# Supplementary material for: Bidirectional causal relationship between inflammatory cytokines and endometriosis at different sites
Source: BMC Womens Health. 2025 Dec 9;25:594. doi: 10.1186/s12905-025-04058-7 (PMC12690902; doi:10.1186/s12905-025-04058-7)
Supplement: Supplementary file 1 — Supplementary Material 1. [file 12905_2025_4058_MOESM1_ESM.xls]

## Sheet: IC
GWAS ID	Year	Trait	Sample size	Number of SNPs
prot-c-4368_8_2	2019	b-NGF	—	501428
prot-a-2990	2018	Toll-like receptor 4	3301	10534735
prot-c-4703_87_2	2019	TNF-b	—	501428
prot-c-3722_49_2	2019	TNF-a	—	501428
prot-c-5356_2_3	2019	MIF	—	501428
prot-c-2578_67_2	2019	MCP-1	—	501428
prot-a-1546	2018	Interleukin-9	3301	10534735
ebi-a-GCST004445	2016	Interleukin-8 levels	3526	9517348
ebi-a-GCST004451	2016	Interleukin-7 levels	3409	9692306
prot-a-1540	2018	Interleukin-6 receptor subunit alpha	3301	10534735
ebi-a-GCST90012005	2020	Interleukin-6 levels	21758	11782139
prot-a-1535	2018	Interleukin-5	3301	10534735
ebi-a-GCST004453	2016	Interleukin-4 levels	8124	9786064
prot-a-1528	2018	Interleukin-36 gamma	3301	10534735
prot-a-1527	2018	Interleukin-36 beta	3301	10534735
prot-a-1526	2018	Interleukin-36 alpha	3301	10534735
prot-a-1524	2018	Interleukin-34	3301	10534735
prot-a-1523	2018	Interleukin-32	3301	10534735
prot-a-1521	2018	Interleukin-31	3301	10534735
prot-a-1525	2018	Interleukin-3	3301	10534735
prot-a-1516	2018	Interleukin-27	3301	10534735
prot-a-1515	2018	Interleukin-25	3301	10534735
prot-a-1472	2018	Interleukin-23	3301	10534735
prot-a-1506	2018	Interleukin-21	3301	10534735
prot-a-1518	2018	Interleukin-2 receptor subunit alpha	3301	10534735
ebi-a-GCST90012024	2020	Interleukin-18 levels	21758	13102515
prot-a-1485	2018	Interleukin-17F	3301	10534735
prot-a-1483	2018	Interleukin-17C	3301	10534735
prot-a-1480	2018	Interleukin-17A	3301	10534735
ebi-a-GCST004442	2016	Interleukin-17 levels	7760	9786653
prot-a-1479	2018	Interleukin-16	3301	10534735
prot-a-1475	2018	Interleukin-13	3301	10534735
prot-a-1470	2018	Interleukin-12	3301	10534735
prot-a-1466	2018	Interleukin-11	3301	10534735
prot-a-1504	2018	Interleukin-1 receptor antagonist protein	3301	10534735
prot-a-1456	2018	Immunoglobulin E	3301	10534735
prot-c-4840_73_1	2019	G-CSF	—	501428
ebi-a-GCST004460	2016	Eotaxin levels	8153	9793404
ebi-a-GCST90000463	2020	CXCL9 levels	982	7883871
ebi-a-GCST90000462	2020	CXCL6 levels	982	7883858
ebi-a-GCST90000461	2020	CXCL5 levels	982	7883877
ebi-a-GCST90000460	2020	CXCL11 levels	982	7883893
ebi-a-GCST90000459	2020	CXCL10 levels	982	7883870
ebi-a-GCST90000458	2020	CXCL1 levels	982	7883855
prot-c-4337_49_2	2019	CRP	—	501428
ebi-a-GCST90000449	2020	CCL4 levels	982	7883924
ebi-a-GCST90000448	2020	CCL3 levels	982	7,883,
ebi-a-GCST90000447	2020	CCL28 levels	982	7883907
ebi-a-GCST90000446	2020	CCL25 levels	982	7883878
ebi-a-GCST90000445	2020	CCL23 levels	982	7883858
ebi-a-GCST90000444	2020	CCL20 levels	982	7883859

## Sheet: EMs
GWAS ID	Year	Trait	Sample size	Number of SNPs		GWAS ID	Year	Trait	Sample size	Number of SNPs
ebi-a-GCST90018839	2021	Endometriosis	231771	24089752		finn-b-N14_ENDOMETRIOSIS	2021	Endometriosis	20190	130160
finn-b-N14_ENDOMETRIOSIS_UTERUS	2021	Endometriosis of uterus	—	16376529
finn-b-N14_ENDOMETRIOSIS_INTESTINE	2021	Endometriosis of intestine	—	16376157
finn-b-N14_ENDOMETRIOSIS_OVARY	2021	Endometriosis of ovary	—	16376686
finn-b-N14_ENDOMETRIOSIS_PELVICPERITONEUM	2021	Endometriosis of pelvic peritoneum	—	16376599
finn-b-N14_ENDOMETRIOSIS_RECTPVAGSEPT_VAGINA	2021	Endometriosis of rectovaginal septum and vagina	—	16376472
finn-b-N14_ENDOMETRIOSIS_FALLOPIAN_TUBE	2021	Endometriosis of fallopian tube	—	16376156
finn-b-N14_ENDOMETRIOSIS_NOS	2021	Unspecified/other endometriosis	—	16376331
