# Supplementary material for: Bidirectional causal relationship between inflammatory cytokines and endometriosis at different sites
Source: BMC Womens Health. 2025 Dec 9;25:594. doi: 10.1186/s12905-025-04058-7 (PMC12690902; doi:10.1186/s12905-025-04058-7)
Supplement: Supplementary file 2 — Supplementary Material 2. [file 12905_2025_4058_MOESM2_ESM.xls]

## Sheet: Legends
Table1	IC-EMs: Forward OR
Table2	IC-EMs: Forward het
Table3	IC-EMs: Forward Single
Table4	IC-EMs: Forward Pleio
Table5	EMs-IC: Reverse OR
Table6	EMs-IC: Reverse het
Table7	EMs-IC: Reverse Single
Table8	EMs-IC: Reverse Pleio
Table9	IC-EMs of intestine: Forward OR
Table10	IC-EMs of intestine: Forward het
Table11	IC-EMs of intestine: Forward Single
Table12	IC-EMs of intestine: Forward Pleio
Table13	EMs of intestine-IC: Reverse OR
Table14	EMs of intestine-IC: Reverse het
Table15	EMs of intestine-IC: Reverse Single
Table16	EMs of intestine-IC: Reverse Pleio
Table17	IC-EMs of ovary: Forward OR
Table18	IC-EMs of ovary: Forward het
Table19	IC-EMs of ovary: Forward Single
Table20	IC-EMs of ovary: Forward Pleio
Table21	EMs of ovary-IC: Reverse OR
Table22	EMs of ovary-IC: Reverse het
Table23	EMs of ovary-IC: Reverse Single
Table24	EMs of ovary-IC: Reverse Pleio
Table25	IC-EMs of pelvic peritoneum: Forward OR
Table26	IC-EMs of pelvic peritoneum: Forward het
Table27	IC-EMs of pelvic peritoneum: Forward Single
Table28	IC-EMs of pelvic peritoneum: Forward Pleio
Table29	EMs of pelvic peritoneum-IC: Reverse OR
Table30	EMs of pelvic peritoneum-IC: Reverse het
Table31	EMs of pelvic peritoneum-IC: Reverse Single
Table32	EMs of pelvic peritoneum-IC: Reverse Pleio
Table33	IC-EMs of fallopian tube: Forward OR
Table34	IC-EMs of fallopian tube: Forward het
Table35	IC-EMs of fallopian tube: Forward Single
Table36	IC-EMs of fallopian tube: Forward Pleio
Table37	EMs of fallopian tube-IC: Reverse OR
Table38	EMs of fallopian tube-IC: Reverse het
Table39	EMs of fallopian tube-IC: Reverse Single
Table40	EMs of fallopian tube-IC: Reverse Pleio
Table41	IC-EMs of rectovaginal septum and vagina: Forward OR
Table42	IC-EMs of rectovaginal septum and vagina: Forward het
Table43	IC-EMs of rectovaginal septum and vagina: Forward Single
Table44	IC-EMs of rectovaginal septum and vagina: Forward Pleio
Table45	EMs of rectovaginal septum and vagina-IC: Reverse OR
Table46	EMs of rectovaginal septum and vagina-IC: Reverse het
Table47	EMs of rectovaginal septum and vagina-IC: Reverse Single
Table48	EMs of rectovaginal septum and vagina-IC: Reverse Pleio
Table49	IC-EMs of uterus: Forward OR
Table50	IC-EMs of uterus: Forward het
Table51	IC-EMs of uterus: Forward Single
Table52	IC-EMs of uterus: Forward Pleio
Table53	EMs of uterus-IC: Reverse OR
Table54	EMs of uterus-IC: Reverse het
Table55	EMs of uterus-IC: Reverse Single
Table56	EMs of uterus-IC: Reverse Pleio
Table57	IC-Unspecified/other endometriosis: Forward OR
Table58	IC-Unspecified/other endometriosis: Forward het
Table59	IC-Unspecified/other endometriosis: Forward Single
Table60	IC-Unspecified/other endometriosis: Forward Pleio
Table61	Unspecified/other endometriosis-IC: Reverse OR
Table62	Unspecified/other endometriosis-IC: Reverse het
Table63	Unspecified/other endometriosis-IC: Reverse Single
Table64	Unspecified/other endometriosis-IC: Reverse Pleio

## Sheet: Table1
	id.exposure	id.outcome	outcome	exposure	method	nsnp	b	se	pval	lo_ci	up_ci	or	or_lci95	or_uci95	Bonferroni p
1	ebi-a-GCST004442	ebi-a-GCST90018839	Endometriosis || id:ebi-a-GCST90018839	Interleukin-17 levels || id:ebi-a-GCST004442	Wald ratio	1	-0.0814815	0.177778	0.646713	-0.429926	0.266963	0.92175	0.650557	1.30599
2	ebi-a-GCST004451	ebi-a-GCST90018839	Endometriosis || id:ebi-a-GCST90018839	Interleukin-7 levels || id:ebi-a-GCST004451	Wald ratio	1	-0.0570108	0.0576271	0.322514	-0.16996	0.0559384	0.944584	0.843699	1.05753
3	ebi-a-GCST004460	ebi-a-GCST90018839	Endometriosis || id:ebi-a-GCST90018839	Eotaxin levels || id:ebi-a-GCST004460	MR Egger	4	0.188117	0.187834	0.422071	-0.180038	0.556271	1.20697	0.835239	1.74416
4	ebi-a-GCST004460	ebi-a-GCST90018839	Endometriosis || id:ebi-a-GCST90018839	Eotaxin levels || id:ebi-a-GCST004460	Weighted median	4	-0.0546217	0.0876861	0.533335	-0.226486	0.117243	0.946843	0.79733	1.12439
5	ebi-a-GCST004460	ebi-a-GCST90018839	Endometriosis || id:ebi-a-GCST90018839	Eotaxin levels || id:ebi-a-GCST004460	Inverse variance weighted	4	-0.0621892	0.0711231	0.381907	-0.20159	0.0772121	0.939705	0.81743	1.08027	0.00748837
6	ebi-a-GCST004460	ebi-a-GCST90018839	Endometriosis || id:ebi-a-GCST90018839	Eotaxin levels || id:ebi-a-GCST004460	Simple mode	4	-0.151934	0.127323	0.318521	-0.401488	0.0976196	0.859045	0.669324	1.10254
7	ebi-a-GCST004460	ebi-a-GCST90018839	Endometriosis || id:ebi-a-GCST90018839	Eotaxin levels || id:ebi-a-GCST004460	Weighted mode	4	-0.0204089	0.0975804	0.847728	-0.211667	0.170849	0.979798	0.809235	1.18631
8	ebi-a-GCST90000445	ebi-a-GCST90018839	Endometriosis || id:ebi-a-GCST90018839	CCL23 levels || id:ebi-a-GCST90000445	Wald ratio	1	-0.031033	0.0379153	0.413082	-0.105347	0.043281	0.969444	0.900012	1.04423
9	ebi-a-GCST90000446	ebi-a-GCST90018839	Endometriosis || id:ebi-a-GCST90018839	CCL25 levels || id:ebi-a-GCST90000446	Inverse variance weighted	2	-0.0658009	0.100222	0.511469	-0.262236	0.130634	0.936317	0.76933	1.13955	0.0100288
10	ebi-a-GCST90000449	ebi-a-GCST90018839	Endometriosis || id:ebi-a-GCST90018839	CCL4 levels || id:ebi-a-GCST90000449	Wald ratio	1	-0.0417422	0.0691142	0.54587	-0.177206	0.0937216	0.959117	0.837607	1.09825
11	ebi-a-GCST90000462	ebi-a-GCST90018839	Endometriosis || id:ebi-a-GCST90018839	CXCL6 levels || id:ebi-a-GCST90000462	Wald ratio	1	-0.0434274	0.0491484	0.376913	-0.139758	0.0529034	0.957502	0.869569	1.05433
12	ebi-a-GCST90012005	ebi-a-GCST90018839	Endometriosis || id:ebi-a-GCST90018839	Interleukin-6 levels || id:ebi-a-GCST90012005	Inverse variance weighted	2	-0.0174555	0.0967389	0.856807	-0.207064	0.172153	0.982696	0.812968	1.18786	0.0168001
13	ebi-a-GCST90012024	ebi-a-GCST90018839	Endometriosis || id:ebi-a-GCST90018839	Interleukin-18 levels || id:ebi-a-GCST90012024	MR Egger	8	0.0462444	0.180906	0.806776	-0.308331	0.40082	1.04733	0.734672	1.49305
14	ebi-a-GCST90012024	ebi-a-GCST90018839	Endometriosis || id:ebi-a-GCST90018839	Interleukin-18 levels || id:ebi-a-GCST90012024	Weighted median	8	-0.0670171	0.0857791	0.434641	-0.235144	0.10111	0.935179	0.790457	1.1064
15	ebi-a-GCST90012024	ebi-a-GCST90018839	Endometriosis || id:ebi-a-GCST90018839	Interleukin-18 levels || id:ebi-a-GCST90012024	Inverse variance weighted	8	-0.020237	0.0775373	0.794095	-0.17221	0.131736	0.979966	0.841802	1.14081	0.0155705
16	ebi-a-GCST90012024	ebi-a-GCST90018839	Endometriosis || id:ebi-a-GCST90018839	Interleukin-18 levels || id:ebi-a-GCST90012024	Simple mode	8	-0.210524	0.171235	0.258621	-0.546144	0.125096	0.810159	0.579179	1.13326
17	ebi-a-GCST90012024	ebi-a-GCST90018839	Endometriosis || id:ebi-a-GCST90018839	Interleukin-18 levels || id:ebi-a-GCST90012024	Weighted mode	8	-0.142035	0.145931	0.362828	-0.42806	0.14399	0.867591	0.651772	1.15487
18	prot-a-1456	ebi-a-GCST90018839	Endometriosis || id:ebi-a-GCST90018839	Immunoglobulin E || id:prot-a-1456	Wald ratio	1	-0.105896	0.149971	0.480122	-0.39984	0.188048	0.899518	0.670427	1.20689
19	prot-a-1475	ebi-a-GCST90018839	Endometriosis || id:ebi-a-GCST90018839	Interleukin-13 || id:prot-a-1475	Wald ratio	1	-0.278999	0.177045	0.115058	-0.626007	0.0680098	0.756541	0.534723	1.07038
20	prot-a-1479	ebi-a-GCST90018839	Endometriosis || id:ebi-a-GCST90018839	Interleukin-16 || id:prot-a-1479	Inverse variance weighted	2	0.0385661	0.0320223	0.228454	-0.0241976	0.10133	1.03932	0.976093	1.10664	0.00447948
21	prot-a-1485	ebi-a-GCST90018839	Endometriosis || id:ebi-a-GCST90018839	Interleukin-17F || id:prot-a-1485	Wald ratio	1	0.115683	0.129994	0.373515	-0.139106	0.370471	1.12264	0.870136	1.44842
22	prot-a-1504	ebi-a-GCST90018839	Endometriosis || id:ebi-a-GCST90018839	Interleukin-1 receptor antagonist protein || id:prot-a-1504	Inverse variance weighted	2	-0.0455498	0.125242	0.716087	-0.291025	0.199925	0.955472	0.747497	1.22131	0.0140409
23	prot-a-1506	ebi-a-GCST90018839	Endometriosis || id:ebi-a-GCST90018839	Interleukin-21 || id:prot-a-1506	MR Egger	4	0.161214	0.206879	0.517392	-0.244269	0.566697	1.17494	0.783277	1.76244
24	prot-a-1506	ebi-a-GCST90018839	Endometriosis || id:ebi-a-GCST90018839	Interleukin-21 || id:prot-a-1506	Weighted median	4	0.0897845	0.0599655	0.134323	-0.0277479	0.207317	1.09394	0.972634	1.23037
25	prot-a-1506	ebi-a-GCST90018839	Endometriosis || id:ebi-a-GCST90018839	Interleukin-21 || id:prot-a-1506	Inverse variance weighted	4	0.0767141	0.057373	0.181187	-0.0357371	0.189165	1.07973	0.964894	1.20824	0.00355268
26	prot-a-1506	ebi-a-GCST90018839	Endometriosis || id:ebi-a-GCST90018839	Interleukin-21 || id:prot-a-1506	Simple mode	4	0.155869	0.10983	0.250903	-0.0593976	0.371136	1.16867	0.942332	1.44938
27	prot-a-1506	ebi-a-GCST90018839	Endometriosis || id:ebi-a-GCST90018839	Interleukin-21 || id:prot-a-1506	Weighted mode	4	0.151529	0.0912989	0.195556	-0.0274165	0.330475	1.16361	0.972956	1.39163
28	prot-a-1515	ebi-a-GCST90018839	Endometriosis || id:ebi-a-GCST90018839	Interleukin-25 || id:prot-a-1515	Wald ratio	1	0.00134228	0.0296522	0.963894	-0.0567761	0.0594606	1.00134	0.944806	1.06126
29	prot-a-1516	ebi-a-GCST90018839	Endometriosis || id:ebi-a-GCST90018839	Interleukin-27 || id:prot-a-1516	Wald ratio	1	-0.0320619	0.115533	0.781387	-0.258507	0.194384	0.968447	0.772203	1.21456
30	prot-a-1521	ebi-a-GCST90018839	Endometriosis || id:ebi-a-GCST90018839	Interleukin-31 || id:prot-a-1521	Wald ratio	1	-0.0102518	0.0423446	0.808699	-0.0932472	0.0727435	0.989801	0.910968	1.07545
31	prot-a-1524	ebi-a-GCST90018839	Endometriosis || id:ebi-a-GCST90018839	Interleukin-34 || id:prot-a-1524	Inverse variance weighted	2	0.140685	0.0764521	0.0657432	-0.00916119	0.290531	1.15106	0.990881	1.33714	0.00128908
32	prot-a-1525	ebi-a-GCST90018839	Endometriosis || id:ebi-a-GCST90018839	Interleukin-3 || id:prot-a-1525	Wald ratio	1	0.263145	0.173564	0.129487	-0.0770399	0.60333	1.30102	0.925853	1.8282
33	prot-a-1526	ebi-a-GCST90018839	Endometriosis || id:ebi-a-GCST90018839	Interleukin-36 alpha || id:prot-a-1526	MR Egger	3	-0.135171	0.162186	0.557678	-0.453055	0.182713	0.873566	0.635683	1.20047
34	prot-a-1526	ebi-a-GCST90018839	Endometriosis || id:ebi-a-GCST90018839	Interleukin-36 alpha || id:prot-a-1526	Weighted median	3	0.0189853	0.0507048	0.708086	-0.0803961	0.118367	1.01917	0.922751	1.12566
35	prot-a-1526	ebi-a-GCST90018839	Endometriosis || id:ebi-a-GCST90018839	Interleukin-36 alpha || id:prot-a-1526	Inverse variance weighted	3	0.0367213	0.0654744	0.5749	-0.0916086	0.165051	1.0374	0.912462	1.17945	0.0112726
36	prot-a-1526	ebi-a-GCST90018839	Endometriosis || id:ebi-a-GCST90018839	Interleukin-36 alpha || id:prot-a-1526	Simple mode	3	0.0621968	0.0976228	0.58925	-0.129144	0.253537	1.06417	0.878848	1.28858
37	prot-a-1526	ebi-a-GCST90018839	Endometriosis || id:ebi-a-GCST90018839	Interleukin-36 alpha || id:prot-a-1526	Weighted mode	3	0.00159267	0.0513399	0.978069	-0.0990335	0.102219	1.00159	0.905712	1.10763
38	prot-a-1535	ebi-a-GCST90018839	Endometriosis || id:ebi-a-GCST90018839	Interleukin-5 || id:prot-a-1535	Inverse variance weighted	2	0.00725879	0.0596575	0.903157	-0.10967	0.124187	1.00729	0.89613	1.13223	0.017709
39	prot-a-1540	ebi-a-GCST90018839	Endometriosis || id:ebi-a-GCST90018839	Interleukin-6 receptor subunit alpha || id:prot-a-1540	Inverse variance weighted	2	-0.0104288	0.0166134	0.530177	-0.042991	0.0221334	0.989625	0.95792	1.02238	0.0103956
40	prot-c-4840_73_1	ebi-a-GCST90018839	Endometriosis || id:ebi-a-GCST90018839	G-CSF || id:prot-c-4840_73_1	Wald ratio	1	0.016809	0.02508	0.502722	-0.0323479	0.0659658	1.01695	0.96817	1.06819
41	prot-c-5356_2_3	ebi-a-GCST90018839	Endometriosis || id:ebi-a-GCST90018839	MIF || id:prot-c-5356_2_3	Wald ratio	1	-0.0602755	0.0622847	0.333173	-0.182354	0.0618025	0.941505	0.833307	1.06375

## Sheet: Table2
	id.exposure	id.outcome	outcome	exposure	method	Q	Q_df	Q_pval
1	ebi-a-GCST004460	ebi-a-GCST90018839	Endometriosis || id:ebi-a-GCST90018839	Eotaxin levels || id:ebi-a-GCST004460	MR Egger	0.731301	2	0.693745
5	ebi-a-GCST90012024	ebi-a-GCST90018839	Endometriosis || id:ebi-a-GCST90018839	Interleukin-18 levels || id:ebi-a-GCST90012024	MR Egger	12.3189	6	0.0552206
9	prot-a-1506	ebi-a-GCST90018839	Endometriosis || id:ebi-a-GCST90018839	Interleukin-21 || id:prot-a-1506	MR Egger	4.23993	2	0.120036
12	prot-a-1526	ebi-a-GCST90018839	Endometriosis || id:ebi-a-GCST90018839	Interleukin-36 alpha || id:prot-a-1526	MR Egger	1.61648	1	0.203583

## Sheet: Table3
	exposure	outcome	id.exposure	id.outcome	samplesize	SNP	b	se	p
1	Interleukin-17 levels || id:ebi-a-GCST004442	Endometriosis || id:ebi-a-GCST90018839	ebi-a-GCST004442	ebi-a-GCST90018839	231771	All	NA	NA	NA
2	Interleukin-7 levels || id:ebi-a-GCST004451	Endometriosis || id:ebi-a-GCST90018839	ebi-a-GCST004451	ebi-a-GCST90018839	231771	All	NA	NA	NA
3	Eotaxin levels || id:ebi-a-GCST004460	Endometriosis || id:ebi-a-GCST90018839	ebi-a-GCST004460	ebi-a-GCST90018839	231771	rs112347425	-0.0510762	0.0846169	0.546099
4	Eotaxin levels || id:ebi-a-GCST004460	Endometriosis || id:ebi-a-GCST90018839	ebi-a-GCST004460	ebi-a-GCST90018839	231771	rs12075	-0.0403175	0.100468	0.688203
5	Eotaxin levels || id:ebi-a-GCST004460	Endometriosis || id:ebi-a-GCST90018839	ebi-a-GCST004460	ebi-a-GCST90018839	231771	rs2024050	-0.0312374	0.0756143	0.679523
6	Eotaxin levels || id:ebi-a-GCST004460	Endometriosis || id:ebi-a-GCST90018839	ebi-a-GCST004460	ebi-a-GCST90018839	231771	rs2228467	-0.15622	0.0957922	0.102927
7	Eotaxin levels || id:ebi-a-GCST004460	Endometriosis || id:ebi-a-GCST90018839	ebi-a-GCST004460	ebi-a-GCST90018839	231771	All	-0.0621892	0.0711231	0.381907
8	CCL23 levels || id:ebi-a-GCST90000445	Endometriosis || id:ebi-a-GCST90018839	ebi-a-GCST90000445	ebi-a-GCST90018839	231771	All	NA	NA	NA
9	CCL25 levels || id:ebi-a-GCST90000446	Endometriosis || id:ebi-a-GCST90018839	ebi-a-GCST90000446	ebi-a-GCST90018839	231771	All	-0.0658009	0.100222	0.511469
10	CCL4 levels || id:ebi-a-GCST90000449	Endometriosis || id:ebi-a-GCST90018839	ebi-a-GCST90000449	ebi-a-GCST90018839	231771	All	NA	NA	NA
11	CXCL5 levels || id:ebi-a-GCST90000461	Endometriosis || id:ebi-a-GCST90018839	ebi-a-GCST90000461	ebi-a-GCST90018839	NA	All	NA	NA	NA
12	CXCL6 levels || id:ebi-a-GCST90000462	Endometriosis || id:ebi-a-GCST90018839	ebi-a-GCST90000462	ebi-a-GCST90018839	231771	All	NA	NA	NA
13	Interleukin-6 levels || id:ebi-a-GCST90012005	Endometriosis || id:ebi-a-GCST90018839	ebi-a-GCST90012005	ebi-a-GCST90018839	231771	All	-0.0174555	0.0967389	0.856807
14	Interleukin-18 levels || id:ebi-a-GCST90012024	Endometriosis || id:ebi-a-GCST90018839	ebi-a-GCST90012024	ebi-a-GCST90018839	231771	rs10424405	-0.102521	0.0651328	0.115481
15	Interleukin-18 levels || id:ebi-a-GCST90012024	Endometriosis || id:ebi-a-GCST90018839	ebi-a-GCST90012024	ebi-a-GCST90018839	231771	rs17229943	-0.00641493	0.0824403	0.937977
16	Interleukin-18 levels || id:ebi-a-GCST90012024	Endometriosis || id:ebi-a-GCST90018839	ebi-a-GCST90012024	ebi-a-GCST90018839	231771	rs385076	0.0654572	0.0794073	0.409757
17	Interleukin-18 levels || id:ebi-a-GCST90012024	Endometriosis || id:ebi-a-GCST90018839	ebi-a-GCST90012024	ebi-a-GCST90018839	231771	rs4606077	-0.0121793	0.0852682	0.88642
18	Interleukin-18 levels || id:ebi-a-GCST90012024	Endometriosis || id:ebi-a-GCST90018839	ebi-a-GCST90012024	ebi-a-GCST90018839	231771	rs547351	-0.0273472	0.0829777	0.741723
19	Interleukin-18 levels || id:ebi-a-GCST90012024	Endometriosis || id:ebi-a-GCST90018839	ebi-a-GCST90012024	ebi-a-GCST90018839	231771	rs5744249	-0.0384787	0.0965196	0.690142
20	Interleukin-18 levels || id:ebi-a-GCST90012024	Endometriosis || id:ebi-a-GCST90018839	ebi-a-GCST90012024	ebi-a-GCST90018839	231771	rs916964	-0.00827553	0.080872	0.918496
21	Interleukin-18 levels || id:ebi-a-GCST90012024	Endometriosis || id:ebi-a-GCST90018839	ebi-a-GCST90012024	ebi-a-GCST90018839	231771	rs9867857	-0.0267755	0.0840365	0.750017
22	Interleukin-18 levels || id:ebi-a-GCST90012024	Endometriosis || id:ebi-a-GCST90018839	ebi-a-GCST90012024	ebi-a-GCST90018839	231771	All	-0.020237	0.0775373	0.794095
23	Immunoglobulin E || id:prot-a-1456	Endometriosis || id:ebi-a-GCST90018839	prot-a-1456	ebi-a-GCST90018839	231771	All	NA	NA	NA
24	Interleukin-13 || id:prot-a-1475	Endometriosis || id:ebi-a-GCST90018839	prot-a-1475	ebi-a-GCST90018839	231771	All	NA	NA	NA
25	Interleukin-16 || id:prot-a-1479	Endometriosis || id:ebi-a-GCST90018839	prot-a-1479	ebi-a-GCST90018839	231771	All	0.0385661	0.0320223	0.228454
26	Interleukin-17F || id:prot-a-1485	Endometriosis || id:ebi-a-GCST90018839	prot-a-1485	ebi-a-GCST90018839	231771	All	NA	NA	NA
27	Interleukin-1 receptor antagonist protein || id:prot-a-1504	Endometriosis || id:ebi-a-GCST90018839	prot-a-1504	ebi-a-GCST90018839	231771	All	-0.0455498	0.125242	0.716087
28	Interleukin-21 || id:prot-a-1506	Endometriosis || id:ebi-a-GCST90018839	prot-a-1506	ebi-a-GCST90018839	231771	rs11624581	0.0908285	0.0660361	0.168996
29	Interleukin-21 || id:prot-a-1506	Endometriosis || id:ebi-a-GCST90018839	prot-a-1506	ebi-a-GCST90018839	231771	rs12368181	0.135274	0.0585069	0.0207721
30	Interleukin-21 || id:prot-a-1506	Endometriosis || id:ebi-a-GCST90018839	prot-a-1506	ebi-a-GCST90018839	231771	rs28383364	0.0564351	0.0692913	0.415381
31	Interleukin-21 || id:prot-a-1506	Endometriosis || id:ebi-a-GCST90018839	prot-a-1506	ebi-a-GCST90018839	231771	rs3129897	0.0262536	0.0638993	0.681175
32	Interleukin-21 || id:prot-a-1506	Endometriosis || id:ebi-a-GCST90018839	prot-a-1506	ebi-a-GCST90018839	231771	All	0.0767141	0.057373	0.181187
33	Interleukin-25 || id:prot-a-1515	Endometriosis || id:ebi-a-GCST90018839	prot-a-1515	ebi-a-GCST90018839	231771	All	NA	NA	NA
34	Interleukin-27 || id:prot-a-1516	Endometriosis || id:ebi-a-GCST90018839	prot-a-1516	ebi-a-GCST90018839	231771	All	NA	NA	NA
35	Interleukin-31 || id:prot-a-1521	Endometriosis || id:ebi-a-GCST90018839	prot-a-1521	ebi-a-GCST90018839	231771	All	NA	NA	NA
36	Interleukin-34 || id:prot-a-1524	Endometriosis || id:ebi-a-GCST90018839	prot-a-1524	ebi-a-GCST90018839	231771	All	0.140685	0.0764521	0.0657432
37	Interleukin-3 || id:prot-a-1525	Endometriosis || id:ebi-a-GCST90018839	prot-a-1525	ebi-a-GCST90018839	231771	All	NA	NA	NA
38	Interleukin-36 alpha || id:prot-a-1526	Endometriosis || id:ebi-a-GCST90018839	prot-a-1526	ebi-a-GCST90018839	231771	rs10922094	0.00698242	0.0508803	0.890847
39	Interleukin-36 alpha || id:prot-a-1526	Endometriosis || id:ebi-a-GCST90018839	prot-a-1526	ebi-a-GCST90018839	231771	rs704	0.163695	0.089906	0.0686465
40	Interleukin-36 alpha || id:prot-a-1526	Endometriosis || id:ebi-a-GCST90018839	prot-a-1526	ebi-a-GCST90018839	231771	rs74480769	0.0250055	0.0977596	0.798117
41	Interleukin-36 alpha || id:prot-a-1526	Endometriosis || id:ebi-a-GCST90018839	prot-a-1526	ebi-a-GCST90018839	231771	All	0.0367213	0.0654744	0.5749
42	Interleukin-5 || id:prot-a-1535	Endometriosis || id:ebi-a-GCST90018839	prot-a-1535	ebi-a-GCST90018839	231771	All	0.00725879	0.0596575	0.903157
43	Interleukin-6 receptor subunit alpha || id:prot-a-1540	Endometriosis || id:ebi-a-GCST90018839	prot-a-1540	ebi-a-GCST90018839	231771	All	-0.0104288	0.0166134	0.530177
44	G-CSF || id:prot-c-4840_73_1	Endometriosis || id:ebi-a-GCST90018839	prot-c-4840_73_1	ebi-a-GCST90018839	231771	All	NA	NA	NA
45	MIF || id:prot-c-5356_2_3	Endometriosis || id:ebi-a-GCST90018839	prot-c-5356_2_3	ebi-a-GCST90018839	231771	All	NA	NA	NA

## Sheet: Table4
	id.exposure	id.outcome	outcome	exposure	egger_intercept	se	pval
1	ebi-a-GCST004460	ebi-a-GCST90018839	Endometriosis || id:ebi-a-GCST90018839	Eotaxin levels || id:ebi-a-GCST004460	-0.0570652	0.0396341	0.286583
2	ebi-a-GCST90000446	ebi-a-GCST90018839	Endometriosis || id:ebi-a-GCST90018839	CCL25 levels || id:ebi-a-GCST90000446	NA	NA	NA
3	ebi-a-GCST90012005	ebi-a-GCST90018839	Endometriosis || id:ebi-a-GCST90018839	Interleukin-6 levels || id:ebi-a-GCST90012005	NA	NA	NA
4	ebi-a-GCST90012024	ebi-a-GCST90018839	Endometriosis || id:ebi-a-GCST90018839	Interleukin-18 levels || id:ebi-a-GCST90012024	-0.0108204	0.0261969	0.693931
5	prot-a-1479	ebi-a-GCST90018839	Endometriosis || id:ebi-a-GCST90018839	Interleukin-16 || id:prot-a-1479	NA	NA	NA
6	prot-a-1504	ebi-a-GCST90018839	Endometriosis || id:ebi-a-GCST90018839	Interleukin-1 receptor antagonist protein || id:prot-a-1504	NA	NA	NA
7	prot-a-1506	ebi-a-GCST90018839	Endometriosis || id:ebi-a-GCST90018839	Interleukin-21 || id:prot-a-1506	-0.0262154	0.0607018	0.707935
8	prot-a-1524	ebi-a-GCST90018839	Endometriosis || id:ebi-a-GCST90018839	Interleukin-34 || id:prot-a-1524	NA	NA	NA
9	prot-a-1526	ebi-a-GCST90018839	Endometriosis || id:ebi-a-GCST90018839	Interleukin-36 alpha || id:prot-a-1526	0.0529281	0.0462787	0.457394
10	prot-a-1535	ebi-a-GCST90018839	Endometriosis || id:ebi-a-GCST90018839	Interleukin-5 || id:prot-a-1535	NA	NA	NA
11	prot-a-1540	ebi-a-GCST90018839	Endometriosis || id:ebi-a-GCST90018839	Interleukin-6 receptor subunit alpha || id:prot-a-1540	NA	NA	NA

## Sheet: Table5
	id.exposure	id.outcome	outcome	exposure	method	nsnp	b	se	pval	lo_ci	up_ci	or	or_lci95	or_uci95	Bonferroni p
1	finn-b-N14_ENDOMETRIOSIS	ebi-a-GCST004442	Interleukin-17 levels || id:ebi-a-GCST004442	Endometriosis || id:ebi-a-GCST90018839	MR Egger	5	-0.610862	0.279808	0.117004	-1.15929	-0.0624377	0.542883	0.31371	0.939472
2	finn-b-N14_ENDOMETRIOSIS	ebi-a-GCST004442	Interleukin-17 levels || id:ebi-a-GCST004442	Endometriosis || id:ebi-a-GCST90018839	Weighted median	5	-0.0649233	0.0896327	0.468866	-0.240603	0.110757	0.937139	0.786153	1.11712
3	finn-b-N14_ENDOMETRIOSIS	ebi-a-GCST004442	Interleukin-17 levels || id:ebi-a-GCST004442	Endometriosis || id:ebi-a-GCST90018839	Inverse variance weighted	5	-0.0468513	0.0848305	0.580747	-0.213119	0.119416	0.954229	0.80806	1.12684	0.0113872
4	finn-b-N14_ENDOMETRIOSIS	ebi-a-GCST004442	Interleukin-17 levels || id:ebi-a-GCST004442	Endometriosis || id:ebi-a-GCST90018839	Simple mode	5	-0.0654119	0.118625	0.610701	-0.297917	0.167093	0.936682	0.742363	1.18186
5	finn-b-N14_ENDOMETRIOSIS	ebi-a-GCST004442	Interleukin-17 levels || id:ebi-a-GCST004442	Endometriosis || id:ebi-a-GCST90018839	Weighted mode	5	-0.0534736	0.125034	0.690909	-0.29854	0.191593	0.947931	0.741901	1.21118
6	finn-b-N14_ENDOMETRIOSIS	ebi-a-GCST004445	Interleukin-8 levels || id:ebi-a-GCST004445	Endometriosis || id:ebi-a-GCST90018839	MR Egger	5	-0.108778	0.413727	0.809633	-0.919682	0.702127	0.89693	0.398646	2.01804
7	finn-b-N14_ENDOMETRIOSIS	ebi-a-GCST004445	Interleukin-8 levels || id:ebi-a-GCST004445	Endometriosis || id:ebi-a-GCST90018839	Weighted median	5	-0.104863	0.118961	0.378052	-0.338028	0.128301	0.900448	0.713176	1.13689
8	finn-b-N14_ENDOMETRIOSIS	ebi-a-GCST004445	Interleukin-8 levels || id:ebi-a-GCST004445	Endometriosis || id:ebi-a-GCST90018839	Inverse variance weighted	5	-0.0682336	0.0968491	0.481099	-0.258058	0.121591	0.934042	0.772551	1.12929	0.00943332
9	finn-b-N14_ENDOMETRIOSIS	ebi-a-GCST004445	Interleukin-8 levels || id:ebi-a-GCST004445	Endometriosis || id:ebi-a-GCST90018839	Simple mode	5	-0.113999	0.143909	0.472596	-0.396061	0.168062	0.892258	0.672966	1.18301
10	finn-b-N14_ENDOMETRIOSIS	ebi-a-GCST004445	Interleukin-8 levels || id:ebi-a-GCST004445	Endometriosis || id:ebi-a-GCST90018839	Weighted mode	5	-0.116323	0.147503	0.474448	-0.40543	0.172783	0.890187	0.66669	1.18861
11	finn-b-N14_ENDOMETRIOSIS	ebi-a-GCST004451	Interleukin-7 levels || id:ebi-a-GCST004451	Endometriosis || id:ebi-a-GCST90018839	MR Egger	5	-0.0877579	0.420726	0.84813	-0.91238	0.736865	0.915983	0.401567	2.08937
12	finn-b-N14_ENDOMETRIOSIS	ebi-a-GCST004451	Interleukin-7 levels || id:ebi-a-GCST004451	Endometriosis || id:ebi-a-GCST90018839	Weighted median	5	0.0147874	0.124643	0.905562	-0.229512	0.259087	1.0149	0.794921	1.29575
13	finn-b-N14_ENDOMETRIOSIS	ebi-a-GCST004451	Interleukin-7 levels || id:ebi-a-GCST004451	Endometriosis || id:ebi-a-GCST90018839	Inverse variance weighted	5	0.0419637	0.098575	0.670324	-0.151243	0.235171	1.04286	0.859639	1.26512	0.0131436
14	finn-b-N14_ENDOMETRIOSIS	ebi-a-GCST004451	Interleukin-7 levels || id:ebi-a-GCST004451	Endometriosis || id:ebi-a-GCST90018839	Simple mode	5	0.00168904	0.140323	0.990973	-0.273344	0.276722	1.00169	0.760831	1.3188
15	finn-b-N14_ENDOMETRIOSIS	ebi-a-GCST004451	Interleukin-7 levels || id:ebi-a-GCST004451	Endometriosis || id:ebi-a-GCST90018839	Weighted mode	5	0.00301549	0.144888	0.984392	-0.280965	0.286996	1.00302	0.755054	1.33242
16	finn-b-N14_ENDOMETRIOSIS	ebi-a-GCST004453	Interleukin-4 levels || id:ebi-a-GCST004453	Endometriosis || id:ebi-a-GCST90018839	MR Egger	5	-0.568109	0.27482	0.130591	-1.10676	-0.0294622	0.566596	0.33063	0.970968
17	finn-b-N14_ENDOMETRIOSIS	ebi-a-GCST004453	Interleukin-4 levels || id:ebi-a-GCST004453	Endometriosis || id:ebi-a-GCST90018839	Weighted median	5	-0.0385077	0.0893375	0.666442	-0.213609	0.136594	0.962224	0.807664	1.14636
18	finn-b-N14_ENDOMETRIOSIS	ebi-a-GCST004453	Interleukin-4 levels || id:ebi-a-GCST004453	Endometriosis || id:ebi-a-GCST90018839	Inverse variance weighted	5	-0.0670701	0.0819092	0.41288	-0.227612	0.0934718	0.93513	0.796433	1.09798	0.00809569
19	finn-b-N14_ENDOMETRIOSIS	ebi-a-GCST004453	Interleukin-4 levels || id:ebi-a-GCST004453	Endometriosis || id:ebi-a-GCST90018839	Simple mode	5	-0.00295991	0.125594	0.982327	-0.249125	0.243205	0.997044	0.779483	1.27533
20	finn-b-N14_ENDOMETRIOSIS	ebi-a-GCST004453	Interleukin-4 levels || id:ebi-a-GCST004453	Endometriosis || id:ebi-a-GCST90018839	Weighted mode	5	-0.017807	0.126645	0.894978	-0.266032	0.230417	0.982351	0.766415	1.25913
21	finn-b-N14_ENDOMETRIOSIS	ebi-a-GCST004460	Eotaxin levels || id:ebi-a-GCST004460	Endometriosis || id:ebi-a-GCST90018839	MR Egger	5	-0.236082	0.280043	0.461124	-0.784967	0.312803	0.789716	0.456135	1.36725
22	finn-b-N14_ENDOMETRIOSIS	ebi-a-GCST004460	Eotaxin levels || id:ebi-a-GCST004460	Endometriosis || id:ebi-a-GCST90018839	Weighted median	5	-0.00680291	0.0815512	0.933518	-0.166643	0.153037	0.99322	0.846501	1.16537
23	finn-b-N14_ENDOMETRIOSIS	ebi-a-GCST004460	Eotaxin levels || id:ebi-a-GCST004460	Endometriosis || id:ebi-a-GCST90018839	Inverse variance weighted	5	-0.0230613	0.0641085	0.719055	-0.148714	0.102591	0.977203	0.861816	1.10804	0.0140991
24	finn-b-N14_ENDOMETRIOSIS	ebi-a-GCST004460	Eotaxin levels || id:ebi-a-GCST004460	Endometriosis || id:ebi-a-GCST90018839	Simple mode	5	-0.00226782	0.121147	0.985961	-0.239716	0.23518	0.997735	0.786852	1.26514
25	finn-b-N14_ENDOMETRIOSIS	ebi-a-GCST004460	Eotaxin levels || id:ebi-a-GCST004460	Endometriosis || id:ebi-a-GCST90018839	Weighted mode	5	-0.00114697	0.117723	0.992693	-0.231884	0.22959	0.998854	0.793038	1.25808
26	finn-b-N14_ENDOMETRIOSIS	ebi-a-GCST90000444	CCL20 levels || id:ebi-a-GCST90000444	Endometriosis || id:ebi-a-GCST90018839	MR Egger	5	1.19387	0.780807	0.223731	-0.336508	2.72426	3.29984	0.71426	15.2451
27	finn-b-N14_ENDOMETRIOSIS	ebi-a-GCST90000444	CCL20 levels || id:ebi-a-GCST90000444	Endometriosis || id:ebi-a-GCST90018839	Weighted median	5	0.386946	0.235657	0.100593	-0.0749426	0.848834	1.47248	0.927797	2.33692
28	finn-b-N14_ENDOMETRIOSIS	ebi-a-GCST90000444	CCL20 levels || id:ebi-a-GCST90000444	Endometriosis || id:ebi-a-GCST90018839	Inverse variance weighted	5	0.237444	0.183297	0.195179	-0.121817	0.596705	1.268	0.88531	1.81613	0.00382704
29	finn-b-N14_ENDOMETRIOSIS	ebi-a-GCST90000444	CCL20 levels || id:ebi-a-GCST90000444	Endometriosis || id:ebi-a-GCST90018839	Simple mode	5	0.511723	0.351723	0.219387	-0.177654	1.2011	1.66816	0.837232	3.32377
30	finn-b-N14_ENDOMETRIOSIS	ebi-a-GCST90000444	CCL20 levels || id:ebi-a-GCST90000444	Endometriosis || id:ebi-a-GCST90018839	Weighted mode	5	0.500506	0.33742	0.212137	-0.160837	1.16185	1.64956	0.851431	3.19584
31	finn-b-N14_ENDOMETRIOSIS	ebi-a-GCST90000445	CCL23 levels || id:ebi-a-GCST90000445	Endometriosis || id:ebi-a-GCST90018839	MR Egger	5	0.643456	0.780807	0.470297	-0.886926	2.17384	1.90305	0.41192	8.79196
32	finn-b-N14_ENDOMETRIOSIS	ebi-a-GCST90000445	CCL23 levels || id:ebi-a-GCST90000445	Endometriosis || id:ebi-a-GCST90018839	Weighted median	5	0.406915	0.227795	0.0740474	-0.0395634	0.853394	1.50218	0.961209	2.3476
33	finn-b-N14_ENDOMETRIOSIS	ebi-a-GCST90000445	CCL23 levels || id:ebi-a-GCST90000445	Endometriosis || id:ebi-a-GCST90018839	Inverse variance weighted	5	0.301257	0.182934	0.099597	-0.0572929	0.659807	1.35156	0.944317	1.93442	0.00195288
34	finn-b-N14_ENDOMETRIOSIS	ebi-a-GCST90000445	CCL23 levels || id:ebi-a-GCST90000445	Endometriosis || id:ebi-a-GCST90018839	Simple mode	5	0.476274	0.318153	0.20874	-0.147307	1.09985	1.61006	0.863029	3.00373
35	finn-b-N14_ENDOMETRIOSIS	ebi-a-GCST90000445	CCL23 levels || id:ebi-a-GCST90000445	Endometriosis || id:ebi-a-GCST90018839	Weighted mode	5	0.472931	0.312752	0.205034	-0.140063	1.08593	1.60469	0.869303	2.96218
36	finn-b-N14_ENDOMETRIOSIS	ebi-a-GCST90000446	CCL25 levels || id:ebi-a-GCST90000446	Endometriosis || id:ebi-a-GCST90018839	MR Egger	5	0.821265	0.780807	0.370127	-0.709118	2.35165	2.27337	0.492078	10.5029
37	finn-b-N14_ENDOMETRIOSIS	ebi-a-GCST90000446	CCL25 levels || id:ebi-a-GCST90000446	Endometriosis || id:ebi-a-GCST90018839	Weighted median	5	0.062509	0.23641	0.791464	-0.400854	0.525872	1.0645	0.669748	1.69193
38	finn-b-N14_ENDOMETRIOSIS	ebi-a-GCST90000446	CCL25 levels || id:ebi-a-GCST90000446	Endometriosis || id:ebi-a-GCST90018839	Inverse variance weighted	5	0.0561093	0.182934	0.759057	-0.302441	0.41466	1.05771	0.739012	1.51386	0.0148835
39	finn-b-N14_ENDOMETRIOSIS	ebi-a-GCST90000446	CCL25 levels || id:ebi-a-GCST90000446	Endometriosis || id:ebi-a-GCST90018839	Simple mode	5	0.0606238	0.323938	0.860655	-0.574295	0.695543	1.0625	0.563102	2.0048
40	finn-b-N14_ENDOMETRIOSIS	ebi-a-GCST90000446	CCL25 levels || id:ebi-a-GCST90000446	Endometriosis || id:ebi-a-GCST90018839	Weighted mode	5	0.0606238	0.289607	0.844418	-0.507006	0.628253	1.0625	0.602296	1.87433
41	finn-b-N14_ENDOMETRIOSIS	ebi-a-GCST90000447	CCL28 levels || id:ebi-a-GCST90000447	Endometriosis || id:ebi-a-GCST90018839	MR Egger	5	0.48494	0.780807	0.578544	-1.04544	2.01532	1.62408	0.351536	7.50314
42	finn-b-N14_ENDOMETRIOSIS	ebi-a-GCST90000447	CCL28 levels || id:ebi-a-GCST90000447	Endometriosis || id:ebi-a-GCST90018839	Weighted median	5	-0.0142644	0.219061	0.948081	-0.443624	0.415095	0.985837	0.641707	1.51451
43	finn-b-N14_ENDOMETRIOSIS	ebi-a-GCST90000447	CCL28 levels || id:ebi-a-GCST90000447	Endometriosis || id:ebi-a-GCST90018839	Inverse variance weighted	5	-0.064173	0.182934	0.725739	-0.422723	0.294377	0.937843	0.65526	1.34229	0.0142302
44	finn-b-N14_ENDOMETRIOSIS	ebi-a-GCST90000447	CCL28 levels || id:ebi-a-GCST90000447	Endometriosis || id:ebi-a-GCST90018839	Simple mode	5	0.0235984	0.303017	0.941665	-0.570314	0.617511	1.02388	0.565348	1.85431
45	finn-b-N14_ENDOMETRIOSIS	ebi-a-GCST90000447	CCL28 levels || id:ebi-a-GCST90000447	Endometriosis || id:ebi-a-GCST90018839	Weighted mode	5	0.026326	0.28184	0.930071	-0.52608	0.578732	1.02668	0.590917	1.78377
46	finn-b-N14_ENDOMETRIOSIS	ebi-a-GCST90000448	CCL3 levels || id:ebi-a-GCST90000448	Endometriosis || id:ebi-a-GCST90018839	MR Egger	5	0.777148	0.784376	0.39483	-0.760229	2.31453	2.17526	0.467559	10.1201
47	finn-b-N14_ENDOMETRIOSIS	ebi-a-GCST90000448	CCL3 levels || id:ebi-a-GCST90000448	Endometriosis || id:ebi-a-GCST90018839	Weighted median	5	0.159975	0.231287	0.489141	-0.293347	0.613298	1.17348	0.745763	1.84651
48	finn-b-N14_ENDOMETRIOSIS	ebi-a-GCST90000448	CCL3 levels || id:ebi-a-GCST90000448	Endometriosis || id:ebi-a-GCST90018839	Inverse variance weighted	5	0.0804259	0.183826	0.661741	-0.279874	0.440725	1.08375	0.755879	1.55383	0.0129753
49	finn-b-N14_ENDOMETRIOSIS	ebi-a-GCST90000448	CCL3 levels || id:ebi-a-GCST90000448	Endometriosis || id:ebi-a-GCST90018839	Simple mode	5	0.155706	0.297154	0.627977	-0.426716	0.738129	1.16848	0.652649	2.09202
50	finn-b-N14_ENDOMETRIOSIS	ebi-a-GCST90000448	CCL3 levels || id:ebi-a-GCST90000448	Endometriosis || id:ebi-a-GCST90018839	Weighted mode	5	0.163784	0.285586	0.597009	-0.395965	0.723533	1.17796	0.67303	2.06171
51	finn-b-N14_ENDOMETRIOSIS	ebi-a-GCST90000449	CCL4 levels || id:ebi-a-GCST90000449	Endometriosis || id:ebi-a-GCST90018839	MR Egger	5	0.213497	0.780807	0.802266	-1.31689	1.74388	1.238	0.267969	5.71949
52	finn-b-N14_ENDOMETRIOSIS	ebi-a-GCST90000449	CCL4 levels || id:ebi-a-GCST90000449	Endometriosis || id:ebi-a-GCST90018839	Weighted median	5	0.0359498	0.228063	0.874748	-0.411054	0.482954	1.0366	0.662951	1.62085
53	finn-b-N14_ENDOMETRIOSIS	ebi-a-GCST90000449	CCL4 levels || id:ebi-a-GCST90000449	Endometriosis || id:ebi-a-GCST90018839	Inverse variance weighted	5	-0.0325264	0.182934	0.858877	-0.391077	0.326024	0.967997	0.676328	1.38545	0.0168407
54	finn-b-N14_ENDOMETRIOSIS	ebi-a-GCST90000449	CCL4 levels || id:ebi-a-GCST90000449	Endometriosis || id:ebi-a-GCST90018839	Simple mode	5	0.115561	0.335817	0.748086	-0.542641	0.773762	1.1225	0.581211	2.16791
55	finn-b-N14_ENDOMETRIOSIS	ebi-a-GCST90000449	CCL4 levels || id:ebi-a-GCST90000449	Endometriosis || id:ebi-a-GCST90018839	Weighted mode	5	0.102481	0.317016	0.762688	-0.518871	0.723832	1.10792	0.595192	2.06232
56	finn-b-N14_ENDOMETRIOSIS	ebi-a-GCST90000458	CXCL1 levels || id:ebi-a-GCST90000458	Endometriosis || id:ebi-a-GCST90018839	MR Egger	5	0.0954617	0.780807	0.910423	-1.43492	1.62584	1.10017	0.238134	5.08271
57	finn-b-N14_ENDOMETRIOSIS	ebi-a-GCST90000458	CXCL1 levels || id:ebi-a-GCST90000458	Endometriosis || id:ebi-a-GCST90018839	Weighted median	5	-0.0822677	0.214549	0.701389	-0.502783	0.338247	0.921025	0.604845	1.40249
58	finn-b-N14_ENDOMETRIOSIS	ebi-a-GCST90000458	CXCL1 levels || id:ebi-a-GCST90000458	Endometriosis || id:ebi-a-GCST90018839	Inverse variance weighted	5	-0.134261	0.182934	0.46299	-0.492811	0.224289	0.874362	0.610907	1.25143	0.00907823
59	finn-b-N14_ENDOMETRIOSIS	ebi-a-GCST90000458	CXCL1 levels || id:ebi-a-GCST90000458	Endometriosis || id:ebi-a-GCST90018839	Simple mode	5	-0.0758995	0.271856	0.793939	-0.608737	0.456938	0.926909	0.544038	1.57923
60	finn-b-N14_ENDOMETRIOSIS	ebi-a-GCST90000458	CXCL1 levels || id:ebi-a-GCST90000458	Endometriosis || id:ebi-a-GCST90018839	Weighted mode	5	-0.0665697	0.277823	0.822409	-0.611102	0.477963	0.935598	0.542752	1.61279
61	finn-b-N14_ENDOMETRIOSIS	ebi-a-GCST90000459	CXCL10 levels || id:ebi-a-GCST90000459	Endometriosis || id:ebi-a-GCST90018839	MR Egger	5	-0.107382	0.780807	0.899326	-1.63776	1.423	0.898182	0.194414	4.14955
62	finn-b-N14_ENDOMETRIOSIS	ebi-a-GCST90000459	CXCL10 levels || id:ebi-a-GCST90000459	Endometriosis || id:ebi-a-GCST90018839	Weighted median	5	0.174275	0.216305	0.42042	-0.249682	0.598233	1.19038	0.779048	1.8189
63	finn-b-N14_ENDOMETRIOSIS	ebi-a-GCST90000459	CXCL10 levels || id:ebi-a-GCST90000459	Endometriosis || id:ebi-a-GCST90018839	Inverse variance weighted	5	0.133789	0.182934	0.464564	-0.224761	0.492339	1.14315	0.798707	1.63614	0.0091091
64	finn-b-N14_ENDOMETRIOSIS	ebi-a-GCST90000459	CXCL10 levels || id:ebi-a-GCST90000459	Endometriosis || id:ebi-a-GCST90018839	Simple mode	5	0.252593	0.282502	0.421791	-0.301111	0.806298	1.28736	0.739995	2.2396
65	finn-b-N14_ENDOMETRIOSIS	ebi-a-GCST90000459	CXCL10 levels || id:ebi-a-GCST90000459	Endometriosis || id:ebi-a-GCST90018839	Weighted mode	5	0.219852	0.27663	0.471249	-0.322342	0.762047	1.24589	0.72445	2.14266
66	finn-b-N14_ENDOMETRIOSIS	ebi-a-GCST90000460	CXCL11 levels || id:ebi-a-GCST90000460	Endometriosis || id:ebi-a-GCST90018839	MR Egger	5	-0.322541	0.780807	0.707294	-1.85292	1.20784	0.724306	0.156778	3.34625
67	finn-b-N14_ENDOMETRIOSIS	ebi-a-GCST90000460	CXCL11 levels || id:ebi-a-GCST90000460	Endometriosis || id:ebi-a-GCST90018839	Weighted median	5	-0.0144763	0.220875	0.947744	-0.447392	0.41844	0.985628	0.639293	1.51959
68	finn-b-N14_ENDOMETRIOSIS	ebi-a-GCST90000460	CXCL11 levels || id:ebi-a-GCST90000460	Endometriosis || id:ebi-a-GCST90018839	Inverse variance weighted	5	-0.0594861	0.182934	0.745046	-0.418036	0.299064	0.942249	0.658338	1.3486	0.0146088
69	finn-b-N14_ENDOMETRIOSIS	ebi-a-GCST90000460	CXCL11 levels || id:ebi-a-GCST90000460	Endometriosis || id:ebi-a-GCST90018839	Simple mode	5	0.048913	0.291447	0.874862	-0.522324	0.62015	1.05013	0.593141	1.85921
70	finn-b-N14_ENDOMETRIOSIS	ebi-a-GCST90000460	CXCL11 levels || id:ebi-a-GCST90000460	Endometriosis || id:ebi-a-GCST90018839	Weighted mode	5	0.0196209	0.288251	0.948997	-0.54535	0.584592	1.01981	0.579639	1.79426
71	finn-b-N14_ENDOMETRIOSIS	ebi-a-GCST90000461	CXCL5 levels || id:ebi-a-GCST90000461	Endometriosis || id:ebi-a-GCST90018839	MR Egger	8	-0.347508	0.468616	0.486354	-1.266	0.57098	0.706446	0.281958	1.77
72	finn-b-N14_ENDOMETRIOSIS	ebi-a-GCST90000461	CXCL5 levels || id:ebi-a-GCST90000461	Endometriosis || id:ebi-a-GCST90018839	Weighted median	8	-0.33444	0.184652	0.070112	-0.696358	0.0274787	0.715739	0.498397	1.02786
73	finn-b-N14_ENDOMETRIOSIS	ebi-a-GCST90000461	CXCL5 levels || id:ebi-a-GCST90000461	Endometriosis || id:ebi-a-GCST90018839	Inverse variance weighted	8	-0.307596	0.132274	0.0200482	-0.566853	-0.0483389	0.735212	0.567308	0.952811	0.000393101
74	finn-b-N14_ENDOMETRIOSIS	ebi-a-GCST90000461	CXCL5 levels || id:ebi-a-GCST90000461	Endometriosis || id:ebi-a-GCST90018839	Simple mode	8	-0.516977	0.317939	0.147972	-1.14014	0.106185	0.596321	0.319775	1.11203
75	finn-b-N14_ENDOMETRIOSIS	ebi-a-GCST90000461	CXCL5 levels || id:ebi-a-GCST90000461	Endometriosis || id:ebi-a-GCST90018839	Weighted mode	8	-0.581672	0.304543	0.0977603	-1.17858	0.0152329	0.558963	0.307717	1.01535
76	finn-b-N14_ENDOMETRIOSIS	ebi-a-GCST90000462	CXCL6 levels || id:ebi-a-GCST90000462	Endometriosis || id:ebi-a-GCST90018839	MR Egger	5	0.65644	0.780807	0.46223	-0.873942	2.18682	1.92792	0.417303	8.90686
77	finn-b-N14_ENDOMETRIOSIS	ebi-a-GCST90000462	CXCL6 levels || id:ebi-a-GCST90000462	Endometriosis || id:ebi-a-GCST90018839	Weighted median	5	-0.0600227	0.226773	0.791255	-0.504498	0.384453	0.941743	0.603809	1.46881
78	finn-b-N14_ENDOMETRIOSIS	ebi-a-GCST90000462	CXCL6 levels || id:ebi-a-GCST90000462	Endometriosis || id:ebi-a-GCST90018839	Inverse variance weighted	5	-0.0996253	0.182934	0.58603	-0.458175	0.258925	0.905177	0.632436	1.29554	0.0114908
79	finn-b-N14_ENDOMETRIOSIS	ebi-a-GCST90000462	CXCL6 levels || id:ebi-a-GCST90000462	Endometriosis || id:ebi-a-GCST90018839	Simple mode	5	-0.0787555	0.315424	0.815132	-0.696987	0.539476	0.924266	0.498084	1.71511
80	finn-b-N14_ENDOMETRIOSIS	ebi-a-GCST90000462	CXCL6 levels || id:ebi-a-GCST90000462	Endometriosis || id:ebi-a-GCST90018839	Weighted mode	5	-0.0536786	0.32157	0.875526	-0.683956	0.576599	0.947737	0.504617	1.77997
81	finn-b-N14_ENDOMETRIOSIS	ebi-a-GCST90000463	CXCL9 levels || id:ebi-a-GCST90000463	Endometriosis || id:ebi-a-GCST90018839	MR Egger	5	-0.959905	0.780807	0.306559	-2.49029	0.570477	0.382929	0.0828862	1.76911
82	finn-b-N14_ENDOMETRIOSIS	ebi-a-GCST90000463	CXCL9 levels || id:ebi-a-GCST90000463	Endometriosis || id:ebi-a-GCST90018839	Weighted median	5	-0.187413	0.218086	0.390144	-0.614861	0.240035	0.829101	0.540716	1.27129
83	finn-b-N14_ENDOMETRIOSIS	ebi-a-GCST90000463	CXCL9 levels || id:ebi-a-GCST90000463	Endometriosis || id:ebi-a-GCST90018839	Inverse variance weighted	5	-0.18811	0.182934	0.303811	-0.54666	0.17044	0.828524	0.57888	1.18583	0.00595708
84	finn-b-N14_ENDOMETRIOSIS	ebi-a-GCST90000463	CXCL9 levels || id:ebi-a-GCST90000463	Endometriosis || id:ebi-a-GCST90018839	Simple mode	5	-0.175925	0.304858	0.594813	-0.773446	0.421596	0.838681	0.46142	1.52439
85	finn-b-N14_ENDOMETRIOSIS	ebi-a-GCST90000463	CXCL9 levels || id:ebi-a-GCST90000463	Endometriosis || id:ebi-a-GCST90018839	Weighted mode	5	-0.172056	0.291439	0.586685	-0.743276	0.399165	0.841932	0.475553	1.49058
86	finn-b-N14_ENDOMETRIOSIS	ebi-a-GCST90012005	Interleukin-6 levels || id:ebi-a-GCST90012005	Endometriosis || id:ebi-a-GCST90018839	MR Egger	7	0.206393	0.198369	0.345804	-0.182411	0.595197	1.22924	0.833259	1.81339
87	finn-b-N14_ENDOMETRIOSIS	ebi-a-GCST90012005	Interleukin-6 levels || id:ebi-a-GCST90012005	Endometriosis || id:ebi-a-GCST90018839	Weighted median	7	-0.0239999	0.0523707	0.646759	-0.126646	0.0786467	0.976286	0.881045	1.08182
88	finn-b-N14_ENDOMETRIOSIS	ebi-a-GCST90012005	Interleukin-6 levels || id:ebi-a-GCST90012005	Endometriosis || id:ebi-a-GCST90018839	Inverse variance weighted	7	-0.0305335	0.0424985	0.472473	-0.113831	0.0527635	0.969928	0.892409	1.05418	0.00926417
89	finn-b-N14_ENDOMETRIOSIS	ebi-a-GCST90012005	Interleukin-6 levels || id:ebi-a-GCST90012005	Endometriosis || id:ebi-a-GCST90018839	Simple mode	7	0.00787119	0.0847871	0.929057	-0.158311	0.174054	1.0079	0.853584	1.19012
90	finn-b-N14_ENDOMETRIOSIS	ebi-a-GCST90012005	Interleukin-6 levels || id:ebi-a-GCST90012005	Endometriosis || id:ebi-a-GCST90018839	Weighted mode	7	0.00438654	0.0875776	0.961678	-0.167266	0.176039	1.0044	0.845975	1.19248
91	finn-b-N14_ENDOMETRIOSIS	ebi-a-GCST90012024	Interleukin-18 levels || id:ebi-a-GCST90012024	Endometriosis || id:ebi-a-GCST90018839	MR Egger	7	-0.0132107	0.16743	0.940171	-0.341374	0.314953	0.986876	0.710793	1.37019
92	finn-b-N14_ENDOMETRIOSIS	ebi-a-GCST90012024	Interleukin-18 levels || id:ebi-a-GCST90012024	Endometriosis || id:ebi-a-GCST90018839	Weighted median	7	-0.042408	0.0454743	0.351042	-0.131538	0.0467216	0.958479	0.876746	1.04783
93	finn-b-N14_ENDOMETRIOSIS	ebi-a-GCST90012024	Interleukin-18 levels || id:ebi-a-GCST90012024	Endometriosis || id:ebi-a-GCST90018839	Inverse variance weighted	7	-0.0058498	0.0362476	0.871791	-0.0768952	0.0651956	0.994167	0.925987	1.06737	0.0170939
94	finn-b-N14_ENDOMETRIOSIS	ebi-a-GCST90012024	Interleukin-18 levels || id:ebi-a-GCST90012024	Endometriosis || id:ebi-a-GCST90018839	Simple mode	7	-0.0561336	0.0721926	0.466375	-0.197631	0.0853639	0.945413	0.820673	1.08911
95	finn-b-N14_ENDOMETRIOSIS	ebi-a-GCST90012024	Interleukin-18 levels || id:ebi-a-GCST90012024	Endometriosis || id:ebi-a-GCST90018839	Weighted mode	7	-0.0566976	0.0721635	0.461943	-0.198138	0.0847428	0.94488	0.820257	1.08844
96	finn-b-N14_ENDOMETRIOSIS	prot-a-1456	Immunoglobulin E || id:prot-a-1456	Endometriosis || id:ebi-a-GCST90018839	MR Egger	7	-0.00175924	0.371474	0.996405	-0.729848	0.726329	0.998242	0.481982	2.06748
97	finn-b-N14_ENDOMETRIOSIS	prot-a-1456	Immunoglobulin E || id:prot-a-1456	Endometriosis || id:ebi-a-GCST90018839	Weighted median	7	-0.0331501	0.104664	0.751449	-0.238291	0.171991	0.967393	0.787974	1.18767
98	finn-b-N14_ENDOMETRIOSIS	prot-a-1456	Immunoglobulin E || id:prot-a-1456	Endometriosis || id:ebi-a-GCST90018839	Inverse variance weighted	7	7.33263e-05	0.0828066	0.999293	-0.162228	0.162374	1.00007	0.850248	1.1763	0.019594
99	finn-b-N14_ENDOMETRIOSIS	prot-a-1456	Immunoglobulin E || id:prot-a-1456	Endometriosis || id:ebi-a-GCST90018839	Simple mode	7	-0.065484	0.144922	0.667248	-0.349532	0.218564	0.936614	0.705018	1.24429
100	finn-b-N14_ENDOMETRIOSIS	prot-a-1456	Immunoglobulin E || id:prot-a-1456	Endometriosis || id:ebi-a-GCST90018839	Weighted mode	7	-0.0666279	0.139477	0.64977	-0.340003	0.206747	0.935543	0.711768	1.22967
101	finn-b-N14_ENDOMETRIOSIS	prot-a-1466	Interleukin-11 || id:prot-a-1466	Endometriosis || id:ebi-a-GCST90018839	MR Egger	7	0.839169	0.501587	0.15518	-0.143941	1.82228	2.31444	0.865938	6.18594
102	finn-b-N14_ENDOMETRIOSIS	prot-a-1466	Interleukin-11 || id:prot-a-1466	Endometriosis || id:ebi-a-GCST90018839	Weighted median	7	0.18207	0.117535	0.121366	-0.0482994	0.412439	1.1997	0.952848	1.5105
103	finn-b-N14_ENDOMETRIOSIS	prot-a-1466	Interleukin-11 || id:prot-a-1466	Endometriosis || id:ebi-a-GCST90018839	Inverse variance weighted	7	0.12253	0.121997	0.3152	-0.116584	0.361644	1.13035	0.889955	1.43569	0.0061804
104	finn-b-N14_ENDOMETRIOSIS	prot-a-1466	Interleukin-11 || id:prot-a-1466	Endometriosis || id:ebi-a-GCST90018839	Simple mode	7	0.23031	0.209703	0.314195	-0.180709	0.641328	1.25899	0.834678	1.899
105	finn-b-N14_ENDOMETRIOSIS	prot-a-1466	Interleukin-11 || id:prot-a-1466	Endometriosis || id:ebi-a-GCST90018839	Weighted mode	7	0.281182	0.171823	0.152858	-0.0555905	0.617954	1.32469	0.945926	1.85513
106	finn-b-N14_ENDOMETRIOSIS	prot-a-1470	Interleukin-12 || id:prot-a-1470	Endometriosis || id:ebi-a-GCST90018839	MR Egger	7	0.311366	0.371475	0.440141	-0.416724	1.03946	1.36529	0.659203	2.82768
107	finn-b-N14_ENDOMETRIOSIS	prot-a-1470	Interleukin-12 || id:prot-a-1470	Endometriosis || id:ebi-a-GCST90018839	Weighted median	7	0.0421118	0.104968	0.688283	-0.163626	0.24785	1.04301	0.849059	1.28127
108	finn-b-N14_ENDOMETRIOSIS	prot-a-1470	Interleukin-12 || id:prot-a-1470	Endometriosis || id:ebi-a-GCST90018839	Inverse variance weighted	7	0.0251245	0.0828319	0.761647	-0.137226	0.187475	1.02544	0.871773	1.2062	0.0149343
109	finn-b-N14_ENDOMETRIOSIS	prot-a-1470	Interleukin-12 || id:prot-a-1470	Endometriosis || id:ebi-a-GCST90018839	Simple mode	7	0.0188322	0.145352	0.901147	-0.266057	0.303721	1.01901	0.766395	1.35489
110	finn-b-N14_ENDOMETRIOSIS	prot-a-1470	Interleukin-12 || id:prot-a-1470	Endometriosis || id:ebi-a-GCST90018839	Weighted mode	7	0.0539114	0.133793	0.700953	-0.208323	0.316146	1.05539	0.811945	1.37183
111	finn-b-N14_ENDOMETRIOSIS	prot-a-1472	Interleukin-23 || id:prot-a-1472	Endometriosis || id:ebi-a-GCST90018839	MR Egger	10	-0.0599128	0.296516	0.844917	-0.641085	0.521259	0.941847	0.526721	1.68415
112	finn-b-N14_ENDOMETRIOSIS	prot-a-1472	Interleukin-23 || id:prot-a-1472	Endometriosis || id:ebi-a-GCST90018839	Weighted median	10	0.109706	0.0891472	0.218466	-0.0650224	0.284434	1.11595	0.937047	1.32901
113	finn-b-N14_ENDOMETRIOSIS	prot-a-1472	Interleukin-23 || id:prot-a-1472	Endometriosis || id:ebi-a-GCST90018839	Inverse variance weighted	10	0.0442928	0.0835306	0.595933	-0.119427	0.208013	1.04529	0.887428	1.23123	0.011685
114	finn-b-N14_ENDOMETRIOSIS	prot-a-1472	Interleukin-23 || id:prot-a-1472	Endometriosis || id:ebi-a-GCST90018839	Simple mode	10	0.173578	0.201307	0.410934	-0.220984	0.56814	1.18955	0.801729	1.76498
115	finn-b-N14_ENDOMETRIOSIS	prot-a-1472	Interleukin-23 || id:prot-a-1472	Endometriosis || id:ebi-a-GCST90018839	Weighted mode	10	0.190425	0.21298	0.394551	-0.227017	0.607866	1.20976	0.796907	1.83651
116	finn-b-N14_ENDOMETRIOSIS	prot-a-1475	Interleukin-13 || id:prot-a-1475	Endometriosis || id:ebi-a-GCST90018839	MR Egger	7	0.422624	0.371474	0.30681	-0.305464	1.15071	1.52596	0.736781	3.16045
117	finn-b-N14_ENDOMETRIOSIS	prot-a-1475	Interleukin-13 || id:prot-a-1475	Endometriosis || id:ebi-a-GCST90018839	Weighted median	7	-0.0410853	0.113003	0.716173	-0.262571	0.1804	0.959747	0.769072	1.1977
118	finn-b-N14_ENDOMETRIOSIS	prot-a-1475	Interleukin-13 || id:prot-a-1475	Endometriosis || id:ebi-a-GCST90018839	Inverse variance weighted	7	-0.0132776	0.0828066	0.87261	-0.175578	0.149023	0.98681	0.838972	1.1607	0.01711
119	finn-b-N14_ENDOMETRIOSIS	prot-a-1475	Interleukin-13 || id:prot-a-1475	Endometriosis || id:ebi-a-GCST90018839	Simple mode	7	-0.130626	0.162057	0.45097	-0.448258	0.187005	0.877546	0.63874	1.20563
120	finn-b-N14_ENDOMETRIOSIS	prot-a-1475	Interleukin-13 || id:prot-a-1475	Endometriosis || id:ebi-a-GCST90018839	Weighted mode	7	-0.0895802	0.14828	0.567882	-0.380209	0.201048	0.914315	0.683719	1.22268
121	finn-b-N14_ENDOMETRIOSIS	prot-a-1479	Interleukin-16 || id:prot-a-1479	Endometriosis || id:ebi-a-GCST90018839	MR Egger	7	-0.254821	0.410209	0.561689	-1.05883	0.549188	0.775055	0.346861	1.73185
122	finn-b-N14_ENDOMETRIOSIS	prot-a-1479	Interleukin-16 || id:prot-a-1479	Endometriosis || id:ebi-a-GCST90018839	Weighted median	7	-0.0801738	0.111248	0.471109	-0.29822	0.137872	0.922956	0.742138	1.14783
123	finn-b-N14_ENDOMETRIOSIS	prot-a-1479	Interleukin-16 || id:prot-a-1479	Endometriosis || id:ebi-a-GCST90018839	Inverse variance weighted	7	-0.0824844	0.0849839	0.331753	-0.249053	0.0840841	0.920826	0.779539	1.08772	0.00650496
124	finn-b-N14_ENDOMETRIOSIS	prot-a-1479	Interleukin-16 || id:prot-a-1479	Endometriosis || id:ebi-a-GCST90018839	Simple mode	7	-0.26535	0.18876	0.209409	-0.635319	0.104619	0.766937	0.529766	1.11029
125	finn-b-N14_ENDOMETRIOSIS	prot-a-1479	Interleukin-16 || id:prot-a-1479	Endometriosis || id:ebi-a-GCST90018839	Weighted mode	7	-0.221931	0.17429	0.250003	-0.563539	0.119678	0.800971	0.569191	1.12713
126	finn-b-N14_ENDOMETRIOSIS	prot-a-1480	Interleukin-17A || id:prot-a-1480	Endometriosis || id:ebi-a-GCST90018839	MR Egger	7	-0.0147061	0.371428	0.96995	-0.742705	0.713293	0.985401	0.475825	2.0407
127	finn-b-N14_ENDOMETRIOSIS	prot-a-1480	Interleukin-17A || id:prot-a-1480	Endometriosis || id:ebi-a-GCST90018839	Weighted median	7	0.0352969	0.100601	0.725692	-0.16188	0.232474	1.03593	0.850543	1.26172
128	finn-b-N14_ENDOMETRIOSIS	prot-a-1480	Interleukin-17A || id:prot-a-1480	Endometriosis || id:ebi-a-GCST90018839	Inverse variance weighted	7	0.0376764	0.0827708	0.648973	-0.124554	0.199907	1.0384	0.88289	1.22129	0.012725
129	finn-b-N14_ENDOMETRIOSIS	prot-a-1480	Interleukin-17A || id:prot-a-1480	Endometriosis || id:ebi-a-GCST90018839	Simple mode	7	0.0505811	0.145026	0.739174	-0.233671	0.334833	1.05188	0.791622	1.39771
130	finn-b-N14_ENDOMETRIOSIS	prot-a-1480	Interleukin-17A || id:prot-a-1480	Endometriosis || id:ebi-a-GCST90018839	Weighted mode	7	0.0505811	0.128767	0.708035	-0.201802	0.302964	1.05188	0.817257	1.35387
131	finn-b-N14_ENDOMETRIOSIS	prot-a-1483	Interleukin-17C || id:prot-a-1483	Endometriosis || id:ebi-a-GCST90018839	MR Egger	7	0.211296	0.371429	0.594041	-0.516704	0.939297	1.23528	0.596483	2.55818
132	finn-b-N14_ENDOMETRIOSIS	prot-a-1483	Interleukin-17C || id:prot-a-1483	Endometriosis || id:ebi-a-GCST90018839	Weighted median	7	0.0335421	0.107833	0.755759	-0.177811	0.244896	1.03411	0.8371	1.27749
133	finn-b-N14_ENDOMETRIOSIS	prot-a-1483	Interleukin-17C || id:prot-a-1483	Endometriosis || id:ebi-a-GCST90018839	Inverse variance weighted	7	0.0320658	0.0827961	0.698544	-0.130215	0.194346	1.03259	0.877907	1.21452	0.0136969
134	finn-b-N14_ENDOMETRIOSIS	prot-a-1483	Interleukin-17C || id:prot-a-1483	Endometriosis || id:ebi-a-GCST90018839	Simple mode	7	0.0642773	0.164777	0.709945	-0.258686	0.387241	1.06639	0.772065	1.47291
135	finn-b-N14_ENDOMETRIOSIS	prot-a-1483	Interleukin-17C || id:prot-a-1483	Endometriosis || id:ebi-a-GCST90018839	Weighted mode	7	0.0790046	0.15133	0.620329	-0.217603	0.375612	1.08221	0.804445	1.45588
136	finn-b-N14_ENDOMETRIOSIS	prot-a-1485	Interleukin-17F || id:prot-a-1485	Endometriosis || id:ebi-a-GCST90018839	MR Egger	7	0.159112	0.371429	0.686203	-0.568889	0.887112	1.17247	0.566154	2.42811
137	finn-b-N14_ENDOMETRIOSIS	prot-a-1485	Interleukin-17F || id:prot-a-1485	Endometriosis || id:ebi-a-GCST90018839	Weighted median	7	-0.00916991	0.102997	0.929058	-0.211045	0.192705	0.990872	0.809738	1.21253
138	finn-b-N14_ENDOMETRIOSIS	prot-a-1485	Interleukin-17F || id:prot-a-1485	Endometriosis || id:ebi-a-GCST90018839	Inverse variance weighted	7	-0.0291122	0.0827961	0.725128	-0.191393	0.133168	0.971307	0.825808	1.14244	0.0142182
139	finn-b-N14_ENDOMETRIOSIS	prot-a-1485	Interleukin-17F || id:prot-a-1485	Endometriosis || id:ebi-a-GCST90018839	Simple mode	7	0.0344644	0.150036	0.82595	-0.259607	0.328536	1.03507	0.771355	1.38893
140	finn-b-N14_ENDOMETRIOSIS	prot-a-1485	Interleukin-17F || id:prot-a-1485	Endometriosis || id:ebi-a-GCST90018839	Weighted mode	7	0.0269486	0.136196	0.849683	-0.239995	0.293892	1.02731	0.786632	1.34164
141	finn-b-N14_ENDOMETRIOSIS	prot-a-1504	Interleukin-1 receptor antagonist protein || id:prot-a-1504	Endometriosis || id:ebi-a-GCST90018839	MR Egger	7	-0.00445095	0.371474	0.990903	-0.73254	0.723638	0.995559	0.480687	2.06192
142	finn-b-N14_ENDOMETRIOSIS	prot-a-1504	Interleukin-1 receptor antagonist protein || id:prot-a-1504	Endometriosis || id:ebi-a-GCST90018839	Weighted median	7	-0.0380137	0.107307	0.723151	-0.248336	0.172309	0.9627	0.780098	1.18804
143	finn-b-N14_ENDOMETRIOSIS	prot-a-1504	Interleukin-1 receptor antagonist protein || id:prot-a-1504	Endometriosis || id:ebi-a-GCST90018839	Inverse variance weighted	7	-0.0206786	0.0828066	0.802803	-0.182979	0.141622	0.979534	0.832785	1.15214	0.0157412
144	finn-b-N14_ENDOMETRIOSIS	prot-a-1504	Interleukin-1 receptor antagonist protein || id:prot-a-1504	Endometriosis || id:ebi-a-GCST90018839	Simple mode	7	0.106933	0.156802	0.520704	-0.200398	0.414264	1.11286	0.818405	1.51326
145	finn-b-N14_ENDOMETRIOSIS	prot-a-1504	Interleukin-1 receptor antagonist protein || id:prot-a-1504	Endometriosis || id:ebi-a-GCST90018839	Weighted mode	7	0.0120485	0.150493	0.938793	-0.282917	0.307014	1.01212	0.753582	1.35936
146	finn-b-N14_ENDOMETRIOSIS	prot-a-1506	Interleukin-21 || id:prot-a-1506	Endometriosis || id:ebi-a-GCST90018839	MR Egger	7	-0.154191	0.549418	0.790226	-1.23105	0.922668	0.857109	0.291986	2.516
147	finn-b-N14_ENDOMETRIOSIS	prot-a-1506	Interleukin-21 || id:prot-a-1506	Endometriosis || id:ebi-a-GCST90018839	Weighted median	7	0.118189	0.124534	0.342596	-0.125898	0.362276	1.12546	0.881705	1.43659
148	finn-b-N14_ENDOMETRIOSIS	prot-a-1506	Interleukin-21 || id:prot-a-1506	Endometriosis || id:ebi-a-GCST90018839	Inverse variance weighted	7	0.0835723	0.114018	0.463576	-0.139904	0.307049	1.08716	0.869442	1.35941	0.00908972
149	finn-b-N14_ENDOMETRIOSIS	prot-a-1506	Interleukin-21 || id:prot-a-1506	Endometriosis || id:ebi-a-GCST90018839	Simple mode	7	0.0356519	0.218861	0.875947	-0.393315	0.464619	1.0363	0.674816	1.59141
150	finn-b-N14_ENDOMETRIOSIS	prot-a-1506	Interleukin-21 || id:prot-a-1506	Endometriosis || id:ebi-a-GCST90018839	Weighted mode	7	0.0470816	0.180573	0.803015	-0.306841	0.401004	1.04821	0.735768	1.49332
151	finn-b-N14_ENDOMETRIOSIS	prot-a-1515	Interleukin-25 || id:prot-a-1515	Endometriosis || id:ebi-a-GCST90018839	MR Egger	7	0.00384804	0.371428	0.992135	-0.724151	0.731847	1.00386	0.484736	2.07892
152	finn-b-N14_ENDOMETRIOSIS	prot-a-1515	Interleukin-25 || id:prot-a-1515	Endometriosis || id:ebi-a-GCST90018839	Weighted median	7	0.0708639	0.100256	0.479671	-0.125637	0.267365	1.07344	0.881935	1.30652
153	finn-b-N14_ENDOMETRIOSIS	prot-a-1515	Interleukin-25 || id:prot-a-1515	Endometriosis || id:ebi-a-GCST90018839	Inverse variance weighted	7	0.145317	0.0827708	0.0791466	-0.0169134	0.307548	1.15641	0.983229	1.36009	0.00155189
154	finn-b-N14_ENDOMETRIOSIS	prot-a-1515	Interleukin-25 || id:prot-a-1515	Endometriosis || id:ebi-a-GCST90018839	Simple mode	7	0.0602415	0.149976	0.701839	-0.233711	0.354194	1.06209	0.79159	1.42503
155	finn-b-N14_ENDOMETRIOSIS	prot-a-1515	Interleukin-25 || id:prot-a-1515	Endometriosis || id:ebi-a-GCST90018839	Weighted mode	7	0.0650345	0.135386	0.647982	-0.200323	0.330392	1.0672	0.818467	1.39151
156	finn-b-N14_ENDOMETRIOSIS	prot-a-1516	Interleukin-27 || id:prot-a-1516	Endometriosis || id:ebi-a-GCST90018839	MR Egger	7	0.166403	0.371474	0.672929	-0.561685	0.894492	1.18105	0.570247	2.44609
157	finn-b-N14_ENDOMETRIOSIS	prot-a-1516	Interleukin-27 || id:prot-a-1516	Endometriosis || id:ebi-a-GCST90018839	Weighted median	7	0.13252	0.104288	0.203831	-0.071884	0.336923	1.1417	0.930639	1.40063
158	finn-b-N14_ENDOMETRIOSIS	prot-a-1516	Interleukin-27 || id:prot-a-1516	Endometriosis || id:ebi-a-GCST90018839	Inverse variance weighted	7	0.123731	0.0828066	0.135119	-0.0385699	0.286032	1.13171	0.962164	1.33113	0.00264939
159	finn-b-N14_ENDOMETRIOSIS	prot-a-1516	Interleukin-27 || id:prot-a-1516	Endometriosis || id:ebi-a-GCST90018839	Simple mode	7	0.156235	0.151646	0.342616	-0.140991	0.453461	1.1691	0.868497	1.57375
160	finn-b-N14_ENDOMETRIOSIS	prot-a-1516	Interleukin-27 || id:prot-a-1516	Endometriosis || id:ebi-a-GCST90018839	Weighted mode	7	0.131261	0.149465	0.413614	-0.16169	0.424211	1.14026	0.850705	1.52838
161	finn-b-N14_ENDOMETRIOSIS	prot-a-1518	Interleukin-2 receptor subunit alpha || id:prot-a-1518	Endometriosis || id:ebi-a-GCST90018839	MR Egger	7	0.43831	0.371265	0.290865	-0.28937	1.16599	1.55009	0.748735	3.2091
162	finn-b-N14_ENDOMETRIOSIS	prot-a-1518	Interleukin-2 receptor subunit alpha || id:prot-a-1518	Endometriosis || id:ebi-a-GCST90018839	Weighted median	7	-0.023708	0.107761	0.825866	-0.234919	0.187503	0.976571	0.790635	1.20623
163	finn-b-N14_ENDOMETRIOSIS	prot-a-1518	Interleukin-2 receptor subunit alpha || id:prot-a-1518	Endometriosis || id:ebi-a-GCST90018839	Inverse variance weighted	7	-0.0711468	0.0827508	0.389915	-0.233338	0.0910447	0.931325	0.791886	1.09532	0.00764539
164	finn-b-N14_ENDOMETRIOSIS	prot-a-1518	Interleukin-2 receptor subunit alpha || id:prot-a-1518	Endometriosis || id:ebi-a-GCST90018839	Simple mode	7	-0.0325935	0.163788	0.848837	-0.353619	0.288432	0.967932	0.702143	1.33433
165	finn-b-N14_ENDOMETRIOSIS	prot-a-1518	Interleukin-2 receptor subunit alpha || id:prot-a-1518	Endometriosis || id:ebi-a-GCST90018839	Weighted mode	7	-0.0245831	0.147865	0.873418	-0.314398	0.265232	0.975717	0.730228	1.30373
166	finn-b-N14_ENDOMETRIOSIS	prot-a-1521	Interleukin-31 || id:prot-a-1521	Endometriosis || id:ebi-a-GCST90018839	MR Egger	7	-0.0958301	0.371429	0.806687	-0.823831	0.63217	0.908618	0.438748	1.88169
167	finn-b-N14_ENDOMETRIOSIS	prot-a-1521	Interleukin-31 || id:prot-a-1521	Endometriosis || id:ebi-a-GCST90018839	Weighted median	7	0.0770245	0.110692	0.486527	-0.139933	0.293982	1.08007	0.869417	1.34176
168	finn-b-N14_ENDOMETRIOSIS	prot-a-1521	Interleukin-31 || id:prot-a-1521	Endometriosis || id:ebi-a-GCST90018839	Inverse variance weighted	7	0.0439528	0.0827961	0.595519	-0.118328	0.206233	1.04493	0.888405	1.22904	0.0116768
169	finn-b-N14_ENDOMETRIOSIS	prot-a-1521	Interleukin-31 || id:prot-a-1521	Endometriosis || id:ebi-a-GCST90018839	Simple mode	7	0.130617	0.154399	0.43001	-0.172005	0.43324	1.13953	0.841975	1.54225
170	finn-b-N14_ENDOMETRIOSIS	prot-a-1521	Interleukin-31 || id:prot-a-1521	Endometriosis || id:ebi-a-GCST90018839	Weighted mode	7	0.11753	0.139762	0.432615	-0.156403	0.391463	1.12472	0.855215	1.47914
171	finn-b-N14_ENDOMETRIOSIS	prot-a-1523	Interleukin-32 || id:prot-a-1523	Endometriosis || id:ebi-a-GCST90018839	MR Egger	7	-0.00482642	0.371475	0.990136	-0.732917	0.723264	0.995185	0.480505	2.06115
172	finn-b-N14_ENDOMETRIOSIS	prot-a-1523	Interleukin-32 || id:prot-a-1523	Endometriosis || id:ebi-a-GCST90018839	Weighted median	7	-0.00474505	0.1067	0.964529	-0.213877	0.204387	0.995266	0.807448	1.22677
173	finn-b-N14_ENDOMETRIOSIS	prot-a-1523	Interleukin-32 || id:prot-a-1523	Endometriosis || id:ebi-a-GCST90018839	Inverse variance weighted	7	-0.0219742	0.0828319	0.790789	-0.184325	0.140376	0.978265	0.831666	1.15071	0.0155057
174	finn-b-N14_ENDOMETRIOSIS	prot-a-1523	Interleukin-32 || id:prot-a-1523	Endometriosis || id:ebi-a-GCST90018839	Simple mode	7	0.00842913	0.156827	0.958881	-0.298952	0.31581	1.00846	0.741595	1.37137
175	finn-b-N14_ENDOMETRIOSIS	prot-a-1523	Interleukin-32 || id:prot-a-1523	Endometriosis || id:ebi-a-GCST90018839	Weighted mode	7	-0.0162553	0.160222	0.922495	-0.330291	0.29778	0.983876	0.718715	1.34687
176	finn-b-N14_ENDOMETRIOSIS	prot-a-1524	Interleukin-34 || id:prot-a-1524	Endometriosis || id:ebi-a-GCST90018839	MR Egger	7	0.0108865	0.415807	0.980125	-0.804096	0.825869	1.01095	0.447492	2.28387
177	finn-b-N14_ENDOMETRIOSIS	prot-a-1524	Interleukin-34 || id:prot-a-1524	Endometriosis || id:ebi-a-GCST90018839	Weighted median	7	-0.0861495	0.10691	0.420352	-0.295694	0.123395	0.917457	0.744015	1.13133
178	finn-b-N14_ENDOMETRIOSIS	prot-a-1524	Interleukin-34 || id:prot-a-1524	Endometriosis || id:ebi-a-GCST90018839	Inverse variance weighted	7	-0.0654427	0.0849128	0.440882	-0.231872	0.100986	0.936653	0.793048	1.10626	0.00864474
179	finn-b-N14_ENDOMETRIOSIS	prot-a-1524	Interleukin-34 || id:prot-a-1524	Endometriosis || id:ebi-a-GCST90018839	Simple mode	7	-0.0564564	0.142413	0.705504	-0.335585	0.222672	0.945108	0.71492	1.24941
180	finn-b-N14_ENDOMETRIOSIS	prot-a-1524	Interleukin-34 || id:prot-a-1524	Endometriosis || id:ebi-a-GCST90018839	Weighted mode	7	-0.0730109	0.140379	0.62162	-0.348154	0.202132	0.929591	0.70599	1.22401
181	finn-b-N14_ENDOMETRIOSIS	prot-a-1525	Interleukin-3 || id:prot-a-1525	Endometriosis || id:ebi-a-GCST90018839	MR Egger	7	-0.0673851	0.466986	0.890901	-0.982678	0.847908	0.934835	0.374307	2.33476
182	finn-b-N14_ENDOMETRIOSIS	prot-a-1525	Interleukin-3 || id:prot-a-1525	Endometriosis || id:ebi-a-GCST90018839	Weighted median	7	0.0414312	0.115286	0.719313	-0.184529	0.267392	1.0423	0.831495	1.30655
183	finn-b-N14_ENDOMETRIOSIS	prot-a-1525	Interleukin-3 || id:prot-a-1525	Endometriosis || id:ebi-a-GCST90018839	Inverse variance weighted	7	0.11177	0.0965176	0.246853	-0.0774046	0.300944	1.11826	0.925515	1.35113	0.00484026
184	finn-b-N14_ENDOMETRIOSIS	prot-a-1525	Interleukin-3 || id:prot-a-1525	Endometriosis || id:ebi-a-GCST90018839	Simple mode	7	-0.00988164	0.148741	0.94919	-0.301414	0.281651	0.990167	0.739771	1.32532
185	finn-b-N14_ENDOMETRIOSIS	prot-a-1525	Interleukin-3 || id:prot-a-1525	Endometriosis || id:ebi-a-GCST90018839	Weighted mode	7	0.0192591	0.139852	0.894974	-0.25485	0.293369	1.01945	0.775032	1.34094
186	finn-b-N14_ENDOMETRIOSIS	prot-a-1526	Interleukin-36 alpha || id:prot-a-1526	Endometriosis || id:ebi-a-GCST90018839	MR Egger	7	-0.00180667	0.388677	0.996471	-0.763613	0.759999	0.998195	0.46598	2.13827
187	finn-b-N14_ENDOMETRIOSIS	prot-a-1526	Interleukin-36 alpha || id:prot-a-1526	Endometriosis || id:ebi-a-GCST90018839	Weighted median	7	-0.0782668	0.108273	0.469762	-0.290482	0.133948	0.924718	0.747903	1.14333
188	finn-b-N14_ENDOMETRIOSIS	prot-a-1526	Interleukin-36 alpha || id:prot-a-1526	Endometriosis || id:ebi-a-GCST90018839	Inverse variance weighted	7	-0.0320708	0.0828066	0.698536	-0.194372	0.13023	0.968438	0.823352	1.13909	0.0136968
189	finn-b-N14_ENDOMETRIOSIS	prot-a-1526	Interleukin-36 alpha || id:prot-a-1526	Endometriosis || id:ebi-a-GCST90018839	Simple mode	7	-0.116827	0.170547	0.518906	-0.451099	0.217444	0.889739	0.636928	1.2429
190	finn-b-N14_ENDOMETRIOSIS	prot-a-1526	Interleukin-36 alpha || id:prot-a-1526	Endometriosis || id:ebi-a-GCST90018839	Weighted mode	7	-0.127602	0.153613	0.437957	-0.428683	0.17348	0.880204	0.651366	1.18944
191	finn-b-N14_ENDOMETRIOSIS	prot-a-1527	Interleukin-36 beta || id:prot-a-1527	Endometriosis || id:ebi-a-GCST90018839	MR Egger	7	0.0180914	0.638114	0.978479	-1.23261	1.2688	1.01826	0.29153	3.55657
192	finn-b-N14_ENDOMETRIOSIS	prot-a-1527	Interleukin-36 beta || id:prot-a-1527	Endometriosis || id:ebi-a-GCST90018839	Weighted median	7	-0.0705878	0.111017	0.524889	-0.288182	0.147006	0.931846	0.749625	1.15836
193	finn-b-N14_ENDOMETRIOSIS	prot-a-1527	Interleukin-36 beta || id:prot-a-1527	Endometriosis || id:ebi-a-GCST90018839	Inverse variance weighted	7	0.0191769	0.129806	0.882552	-0.235243	0.273597	1.01936	0.790379	1.31468	0.0173049
194	finn-b-N14_ENDOMETRIOSIS	prot-a-1527	Interleukin-36 beta || id:prot-a-1527	Endometriosis || id:ebi-a-GCST90018839	Simple mode	7	-0.00725708	0.202546	0.972581	-0.404247	0.389733	0.992769	0.667479	1.47659
195	finn-b-N14_ENDOMETRIOSIS	prot-a-1527	Interleukin-36 beta || id:prot-a-1527	Endometriosis || id:ebi-a-GCST90018839	Weighted mode	7	-0.0946507	0.157928	0.570876	-0.40419	0.214888	0.909691	0.667518	1.23972
196	finn-b-N14_ENDOMETRIOSIS	prot-a-1528	Interleukin-36 gamma || id:prot-a-1528	Endometriosis || id:ebi-a-GCST90018839	MR Egger	7	0.227193	0.372349	0.568419	-0.502611	0.956996	1.25507	0.604949	2.60386
197	finn-b-N14_ENDOMETRIOSIS	prot-a-1528	Interleukin-36 gamma || id:prot-a-1528	Endometriosis || id:ebi-a-GCST90018839	Weighted median	7	-0.0643852	0.113578	0.570796	-0.286999	0.158228	0.937644	0.750513	1.17143
198	finn-b-N14_ENDOMETRIOSIS	prot-a-1528	Interleukin-36 gamma || id:prot-a-1528	Endometriosis || id:ebi-a-GCST90018839	Inverse variance weighted	7	-0.0918853	0.0827961	0.267095	-0.254166	0.0703951	0.91221	0.775563	1.07293	0.00523715
199	finn-b-N14_ENDOMETRIOSIS	prot-a-1528	Interleukin-36 gamma || id:prot-a-1528	Endometriosis || id:ebi-a-GCST90018839	Simple mode	7	-0.258928	0.180954	0.202411	-0.613597	0.0957418	0.771879	0.5414	1.10047
200	finn-b-N14_ENDOMETRIOSIS	prot-a-1528	Interleukin-36 gamma || id:prot-a-1528	Endometriosis || id:ebi-a-GCST90018839	Weighted mode	7	-0.242605	0.176269	0.217875	-0.588092	0.102882	0.784581	0.555386	1.10836
201	finn-b-N14_ENDOMETRIOSIS	prot-a-1535	Interleukin-5 || id:prot-a-1535	Endometriosis || id:ebi-a-GCST90018839	MR Egger	7	0.112321	0.371475	0.774548	-0.61577	0.840411	1.11887	0.540225	2.31732
202	finn-b-N14_ENDOMETRIOSIS	prot-a-1535	Interleukin-5 || id:prot-a-1535	Endometriosis || id:ebi-a-GCST90018839	Weighted median	7	0.0017661	0.103849	0.986431	-0.201777	0.205309	1.00177	0.817277	1.2279
203	finn-b-N14_ENDOMETRIOSIS	prot-a-1535	Interleukin-5 || id:prot-a-1535	Endometriosis || id:ebi-a-GCST90018839	Inverse variance weighted	7	-0.0388142	0.0828319	0.639363	-0.201165	0.123536	0.961929	0.817778	1.13149	0.0125365
204	finn-b-N14_ENDOMETRIOSIS	prot-a-1535	Interleukin-5 || id:prot-a-1535	Endometriosis || id:ebi-a-GCST90018839	Simple mode	7	-0.00022696	0.161557	0.998925	-0.316878	0.316424	0.999773	0.72842	1.37221
205	finn-b-N14_ENDOMETRIOSIS	prot-a-1535	Interleukin-5 || id:prot-a-1535	Endometriosis || id:ebi-a-GCST90018839	Weighted mode	7	0.00144877	0.163555	0.99322	-0.319118	0.322016	1.00145	0.726789	1.37991
206	finn-b-N14_ENDOMETRIOSIS	prot-a-1540	Interleukin-6 receptor subunit alpha || id:prot-a-1540	Endometriosis || id:ebi-a-GCST90018839	MR Egger	7	0.161564	0.371474	0.681747	-0.566524	0.889653	1.17535	0.567494	2.43428
207	finn-b-N14_ENDOMETRIOSIS	prot-a-1540	Interleukin-6 receptor subunit alpha || id:prot-a-1540	Endometriosis || id:ebi-a-GCST90018839	Weighted median	7	0.0533662	0.101212	0.598006	-0.14501	0.251742	1.05482	0.865014	1.28626
208	finn-b-N14_ENDOMETRIOSIS	prot-a-1540	Interleukin-6 receptor subunit alpha || id:prot-a-1540	Endometriosis || id:ebi-a-GCST90018839	Inverse variance weighted	7	0.058235	0.0828066	0.48189	-0.104066	0.220536	1.05996	0.901166	1.24674	0.00944883
209	finn-b-N14_ENDOMETRIOSIS	prot-a-1540	Interleukin-6 receptor subunit alpha || id:prot-a-1540	Endometriosis || id:ebi-a-GCST90018839	Simple mode	7	0.0187192	0.146236	0.902326	-0.267904	0.305343	1.0189	0.764981	1.35709
210	finn-b-N14_ENDOMETRIOSIS	prot-a-1540	Interleukin-6 receptor subunit alpha || id:prot-a-1540	Endometriosis || id:ebi-a-GCST90018839	Weighted mode	7	0.00264402	0.147876	0.986314	-0.287193	0.292481	1.00265	0.750367	1.33975
211	finn-b-N14_ENDOMETRIOSIS	prot-a-1546	Interleukin-9 || id:prot-a-1546	Endometriosis || id:ebi-a-GCST90018839	MR Egger	7	0.11563	0.371475	0.768153	-0.61246	0.84372	1.12258	0.542016	2.325
212	finn-b-N14_ENDOMETRIOSIS	prot-a-1546	Interleukin-9 || id:prot-a-1546	Endometriosis || id:ebi-a-GCST90018839	Weighted median	7	0.0132107	0.105255	0.900119	-0.193089	0.219511	1.0133	0.824408	1.24547
213	finn-b-N14_ENDOMETRIOSIS	prot-a-1546	Interleukin-9 || id:prot-a-1546	Endometriosis || id:ebi-a-GCST90018839	Inverse variance weighted	7	0.0143295	0.0828319	0.862655	-0.148021	0.17668	1.01443	0.862413	1.19325	0.0169148
214	finn-b-N14_ENDOMETRIOSIS	prot-a-1546	Interleukin-9 || id:prot-a-1546	Endometriosis || id:ebi-a-GCST90018839	Simple mode	7	0.0393117	0.170593	0.825405	-0.29505	0.373674	1.04009	0.744494	1.45306
215	finn-b-N14_ENDOMETRIOSIS	prot-a-1546	Interleukin-9 || id:prot-a-1546	Endometriosis || id:ebi-a-GCST90018839	Weighted mode	7	0.0515705	0.161038	0.759646	-0.264064	0.367205	1.05292	0.767924	1.44369
216	finn-b-N14_ENDOMETRIOSIS	prot-a-2990	Toll-like receptor 4 || id:prot-a-2990	Endometriosis || id:ebi-a-GCST90018839	MR Egger	7	0.217863	0.371285	0.582843	-0.509855	0.945581	1.24342	0.600582	2.57431
217	finn-b-N14_ENDOMETRIOSIS	prot-a-2990	Toll-like receptor 4 || id:prot-a-2990	Endometriosis || id:ebi-a-GCST90018839	Weighted median	7	0.0963635	0.100941	0.339755	-0.101481	0.294208	1.10116	0.903498	1.34206
218	finn-b-N14_ENDOMETRIOSIS	prot-a-2990	Toll-like receptor 4 || id:prot-a-2990	Endometriosis || id:ebi-a-GCST90018839	Inverse variance weighted	7	0.146952	0.0827615	0.0757984	-0.015261	0.309164	1.1583	0.984855	1.36229	0.00148624
219	finn-b-N14_ENDOMETRIOSIS	prot-a-2990	Toll-like receptor 4 || id:prot-a-2990	Endometriosis || id:ebi-a-GCST90018839	Simple mode	7	0.0709531	0.1724	0.694959	-0.266951	0.408857	1.07353	0.76571	1.5051
220	finn-b-N14_ENDOMETRIOSIS	prot-a-2990	Toll-like receptor 4 || id:prot-a-2990	Endometriosis || id:ebi-a-GCST90018839	Weighted mode	7	0.0578728	0.162002	0.733145	-0.259651	0.375397	1.05958	0.77132	1.45557

## Sheet: Table6
	id.exposure	id.outcome	outcome	exposure	method	Q	Q_df	Q_pval
1	finn-b-N14_ENDOMETRIOSIS	ebi-a-GCST004442	Interleukin-17 levels || id:ebi-a-GCST004442	|| id:ebi-a-GCST90018839	MR Egger	15.8258	22	0.824435
2	finn-b-N14_ENDOMETRIOSIS	ebi-a-GCST004442	Interleukin-17 levels || id:ebi-a-GCST004442	|| id:ebi-a-GCST90018839	Inverse variance weighted	21.4501	23	0.553623
3	finn-b-N14_ENDOMETRIOSIS	ebi-a-GCST004445	Interleukin-8 levels || id:ebi-a-GCST004445	|| id:ebi-a-GCST90018839	MR Egger	28.2998	22	0.165956
4	finn-b-N14_ENDOMETRIOSIS	ebi-a-GCST004445	Interleukin-8 levels || id:ebi-a-GCST004445	|| id:ebi-a-GCST90018839	Inverse variance weighted	34.7093	23	0.0555737
5	finn-b-N14_ENDOMETRIOSIS	ebi-a-GCST004451	Interleukin-7 levels || id:ebi-a-GCST004451	|| id:ebi-a-GCST90018839	MR Egger	13.0272	22	0.9324
6	finn-b-N14_ENDOMETRIOSIS	ebi-a-GCST004451	Interleukin-7 levels || id:ebi-a-GCST004451	|| id:ebi-a-GCST90018839	Inverse variance weighted	16.7714	23	0.820315
7	finn-b-N14_ENDOMETRIOSIS	ebi-a-GCST004453	Interleukin-4 levels || id:ebi-a-GCST004453	|| id:ebi-a-GCST90018839	MR Egger	26.5386	22	0.229277
8	finn-b-N14_ENDOMETRIOSIS	ebi-a-GCST004453	Interleukin-4 levels || id:ebi-a-GCST004453	|| id:ebi-a-GCST90018839	Inverse variance weighted	27.8347	23	0.222096
9	finn-b-N14_ENDOMETRIOSIS	ebi-a-GCST004460	Eotaxin levels || id:ebi-a-GCST004460	|| id:ebi-a-GCST90018839	MR Egger	15.2387	21	0.810787
10	finn-b-N14_ENDOMETRIOSIS	ebi-a-GCST004460	Eotaxin levels || id:ebi-a-GCST004460	|| id:ebi-a-GCST90018839	Inverse variance weighted	15.6093	22	0.834791
11	finn-b-N14_ENDOMETRIOSIS	ebi-a-GCST90000444	CCL20 levels || id:ebi-a-GCST90000444	|| id:ebi-a-GCST90018839	MR Egger	22.4434	22	0.433706
12	finn-b-N14_ENDOMETRIOSIS	ebi-a-GCST90000444	CCL20 levels || id:ebi-a-GCST90000444	|| id:ebi-a-GCST90018839	Inverse variance weighted	22.4981	23	0.490375
13	finn-b-N14_ENDOMETRIOSIS	ebi-a-GCST90000445	CCL23 levels || id:ebi-a-GCST90000445	|| id:ebi-a-GCST90018839	MR Egger	23.5626	22	0.370565
14	finn-b-N14_ENDOMETRIOSIS	ebi-a-GCST90000445	CCL23 levels || id:ebi-a-GCST90000445	|| id:ebi-a-GCST90018839	Inverse variance weighted	23.7576	23	0.417332
15	finn-b-N14_ENDOMETRIOSIS	ebi-a-GCST90000446	CCL25 levels || id:ebi-a-GCST90000446	|| id:ebi-a-GCST90018839	MR Egger	27.5386	22	0.191479
16	finn-b-N14_ENDOMETRIOSIS	ebi-a-GCST90000446	CCL25 levels || id:ebi-a-GCST90000446	|| id:ebi-a-GCST90018839	Inverse variance weighted	27.5387	23	0.23373
17	finn-b-N14_ENDOMETRIOSIS	ebi-a-GCST90000447	CCL28 levels || id:ebi-a-GCST90000447	|| id:ebi-a-GCST90018839	MR Egger	12.1921	22	0.953283
18	finn-b-N14_ENDOMETRIOSIS	ebi-a-GCST90000447	CCL28 levels || id:ebi-a-GCST90000447	|| id:ebi-a-GCST90018839	Inverse variance weighted	14.4654	23	0.912767
19	finn-b-N14_ENDOMETRIOSIS	ebi-a-GCST90000448	CCL3 levels || id:ebi-a-GCST90000448	|| id:ebi-a-GCST90018839	MR Egger	11.1746	22	0.972169
20	finn-b-N14_ENDOMETRIOSIS	ebi-a-GCST90000448	CCL3 levels || id:ebi-a-GCST90000448	|| id:ebi-a-GCST90018839	Inverse variance weighted	11.5989	23	0.976204
21	finn-b-N14_ENDOMETRIOSIS	ebi-a-GCST90000449	CCL4 levels || id:ebi-a-GCST90000449	|| id:ebi-a-GCST90018839	MR Egger	18.4437	22	0.679382
22	finn-b-N14_ENDOMETRIOSIS	ebi-a-GCST90000449	CCL4 levels || id:ebi-a-GCST90000449	|| id:ebi-a-GCST90018839	Inverse variance weighted	19.2964	23	0.683891
23	finn-b-N14_ENDOMETRIOSIS	ebi-a-GCST90000458	CXCL1 levels || id:ebi-a-GCST90000458	|| id:ebi-a-GCST90018839	MR Egger	16.2761	22	0.801949
24	finn-b-N14_ENDOMETRIOSIS	ebi-a-GCST90000458	CXCL1 levels || id:ebi-a-GCST90000458	|| id:ebi-a-GCST90018839	Inverse variance weighted	18.4652	23	0.731792
25	finn-b-N14_ENDOMETRIOSIS	ebi-a-GCST90000459	CXCL10 levels || id:ebi-a-GCST90000459	|| id:ebi-a-GCST90018839	MR Egger	16.0545	22	0.813171
26	finn-b-N14_ENDOMETRIOSIS	ebi-a-GCST90000459	CXCL10 levels || id:ebi-a-GCST90000459	|| id:ebi-a-GCST90018839	Inverse variance weighted	19.1788	23	0.690798
27	finn-b-N14_ENDOMETRIOSIS	ebi-a-GCST90000460	CXCL11 levels || id:ebi-a-GCST90000460	|| id:ebi-a-GCST90018839	MR Egger	23.365	22	0.381372
28	finn-b-N14_ENDOMETRIOSIS	ebi-a-GCST90000460	CXCL11 levels || id:ebi-a-GCST90000460	|| id:ebi-a-GCST90018839	Inverse variance weighted	25.3538	23	0.332306
29	finn-b-N14_ENDOMETRIOSIS	ebi-a-GCST90000461	CXCL5 levels || id:ebi-a-GCST90000461	|| id:ebi-a-GCST90018839	MR Egger	6.23111	6	0.397806
30	finn-b-N14_ENDOMETRIOSIS	ebi-a-GCST90000461	CXCL5 levels || id:ebi-a-GCST90000461	|| id:ebi-a-GCST90018839	Inverse variance weighted	6.23932	7	0.5121
31	finn-b-N14_ENDOMETRIOSIS	ebi-a-GCST90000462	CXCL6 levels || id:ebi-a-GCST90000462	|| id:ebi-a-GCST90018839	MR Egger	20.9903	22	0.521339
32	finn-b-N14_ENDOMETRIOSIS	ebi-a-GCST90000462	CXCL6 levels || id:ebi-a-GCST90000462	|| id:ebi-a-GCST90018839	Inverse variance weighted	21.8498	23	0.529333
33	finn-b-N14_ENDOMETRIOSIS	ebi-a-GCST90000463	CXCL9 levels || id:ebi-a-GCST90000463	|| id:ebi-a-GCST90018839	MR Egger	20.7079	22	0.538848
34	finn-b-N14_ENDOMETRIOSIS	ebi-a-GCST90000463	CXCL9 levels || id:ebi-a-GCST90000463	|| id:ebi-a-GCST90018839	Inverse variance weighted	21.9577	23	0.522808
35	finn-b-N14_ENDOMETRIOSIS	ebi-a-GCST90012005	Interleukin-6 levels || id:ebi-a-GCST90012005	|| id:ebi-a-GCST90018839	MR Egger	29.9874	31	0.517949
36	finn-b-N14_ENDOMETRIOSIS	ebi-a-GCST90012005	Interleukin-6 levels || id:ebi-a-GCST90012005	|| id:ebi-a-GCST90018839	Inverse variance weighted	32.5524	32	0.439599
37	finn-b-N14_ENDOMETRIOSIS	ebi-a-GCST90012024	Interleukin-18 levels || id:ebi-a-GCST90012024	|| id:ebi-a-GCST90018839	MR Egger	24.2714	31	0.799314
38	finn-b-N14_ENDOMETRIOSIS	ebi-a-GCST90012024	Interleukin-18 levels || id:ebi-a-GCST90012024	|| id:ebi-a-GCST90018839	Inverse variance weighted	24.3288	32	0.832274
39	finn-b-N14_ENDOMETRIOSIS	prot-a-1456	Immunoglobulin E || id:prot-a-1456	|| id:ebi-a-GCST90018839	MR Egger	15.0986	31	0.992668
40	finn-b-N14_ENDOMETRIOSIS	prot-a-1456	Immunoglobulin E || id:prot-a-1456	|| id:ebi-a-GCST90018839	Inverse variance weighted	15.5317	32	0.993676
41	finn-b-N14_ENDOMETRIOSIS	prot-a-1466	Interleukin-11 || id:prot-a-1466	|| id:ebi-a-GCST90018839	MR Egger	36.0569	31	0.24384
42	finn-b-N14_ENDOMETRIOSIS	prot-a-1466	Interleukin-11 || id:prot-a-1466	|| id:ebi-a-GCST90018839	Inverse variance weighted	36.0843	32	0.283352
43	finn-b-N14_ENDOMETRIOSIS	prot-a-1470	Interleukin-12 || id:prot-a-1470	|| id:ebi-a-GCST90018839	MR Egger	26.6355	31	0.690352
44	finn-b-N14_ENDOMETRIOSIS	prot-a-1470	Interleukin-12 || id:prot-a-1470	|| id:ebi-a-GCST90018839	Inverse variance weighted	27.3838	32	0.69947
45	finn-b-N14_ENDOMETRIOSIS	prot-a-1472	Interleukin-23 || id:prot-a-1472	Endometriosis || id:finn-b-N14_ENDOMETRIOSIS	MR Egger	16.8561	8	0.0316432
46	finn-b-N14_ENDOMETRIOSIS	prot-a-1472	Interleukin-23 || id:prot-a-1472	Endometriosis || id:finn-b-N14_ENDOMETRIOSIS	Inverse variance weighted	17.1413	9	0.0465481
47	finn-b-N14_ENDOMETRIOSIS	prot-a-1475	Interleukin-13 || id:prot-a-1475	|| id:ebi-a-GCST90018839	MR Egger	27.3223	31	0.655892
48	finn-b-N14_ENDOMETRIOSIS	prot-a-1475	Interleukin-13 || id:prot-a-1475	|| id:ebi-a-GCST90018839	Inverse variance weighted	27.3225	32	0.70242
49	finn-b-N14_ENDOMETRIOSIS	prot-a-1479	Interleukin-16 || id:prot-a-1479	|| id:ebi-a-GCST90018839	MR Egger	43.0004	31	0.0742433
50	finn-b-N14_ENDOMETRIOSIS	prot-a-1479	Interleukin-16 || id:prot-a-1479	|| id:ebi-a-GCST90018839	Inverse variance weighted	44.8737	32	0.0649936
51	finn-b-N14_ENDOMETRIOSIS	prot-a-1480	Interleukin-17A || id:prot-a-1480	|| id:ebi-a-GCST90018839	MR Egger	25.1633	31	0.760363
52	finn-b-N14_ENDOMETRIOSIS	prot-a-1480	Interleukin-17A || id:prot-a-1480	|| id:ebi-a-GCST90018839	Inverse variance weighted	26.6818	32	0.732693
53	finn-b-N14_ENDOMETRIOSIS	prot-a-1483	Interleukin-17C || id:prot-a-1483	|| id:ebi-a-GCST90018839	MR Egger	27.5176	31	0.645947
54	finn-b-N14_ENDOMETRIOSIS	prot-a-1483	Interleukin-17C || id:prot-a-1483	|| id:ebi-a-GCST90018839	Inverse variance weighted	28.073	32	0.665744
55	finn-b-N14_ENDOMETRIOSIS	prot-a-1485	Interleukin-17F || id:prot-a-1485	|| id:ebi-a-GCST90018839	MR Egger	31.7751	31	0.427695
56	finn-b-N14_ENDOMETRIOSIS	prot-a-1485	Interleukin-17F || id:prot-a-1485	|| id:ebi-a-GCST90018839	Inverse variance weighted	31.8005	32	0.476674
57	finn-b-N14_ENDOMETRIOSIS	prot-a-1504	Interleukin-1 receptor antagonist protein || id:prot-a-1504	|| id:ebi-a-GCST90018839	MR Egger	39.0813	31	0.151095
58	finn-b-N14_ENDOMETRIOSIS	prot-a-1504	Interleukin-1 receptor antagonist protein || id:prot-a-1504	|| id:ebi-a-GCST90018839	Inverse variance weighted	44.0168	32	0.076646
59	finn-b-N14_ENDOMETRIOSIS	prot-a-1506	Interleukin-21 || id:prot-a-1506	|| id:ebi-a-GCST90018839	MR Egger	40.605	31	0.115956
60	finn-b-N14_ENDOMETRIOSIS	prot-a-1506	Interleukin-21 || id:prot-a-1506	|| id:ebi-a-GCST90018839	Inverse variance weighted	40.6117	32	0.141314
61	finn-b-N14_ENDOMETRIOSIS	prot-a-1515	Interleukin-25 || id:prot-a-1515	|| id:ebi-a-GCST90018839	MR Egger	23.0343	31	0.847889
62	finn-b-N14_ENDOMETRIOSIS	prot-a-1515	Interleukin-25 || id:prot-a-1515	|| id:ebi-a-GCST90018839	Inverse variance weighted	23.0424	32	0.876955
63	finn-b-N14_ENDOMETRIOSIS	prot-a-1516	Interleukin-27 || id:prot-a-1516	|| id:ebi-a-GCST90018839	MR Egger	39.2737	31	0.14625
64	finn-b-N14_ENDOMETRIOSIS	prot-a-1516	Interleukin-27 || id:prot-a-1516	|| id:ebi-a-GCST90018839	Inverse variance weighted	41.1398	32	0.129133
65	finn-b-N14_ENDOMETRIOSIS	prot-a-1518	Interleukin-2 receptor subunit alpha || id:prot-a-1518	|| id:ebi-a-GCST90018839	MR Egger	39.2833	31	0.146013
66	finn-b-N14_ENDOMETRIOSIS	prot-a-1518	Interleukin-2 receptor subunit alpha || id:prot-a-1518	|| id:ebi-a-GCST90018839	Inverse variance weighted	39.483	32	0.1703
67	finn-b-N14_ENDOMETRIOSIS	prot-a-1521	Interleukin-31 || id:prot-a-1521	|| id:ebi-a-GCST90018839	MR Egger	27.9698	31	0.622724
68	finn-b-N14_ENDOMETRIOSIS	prot-a-1521	Interleukin-31 || id:prot-a-1521	|| id:ebi-a-GCST90018839	Inverse variance weighted	28.1991	32	0.659478
69	finn-b-N14_ENDOMETRIOSIS	prot-a-1523	Interleukin-32 || id:prot-a-1523	|| id:ebi-a-GCST90018839	MR Egger	26.7678	31	0.683785
70	finn-b-N14_ENDOMETRIOSIS	prot-a-1523	Interleukin-32 || id:prot-a-1523	|| id:ebi-a-GCST90018839	Inverse variance weighted	26.77	32	0.72859
71	finn-b-N14_ENDOMETRIOSIS	prot-a-1524	Interleukin-34 || id:prot-a-1524	|| id:ebi-a-GCST90018839	MR Egger	31.3927	31	0.446556
72	finn-b-N14_ENDOMETRIOSIS	prot-a-1524	Interleukin-34 || id:prot-a-1524	|| id:ebi-a-GCST90018839	Inverse variance weighted	32.5498	32	0.439721
73	finn-b-N14_ENDOMETRIOSIS	prot-a-1525	Interleukin-3 || id:prot-a-1525	|| id:ebi-a-GCST90018839	MR Egger	43.7447	31	0.0641843
74	finn-b-N14_ENDOMETRIOSIS	prot-a-1525	Interleukin-3 || id:prot-a-1525	|| id:ebi-a-GCST90018839	Inverse variance weighted	44.5968	32	0.0685829
75	finn-b-N14_ENDOMETRIOSIS	prot-a-1526	Interleukin-36 alpha || id:prot-a-1526	|| id:ebi-a-GCST90018839	MR Egger	31.9224	31	0.42051
76	finn-b-N14_ENDOMETRIOSIS	prot-a-1526	Interleukin-36 alpha || id:prot-a-1526	|| id:ebi-a-GCST90018839	Inverse variance weighted	32.5705	32	0.438715
77	finn-b-N14_ENDOMETRIOSIS	prot-a-1527	Interleukin-36 beta || id:prot-a-1527	|| id:ebi-a-GCST90018839	MR Egger	40.6906	31	0.114193
78	finn-b-N14_ENDOMETRIOSIS	prot-a-1527	Interleukin-36 beta || id:prot-a-1527	|| id:ebi-a-GCST90018839	Inverse variance weighted	40.6919	32	0.139409
79	finn-b-N14_ENDOMETRIOSIS	prot-a-1528	Interleukin-36 gamma || id:prot-a-1528	|| id:ebi-a-GCST90018839	MR Egger	37.1388	31	0.206996
80	finn-b-N14_ENDOMETRIOSIS	prot-a-1528	Interleukin-36 gamma || id:prot-a-1528	|| id:ebi-a-GCST90018839	Inverse variance weighted	42.229	32	0.106624
81	finn-b-N14_ENDOMETRIOSIS	prot-a-1535	Interleukin-5 || id:prot-a-1535	|| id:ebi-a-GCST90018839	MR Egger	25.517	31	0.74413
82	finn-b-N14_ENDOMETRIOSIS	prot-a-1535	Interleukin-5 || id:prot-a-1535	|| id:ebi-a-GCST90018839	Inverse variance weighted	28.0358	32	0.667588
83	finn-b-N14_ENDOMETRIOSIS	prot-a-1540	Interleukin-6 receptor subunit alpha || id:prot-a-1540	|| id:ebi-a-GCST90018839	MR Egger	31.5745	31	0.437553
84	finn-b-N14_ENDOMETRIOSIS	prot-a-1540	Interleukin-6 receptor subunit alpha || id:prot-a-1540	|| id:ebi-a-GCST90018839	Inverse variance weighted	31.6056	32	0.486426
85	finn-b-N14_ENDOMETRIOSIS	prot-a-1546	Interleukin-9 || id:prot-a-1546	|| id:ebi-a-GCST90018839	MR Egger	21.6209	31	0.89456
86	finn-b-N14_ENDOMETRIOSIS	prot-a-1546	Interleukin-9 || id:prot-a-1546	|| id:ebi-a-GCST90018839	Inverse variance weighted	22.3435	32	0.897947
87	finn-b-N14_ENDOMETRIOSIS	prot-a-2990	Toll-like receptor 4 || id:prot-a-2990	|| id:ebi-a-GCST90018839	MR Egger	34.5563	31	0.301718
88	finn-b-N14_ENDOMETRIOSIS	prot-a-2990	Toll-like receptor 4 || id:prot-a-2990	|| id:ebi-a-GCST90018839	Inverse variance weighted	34.5898	32	0.345209

## Sheet: Table7
	exposure	outcome	id.exposure	id.outcome	samplesize	SNP	b	se	p
1	Endometriosis || id:finn-b-N14_ENDOMETRIOSIS	Interleukin-17 levels || id:ebi-a-GCST004442	finn-b-N14_ENDOMETRIOSIS	ebi-a-GCST004442	7760	rs10122243	-0.0592832	0.109303	0.58756
2	Endometriosis || id:finn-b-N14_ENDOMETRIOSIS	Interleukin-17 levels || id:ebi-a-GCST004442	finn-b-N14_ENDOMETRIOSIS	ebi-a-GCST004442	7760	rs12173791	-0.0429834	0.1093	0.694127
3	Endometriosis || id:finn-b-N14_ENDOMETRIOSIS	Interleukin-17 levels || id:ebi-a-GCST004442	finn-b-N14_ENDOMETRIOSIS	ebi-a-GCST004442	7760	rs2235529	-0.0327583	0.104949	0.754938
4	Endometriosis || id:finn-b-N14_ENDOMETRIOSIS	Interleukin-17 levels || id:ebi-a-GCST004442	finn-b-N14_ENDOMETRIOSIS	ebi-a-GCST004442	7760	rs7580473	0.0203253	0.0831397	0.806866
5	Endometriosis || id:finn-b-N14_ENDOMETRIOSIS	Interleukin-17 levels || id:ebi-a-GCST004442	finn-b-N14_ENDOMETRIOSIS	ebi-a-GCST004442	7760	rs993184	-0.113888	0.0721155	0.114281
6	Endometriosis || id:finn-b-N14_ENDOMETRIOSIS	Interleukin-17 levels || id:ebi-a-GCST004442	finn-b-N14_ENDOMETRIOSIS	ebi-a-GCST004442	7760	All	-0.0468513	0.0848305	0.580747
7	Endometriosis || id:finn-b-N14_ENDOMETRIOSIS	Interleukin-8 levels || id:ebi-a-GCST004445	finn-b-N14_ENDOMETRIOSIS	ebi-a-GCST004445	3526	rs10122243	-0.0564113	0.109283	0.605719
8	Endometriosis || id:finn-b-N14_ENDOMETRIOSIS	Interleukin-8 levels || id:ebi-a-GCST004445	finn-b-N14_ENDOMETRIOSIS	ebi-a-GCST004445	3526	rs12173791	-0.087706	0.108427	0.418576
9	Endometriosis || id:finn-b-N14_ENDOMETRIOSIS	Interleukin-8 levels || id:ebi-a-GCST004445	finn-b-N14_ENDOMETRIOSIS	ebi-a-GCST004445	3526	rs2235529	-0.0616756	0.105616	0.559248
10	Endometriosis || id:finn-b-N14_ENDOMETRIOSIS	Interleukin-8 levels || id:ebi-a-GCST004445	finn-b-N14_ENDOMETRIOSIS	ebi-a-GCST004445	3526	rs7580473	-0.0478605	0.111886	0.668825
11	Endometriosis || id:finn-b-N14_ENDOMETRIOSIS	Interleukin-8 levels || id:ebi-a-GCST004445	finn-b-N14_ENDOMETRIOSIS	ebi-a-GCST004445	3526	rs993184	-0.0858091	0.106522	0.420501
12	Endometriosis || id:finn-b-N14_ENDOMETRIOSIS	Interleukin-8 levels || id:ebi-a-GCST004445	finn-b-N14_ENDOMETRIOSIS	ebi-a-GCST004445	3526	All	-0.0682336	0.0968491	0.481099
13	Endometriosis || id:finn-b-N14_ENDOMETRIOSIS	Interleukin-7 levels || id:ebi-a-GCST004451	finn-b-N14_ENDOMETRIOSIS	ebi-a-GCST004451	3409	rs10122243	0.0531083	0.111141	0.63276
14	Endometriosis || id:finn-b-N14_ENDOMETRIOSIS	Interleukin-7 levels || id:ebi-a-GCST004451	finn-b-N14_ENDOMETRIOSIS	ebi-a-GCST004451	3409	rs12173791	0.0565181	0.110437	0.608814
15	Endometriosis || id:finn-b-N14_ENDOMETRIOSIS	Interleukin-7 levels || id:ebi-a-GCST004451	finn-b-N14_ENDOMETRIOSIS	ebi-a-GCST004451	3409	rs2235529	0.0290477	0.107489	0.786976
16	Endometriosis || id:finn-b-N14_ENDOMETRIOSIS	Interleukin-7 levels || id:ebi-a-GCST004451	finn-b-N14_ENDOMETRIOSIS	ebi-a-GCST004451	3409	rs7580473	0.0500207	0.11395	0.660683
17	Endometriosis || id:finn-b-N14_ENDOMETRIOSIS	Interleukin-7 levels || id:ebi-a-GCST004451	finn-b-N14_ENDOMETRIOSIS	ebi-a-GCST004451	3409	rs993184	0.0231915	0.108379	0.830559
18	Endometriosis || id:finn-b-N14_ENDOMETRIOSIS	Interleukin-7 levels || id:ebi-a-GCST004451	finn-b-N14_ENDOMETRIOSIS	ebi-a-GCST004451	3409	All	0.0419637	0.098575	0.670324
19	Endometriosis || id:finn-b-N14_ENDOMETRIOSIS	Interleukin-4 levels || id:ebi-a-GCST004453	finn-b-N14_ENDOMETRIOSIS	ebi-a-GCST004453	8124	rs10122243	-0.0790992	0.105553	0.45363
20	Endometriosis || id:finn-b-N14_ENDOMETRIOSIS	Interleukin-4 levels || id:ebi-a-GCST004453	finn-b-N14_ENDOMETRIOSIS	ebi-a-GCST004453	8124	rs12173791	-0.0590708	0.10505	0.573904
21	Endometriosis || id:finn-b-N14_ENDOMETRIOSIS	Interleukin-4 levels || id:ebi-a-GCST004453	finn-b-N14_ENDOMETRIOSIS	ebi-a-GCST004453	8124	rs2235529	-0.110723	0.0818282	0.176019
22	Endometriosis || id:finn-b-N14_ENDOMETRIOSIS	Interleukin-4 levels || id:ebi-a-GCST004453	finn-b-N14_ENDOMETRIOSIS	ebi-a-GCST004453	8124	rs7580473	0.0158525	0.0745051	0.831506
23	Endometriosis || id:finn-b-N14_ENDOMETRIOSIS	Interleukin-4 levels || id:ebi-a-GCST004453	finn-b-N14_ENDOMETRIOSIS	ebi-a-GCST004453	8124	rs993184	-0.0939012	0.0973101	0.33456
24	Endometriosis || id:finn-b-N14_ENDOMETRIOSIS	Interleukin-4 levels || id:ebi-a-GCST004453	finn-b-N14_ENDOMETRIOSIS	ebi-a-GCST004453	8124	All	-0.0670701	0.0819092	0.41288
25	Endometriosis || id:finn-b-N14_ENDOMETRIOSIS	Eotaxin levels || id:ebi-a-GCST004460	finn-b-N14_ENDOMETRIOSIS	ebi-a-GCST004460	8153	rs10122243	-0.0285487	0.0807465	0.723669
26	Endometriosis || id:finn-b-N14_ENDOMETRIOSIS	Eotaxin levels || id:ebi-a-GCST004460	finn-b-N14_ENDOMETRIOSIS	ebi-a-GCST004460	8153	rs12173791	-0.0361441	0.0784964	0.64519
27	Endometriosis || id:finn-b-N14_ENDOMETRIOSIS	Eotaxin levels || id:ebi-a-GCST004460	finn-b-N14_ENDOMETRIOSIS	ebi-a-GCST004460	8153	rs2235529	-0.0616554	0.0699806	0.378299
28	Endometriosis || id:finn-b-N14_ENDOMETRIOSIS	Eotaxin levels || id:ebi-a-GCST004460	finn-b-N14_ENDOMETRIOSIS	ebi-a-GCST004460	8153	rs7580473	0.0388095	0.0742534	0.601209
29	Endometriosis || id:finn-b-N14_ENDOMETRIOSIS	Eotaxin levels || id:ebi-a-GCST004460	finn-b-N14_ENDOMETRIOSIS	ebi-a-GCST004460	8153	rs993184	-0.0217303	0.0792366	0.783895
30	Endometriosis || id:finn-b-N14_ENDOMETRIOSIS	Eotaxin levels || id:ebi-a-GCST004460	finn-b-N14_ENDOMETRIOSIS	ebi-a-GCST004460	8153	All	-0.0230613	0.0641085	0.719055
31	Endometriosis || id:finn-b-N14_ENDOMETRIOSIS	CCL20 levels || id:ebi-a-GCST90000444	finn-b-N14_ENDOMETRIOSIS	ebi-a-GCST90000444	982	rs10122243	0.402165	0.206127	0.0510507
32	Endometriosis || id:finn-b-N14_ENDOMETRIOSIS	CCL20 levels || id:ebi-a-GCST90000444	finn-b-N14_ENDOMETRIOSIS	ebi-a-GCST90000444	982	rs12173791	0.151474	0.205205	0.460417
33	Endometriosis || id:finn-b-N14_ENDOMETRIOSIS	CCL20 levels || id:ebi-a-GCST90000444	finn-b-N14_ENDOMETRIOSIS	ebi-a-GCST90000444	982	rs2235529	0.281	0.224918	0.21154
34	Endometriosis || id:finn-b-N14_ENDOMETRIOSIS	CCL20 levels || id:ebi-a-GCST90000444	finn-b-N14_ENDOMETRIOSIS	ebi-a-GCST90000444	982	rs7580473	0.153318	0.233345	0.511153
35	Endometriosis || id:finn-b-N14_ENDOMETRIOSIS	CCL20 levels || id:ebi-a-GCST90000444	finn-b-N14_ENDOMETRIOSIS	ebi-a-GCST90000444	982	rs993184	0.195776	0.218943	0.371223
36	Endometriosis || id:finn-b-N14_ENDOMETRIOSIS	CCL20 levels || id:ebi-a-GCST90000444	finn-b-N14_ENDOMETRIOSIS	ebi-a-GCST90000444	982	All	0.237444	0.183297	0.195179
37	Endometriosis || id:finn-b-N14_ENDOMETRIOSIS	CCL23 levels || id:ebi-a-GCST90000445	finn-b-N14_ENDOMETRIOSIS	ebi-a-GCST90000445	982	rs10122243	0.410254	0.206127	0.0465585
38	Endometriosis || id:finn-b-N14_ENDOMETRIOSIS	CCL23 levels || id:ebi-a-GCST90000445	finn-b-N14_ENDOMETRIOSIS	ebi-a-GCST90000445	982	rs12173791	0.323152	0.20305	0.1115
39	Endometriosis || id:finn-b-N14_ENDOMETRIOSIS	CCL23 levels || id:ebi-a-GCST90000445	finn-b-N14_ENDOMETRIOSIS	ebi-a-GCST90000445	982	rs2235529	0.258961	0.201266	0.198212
40	Endometriosis || id:finn-b-N14_ENDOMETRIOSIS	CCL23 levels || id:ebi-a-GCST90000445	finn-b-N14_ENDOMETRIOSIS	ebi-a-GCST90000445	982	rs7580473	0.23806	0.216438	0.271377
41	Endometriosis || id:finn-b-N14_ENDOMETRIOSIS	CCL23 levels || id:ebi-a-GCST90000445	finn-b-N14_ENDOMETRIOSIS	ebi-a-GCST90000445	982	rs993184	0.273902	0.197238	0.164928
42	Endometriosis || id:finn-b-N14_ENDOMETRIOSIS	CCL23 levels || id:ebi-a-GCST90000445	finn-b-N14_ENDOMETRIOSIS	ebi-a-GCST90000445	982	All	0.301257	0.182934	0.099597
43	Endometriosis || id:finn-b-N14_ENDOMETRIOSIS	CCL25 levels || id:ebi-a-GCST90000446	finn-b-N14_ENDOMETRIOSIS	ebi-a-GCST90000446	982	rs10122243	0.173038	0.206127	0.401204
44	Endometriosis || id:finn-b-N14_ENDOMETRIOSIS	CCL25 levels || id:ebi-a-GCST90000446	finn-b-N14_ENDOMETRIOSIS	ebi-a-GCST90000446	982	rs12173791	-0.0582152	0.20305	0.774339
45	Endometriosis || id:finn-b-N14_ENDOMETRIOSIS	CCL25 levels || id:ebi-a-GCST90000446	finn-b-N14_ENDOMETRIOSIS	ebi-a-GCST90000446	982	rs2235529	0.0730126	0.201266	0.716779
46	Endometriosis || id:finn-b-N14_ENDOMETRIOSIS	CCL25 levels || id:ebi-a-GCST90000446	finn-b-N14_ENDOMETRIOSIS	ebi-a-GCST90000446	982	rs7580473	0.0483503	0.216438	0.823232
47	Endometriosis || id:finn-b-N14_ENDOMETRIOSIS	CCL25 levels || id:ebi-a-GCST90000446	finn-b-N14_ENDOMETRIOSIS	ebi-a-GCST90000446	982	rs993184	0.0471318	0.197238	0.811137
48	Endometriosis || id:finn-b-N14_ENDOMETRIOSIS	CCL25 levels || id:ebi-a-GCST90000446	finn-b-N14_ENDOMETRIOSIS	ebi-a-GCST90000446	982	All	0.0561093	0.182934	0.759057
49	Endometriosis || id:finn-b-N14_ENDOMETRIOSIS	CCL28 levels || id:ebi-a-GCST90000447	finn-b-N14_ENDOMETRIOSIS	ebi-a-GCST90000447	982	rs10122243	-0.0707899	0.206127	0.731277
50	Endometriosis || id:finn-b-N14_ENDOMETRIOSIS	CCL28 levels || id:ebi-a-GCST90000447	finn-b-N14_ENDOMETRIOSIS	ebi-a-GCST90000447	982	rs12173791	-0.119395	0.20305	0.556529
51	Endometriosis || id:finn-b-N14_ENDOMETRIOSIS	CCL28 levels || id:ebi-a-GCST90000447	finn-b-N14_ENDOMETRIOSIS	ebi-a-GCST90000447	982	rs2235529	-0.0173125	0.201266	0.931452
52	Endometriosis || id:finn-b-N14_ENDOMETRIOSIS	CCL28 levels || id:ebi-a-GCST90000447	finn-b-N14_ENDOMETRIOSIS	ebi-a-GCST90000447	982	rs7580473	-0.104847	0.216438	0.628087
53	Endometriosis || id:finn-b-N14_ENDOMETRIOSIS	CCL28 levels || id:ebi-a-GCST90000447	finn-b-N14_ENDOMETRIOSIS	ebi-a-GCST90000447	982	rs993184	-0.0172348	0.197238	0.930369
54	Endometriosis || id:finn-b-N14_ENDOMETRIOSIS	CCL28 levels || id:ebi-a-GCST90000447	finn-b-N14_ENDOMETRIOSIS	ebi-a-GCST90000447	982	All	-0.064173	0.182934	0.725739
55	Endometriosis || id:finn-b-N14_ENDOMETRIOSIS	CCL3 levels || id:ebi-a-GCST90000448	finn-b-N14_ENDOMETRIOSIS	ebi-a-GCST90000448	982	rs10122243	0.0594889	0.207026	0.773845
56	Endometriosis || id:finn-b-N14_ENDOMETRIOSIS	CCL3 levels || id:ebi-a-GCST90000448	finn-b-N14_ENDOMETRIOSIS	ebi-a-GCST90000448	982	rs12173791	0.00344581	0.203928	0.986519
57	Endometriosis || id:finn-b-N14_ENDOMETRIOSIS	CCL3 levels || id:ebi-a-GCST90000448	finn-b-N14_ENDOMETRIOSIS	ebi-a-GCST90000448	982	rs2235529	0.121505	0.20229	0.548076
58	Endometriosis || id:finn-b-N14_ENDOMETRIOSIS	CCL3 levels || id:ebi-a-GCST90000448	finn-b-N14_ENDOMETRIOSIS	ebi-a-GCST90000448	982	rs7580473	0.047049	0.217749	0.828933
59	Endometriosis || id:finn-b-N14_ENDOMETRIOSIS	CCL3 levels || id:ebi-a-GCST90000448	finn-b-N14_ENDOMETRIOSIS	ebi-a-GCST90000448	982	rs993184	0.160522	0.198165	0.417916
60	Endometriosis || id:finn-b-N14_ENDOMETRIOSIS	CCL3 levels || id:ebi-a-GCST90000448	finn-b-N14_ENDOMETRIOSIS	ebi-a-GCST90000448	982	All	0.0804259	0.183826	0.661741
61	Endometriosis || id:finn-b-N14_ENDOMETRIOSIS	CCL4 levels || id:ebi-a-GCST90000449	finn-b-N14_ENDOMETRIOSIS	ebi-a-GCST90000449	982	rs10122243	-0.135768	0.206127	0.510114
62	Endometriosis || id:finn-b-N14_ENDOMETRIOSIS	CCL4 levels || id:ebi-a-GCST90000449	finn-b-N14_ENDOMETRIOSIS	ebi-a-GCST90000449	982	rs12173791	-0.0713968	0.20305	0.725122
63	Endometriosis || id:finn-b-N14_ENDOMETRIOSIS	CCL4 levels || id:ebi-a-GCST90000449	finn-b-N14_ENDOMETRIOSIS	ebi-a-GCST90000449	982	rs2235529	0.0423527	0.201266	0.833331
64	Endometriosis || id:finn-b-N14_ENDOMETRIOSIS	CCL4 levels || id:ebi-a-GCST90000449	finn-b-N14_ENDOMETRIOSIS	ebi-a-GCST90000449	982	rs7580473	-0.0506125	0.216438	0.815107
65	Endometriosis || id:finn-b-N14_ENDOMETRIOSIS	CCL4 levels || id:ebi-a-GCST90000449	finn-b-N14_ENDOMETRIOSIS	ebi-a-GCST90000449	982	rs993184	0.0417867	0.197238	0.832217
66	Endometriosis || id:finn-b-N14_ENDOMETRIOSIS	CCL4 levels || id:ebi-a-GCST90000449	finn-b-N14_ENDOMETRIOSIS	ebi-a-GCST90000449	982	All	-0.0325264	0.182934	0.858877
67	Endometriosis || id:finn-b-N14_ENDOMETRIOSIS	CXCL1 levels || id:ebi-a-GCST90000458	finn-b-N14_ENDOMETRIOSIS	ebi-a-GCST90000458	982	rs10122243	-0.160552	0.206127	0.43604
68	Endometriosis || id:finn-b-N14_ENDOMETRIOSIS	CXCL1 levels || id:ebi-a-GCST90000458	finn-b-N14_ENDOMETRIOSIS	ebi-a-GCST90000458	982	rs12173791	-0.12618	0.20305	0.534321
69	Endometriosis || id:finn-b-N14_ENDOMETRIOSIS	CXCL1 levels || id:ebi-a-GCST90000458	finn-b-N14_ENDOMETRIOSIS	ebi-a-GCST90000458	982	rs2235529	-0.140927	0.201266	0.483801
70	Endometriosis || id:finn-b-N14_ENDOMETRIOSIS	CXCL1 levels || id:ebi-a-GCST90000458	finn-b-N14_ENDOMETRIOSIS	ebi-a-GCST90000458	982	rs7580473	-0.168405	0.216438	0.436525
71	Endometriosis || id:finn-b-N14_ENDOMETRIOSIS	CXCL1 levels || id:ebi-a-GCST90000458	finn-b-N14_ENDOMETRIOSIS	ebi-a-GCST90000458	982	rs993184	-0.0830574	0.197238	0.67368
72	Endometriosis || id:finn-b-N14_ENDOMETRIOSIS	CXCL1 levels || id:ebi-a-GCST90000458	finn-b-N14_ENDOMETRIOSIS	ebi-a-GCST90000458	982	All	-0.134261	0.182934	0.46299
73	Endometriosis || id:finn-b-N14_ENDOMETRIOSIS	CXCL10 levels || id:ebi-a-GCST90000459	finn-b-N14_ENDOMETRIOSIS	ebi-a-GCST90000459	982	rs10122243	0.090192	0.206127	0.661709
74	Endometriosis || id:finn-b-N14_ENDOMETRIOSIS	CXCL10 levels || id:ebi-a-GCST90000459	finn-b-N14_ENDOMETRIOSIS	ebi-a-GCST90000459	982	rs12173791	0.118364	0.20305	0.55994
75	Endometriosis || id:finn-b-N14_ENDOMETRIOSIS	CXCL10 levels || id:ebi-a-GCST90000459	finn-b-N14_ENDOMETRIOSIS	ebi-a-GCST90000459	982	rs2235529	0.208246	0.201266	0.300817
76	Endometriosis || id:finn-b-N14_ENDOMETRIOSIS	CXCL10 levels || id:ebi-a-GCST90000459	finn-b-N14_ENDOMETRIOSIS	ebi-a-GCST90000459	982	rs7580473	0.15166	0.216438	0.483486
77	Endometriosis || id:finn-b-N14_ENDOMETRIOSIS	CXCL10 levels || id:ebi-a-GCST90000459	finn-b-N14_ENDOMETRIOSIS	ebi-a-GCST90000459	982	rs993184	0.101913	0.197238	0.605363
78	Endometriosis || id:finn-b-N14_ENDOMETRIOSIS	CXCL10 levels || id:ebi-a-GCST90000459	finn-b-N14_ENDOMETRIOSIS	ebi-a-GCST90000459	982	All	0.133789	0.182934	0.464564
79	Endometriosis || id:finn-b-N14_ENDOMETRIOSIS	CXCL11 levels || id:ebi-a-GCST90000460	finn-b-N14_ENDOMETRIOSIS	ebi-a-GCST90000460	982	rs10122243	-0.120671	0.206127	0.558265
80	Endometriosis || id:finn-b-N14_ENDOMETRIOSIS	CXCL11 levels || id:ebi-a-GCST90000460	finn-b-N14_ENDOMETRIOSIS	ebi-a-GCST90000460	982	rs12173791	-0.0765866	0.20305	0.706039
81	Endometriosis || id:finn-b-N14_ENDOMETRIOSIS	CXCL11 levels || id:ebi-a-GCST90000460	finn-b-N14_ENDOMETRIOSIS	ebi-a-GCST90000460	982	rs2235529	0.0183027	0.201266	0.927542
82	Endometriosis || id:finn-b-N14_ENDOMETRIOSIS	CXCL11 levels || id:ebi-a-GCST90000460	finn-b-N14_ENDOMETRIOSIS	ebi-a-GCST90000460	982	rs7580473	-0.0362934	0.216438	0.866832
83	Endometriosis || id:finn-b-N14_ENDOMETRIOSIS	CXCL11 levels || id:ebi-a-GCST90000460	finn-b-N14_ENDOMETRIOSIS	ebi-a-GCST90000460	982	rs993184	-0.0812955	0.197238	0.680215
84	Endometriosis || id:finn-b-N14_ENDOMETRIOSIS	CXCL11 levels || id:ebi-a-GCST90000460	finn-b-N14_ENDOMETRIOSIS	ebi-a-GCST90000460	982	All	-0.0594861	0.182934	0.745046
85	Endometriosis || id:finn-b-N14_ENDOMETRIOSIS	CXCL5 levels || id:ebi-a-GCST90000461	finn-b-N14_ENDOMETRIOSIS	ebi-a-GCST90000461	982	rs10757277	-0.301038	0.140034	0.0315752
86	Endometriosis || id:finn-b-N14_ENDOMETRIOSIS	CXCL5 levels || id:ebi-a-GCST90000461	finn-b-N14_ENDOMETRIOSIS	ebi-a-GCST90000461	982	rs10917151	-0.350846	0.1423	0.0136805
87	Endometriosis || id:finn-b-N14_ENDOMETRIOSIS	CXCL5 levels || id:ebi-a-GCST90000461	finn-b-N14_ENDOMETRIOSIS	ebi-a-GCST90000461	982	rs11031005	-0.192316	0.15151	0.204324
88	Endometriosis || id:finn-b-N14_ENDOMETRIOSIS	CXCL5 levels || id:ebi-a-GCST90000461	finn-b-N14_ENDOMETRIOSIS	ebi-a-GCST90000461	982	rs140993356	-0.35445	0.137471	0.00992716
89	Endometriosis || id:finn-b-N14_ENDOMETRIOSIS	CXCL5 levels || id:ebi-a-GCST90000461	finn-b-N14_ENDOMETRIOSIS	ebi-a-GCST90000461	982	rs17694933	-0.37725	0.143719	0.00866721
90	Endometriosis || id:finn-b-N14_ENDOMETRIOSIS	CXCL5 levels || id:ebi-a-GCST90000461	finn-b-N14_ENDOMETRIOSIS	ebi-a-GCST90000461	982	rs28517654	-0.270125	0.140416	0.0543862
91	Endometriosis || id:finn-b-N14_ENDOMETRIOSIS	CXCL5 levels || id:ebi-a-GCST90000461	finn-b-N14_ENDOMETRIOSIS	ebi-a-GCST90000461	982	rs6546324	-0.321878	0.142182	0.0235836
92	Endometriosis || id:finn-b-N14_ENDOMETRIOSIS	CXCL5 levels || id:ebi-a-GCST90000461	finn-b-N14_ENDOMETRIOSIS	ebi-a-GCST90000461	982	rs7455028	-0.279649	0.139181	0.0445102
93	Endometriosis || id:finn-b-N14_ENDOMETRIOSIS	CXCL5 levels || id:ebi-a-GCST90000461	finn-b-N14_ENDOMETRIOSIS	ebi-a-GCST90000461	982	All	-0.307596	0.132274	0.0200482
94	Endometriosis || id:finn-b-N14_ENDOMETRIOSIS	CXCL6 levels || id:ebi-a-GCST90000462	finn-b-N14_ENDOMETRIOSIS	ebi-a-GCST90000462	982	rs10122243	0.0100024	0.206127	0.961297
95	Endometriosis || id:finn-b-N14_ENDOMETRIOSIS	CXCL6 levels || id:ebi-a-GCST90000462	finn-b-N14_ENDOMETRIOSIS	ebi-a-GCST90000462	982	rs12173791	-0.183276	0.20305	0.36673
96	Endometriosis || id:finn-b-N14_ENDOMETRIOSIS	CXCL6 levels || id:ebi-a-GCST90000462	finn-b-N14_ENDOMETRIOSIS	ebi-a-GCST90000462	982	rs2235529	-0.0861334	0.201266	0.668682
97	Endometriosis || id:finn-b-N14_ENDOMETRIOSIS	CXCL6 levels || id:ebi-a-GCST90000462	finn-b-N14_ENDOMETRIOSIS	ebi-a-GCST90000462	982	rs7580473	-0.136252	0.216438	0.529011
98	Endometriosis || id:finn-b-N14_ENDOMETRIOSIS	CXCL6 levels || id:ebi-a-GCST90000462	finn-b-N14_ENDOMETRIOSIS	ebi-a-GCST90000462	982	rs993184	-0.103612	0.197238	0.599364
99	Endometriosis || id:finn-b-N14_ENDOMETRIOSIS	CXCL6 levels || id:ebi-a-GCST90000462	finn-b-N14_ENDOMETRIOSIS	ebi-a-GCST90000462	982	All	-0.0996253	0.182934	0.58603
100	Endometriosis || id:finn-b-N14_ENDOMETRIOSIS	CXCL9 levels || id:ebi-a-GCST90000463	finn-b-N14_ENDOMETRIOSIS	ebi-a-GCST90000463	982	rs10122243	-0.201064	0.206127	0.329345
101	Endometriosis || id:finn-b-N14_ENDOMETRIOSIS	CXCL9 levels || id:ebi-a-GCST90000463	finn-b-N14_ENDOMETRIOSIS	ebi-a-GCST90000463	982	rs12173791	-0.181328	0.20305	0.371846
102	Endometriosis || id:finn-b-N14_ENDOMETRIOSIS	CXCL9 levels || id:ebi-a-GCST90000463	finn-b-N14_ENDOMETRIOSIS	ebi-a-GCST90000463	982	rs2235529	-0.191029	0.201266	0.342551
103	Endometriosis || id:finn-b-N14_ENDOMETRIOSIS	CXCL9 levels || id:ebi-a-GCST90000463	finn-b-N14_ENDOMETRIOSIS	ebi-a-GCST90000463	982	rs7580473	-0.0844012	0.216438	0.69657
104	Endometriosis || id:finn-b-N14_ENDOMETRIOSIS	CXCL9 levels || id:ebi-a-GCST90000463	finn-b-N14_ENDOMETRIOSIS	ebi-a-GCST90000463	982	rs993184	-0.26597	0.197238	0.177507
105	Endometriosis || id:finn-b-N14_ENDOMETRIOSIS	CXCL9 levels || id:ebi-a-GCST90000463	finn-b-N14_ENDOMETRIOSIS	ebi-a-GCST90000463	982	All	-0.18811	0.182934	0.303811
106	Endometriosis || id:finn-b-N14_ENDOMETRIOSIS	Interleukin-6 levels || id:ebi-a-GCST90012005	finn-b-N14_ENDOMETRIOSIS	ebi-a-GCST90012005	21758	rs10122243	-0.00708229	0.0465166	0.878987
107	Endometriosis || id:finn-b-N14_ENDOMETRIOSIS	Interleukin-6 levels || id:ebi-a-GCST90012005	finn-b-N14_ENDOMETRIOSIS	ebi-a-GCST90012005	21758	rs12173791	-0.0424006	0.0450707	0.34683
108	Endometriosis || id:finn-b-N14_ENDOMETRIOSIS	Interleukin-6 levels || id:ebi-a-GCST90012005	finn-b-N14_ENDOMETRIOSIS	ebi-a-GCST90012005	21758	rs2235529	-0.0134598	0.045294	0.76634
109	Endometriosis || id:finn-b-N14_ENDOMETRIOSIS	Interleukin-6 levels || id:ebi-a-GCST90012005	finn-b-N14_ENDOMETRIOSIS	ebi-a-GCST90012005	21758	rs35698191	-0.038226	0.0461008	0.407001
110	Endometriosis || id:finn-b-N14_ENDOMETRIOSIS	Interleukin-6 levels || id:ebi-a-GCST90012005	finn-b-N14_ENDOMETRIOSIS	ebi-a-GCST90012005	21758	rs58415480	-0.0536997	0.0464943	0.248101
111	Endometriosis || id:finn-b-N14_ENDOMETRIOSIS	Interleukin-6 levels || id:ebi-a-GCST90012005	finn-b-N14_ENDOMETRIOSIS	ebi-a-GCST90012005	21758	rs7580473	-0.0311751	0.0464808	0.502406
112	Endometriosis || id:finn-b-N14_ENDOMETRIOSIS	Interleukin-6 levels || id:ebi-a-GCST90012005	finn-b-N14_ENDOMETRIOSIS	ebi-a-GCST90012005	21758	rs993184	-0.0278187	0.0454458	0.540452
113	Endometriosis || id:finn-b-N14_ENDOMETRIOSIS	Interleukin-6 levels || id:ebi-a-GCST90012005	finn-b-N14_ENDOMETRIOSIS	ebi-a-GCST90012005	21758	All	-0.0305335	0.0424985	0.472473
114	Endometriosis || id:finn-b-N14_ENDOMETRIOSIS	Interleukin-18 levels || id:ebi-a-GCST90012024	finn-b-N14_ENDOMETRIOSIS	ebi-a-GCST90012024	21758	rs10122243	0.00382756	0.0395516	0.922906
115	Endometriosis || id:finn-b-N14_ENDOMETRIOSIS	Interleukin-18 levels || id:ebi-a-GCST90012024	finn-b-N14_ENDOMETRIOSIS	ebi-a-GCST90012024	21758	rs12173791	0.000485404	0.0384689	0.989932
116	Endometriosis || id:finn-b-N14_ENDOMETRIOSIS	Interleukin-18 levels || id:ebi-a-GCST90012024	finn-b-N14_ENDOMETRIOSIS	ebi-a-GCST90012024	21758	rs2235529	-0.0150839	0.0385804	0.695816
117	Endometriosis || id:finn-b-N14_ENDOMETRIOSIS	Interleukin-18 levels || id:ebi-a-GCST90012024	finn-b-N14_ENDOMETRIOSIS	ebi-a-GCST90012024	21758	rs35698191	-0.015907	0.039155	0.684553
118	Endometriosis || id:finn-b-N14_ENDOMETRIOSIS	Interleukin-18 levels || id:ebi-a-GCST90012024	finn-b-N14_ENDOMETRIOSIS	ebi-a-GCST90012024	21758	rs58415480	-0.0207809	0.0397028	0.600689
119	Endometriosis || id:finn-b-N14_ENDOMETRIOSIS	Interleukin-18 levels || id:ebi-a-GCST90012024	finn-b-N14_ENDOMETRIOSIS	ebi-a-GCST90012024	21758	rs7580473	0.00742457	0.0398796	0.852308
120	Endometriosis || id:finn-b-N14_ENDOMETRIOSIS	Interleukin-18 levels || id:ebi-a-GCST90012024	finn-b-N14_ENDOMETRIOSIS	ebi-a-GCST90012024	21758	rs993184	-0.000698399	0.0387983	0.985638
121	Endometriosis || id:finn-b-N14_ENDOMETRIOSIS	Interleukin-18 levels || id:ebi-a-GCST90012024	finn-b-N14_ENDOMETRIOSIS	ebi-a-GCST90012024	21758	All	-0.0058498	0.0362476	0.871791
122	Endometriosis || id:finn-b-N14_ENDOMETRIOSIS	Immunoglobulin E || id:prot-a-1456	finn-b-N14_ENDOMETRIOSIS	prot-a-1456	3301	rs10122243	0.00444366	0.0892394	0.960286
123	Endometriosis || id:finn-b-N14_ENDOMETRIOSIS	Immunoglobulin E || id:prot-a-1456	finn-b-N14_ENDOMETRIOSIS	prot-a-1456	3301	rs12173791	0.0120998	0.0877898	0.890377
124	Endometriosis || id:finn-b-N14_ENDOMETRIOSIS	Immunoglobulin E || id:prot-a-1456	finn-b-N14_ENDOMETRIOSIS	prot-a-1456	3301	rs2235529	-0.024167	0.0875665	0.78256
125	Endometriosis || id:finn-b-N14_ENDOMETRIOSIS	Immunoglobulin E || id:prot-a-1456	finn-b-N14_ENDOMETRIOSIS	prot-a-1456	3301	rs35698191	0.0113952	0.0884941	0.897542
126	Endometriosis || id:finn-b-N14_ENDOMETRIOSIS	Immunoglobulin E || id:prot-a-1456	finn-b-N14_ENDOMETRIOSIS	prot-a-1456	3301	rs58415480	-0.0289279	0.0916675	0.752325
127	Endometriosis || id:finn-b-N14_ENDOMETRIOSIS	Immunoglobulin E || id:prot-a-1456	finn-b-N14_ENDOMETRIOSIS	prot-a-1456	3301	rs7580473	0.0215484	0.0929756	0.816721
128	Endometriosis || id:finn-b-N14_ENDOMETRIOSIS	Immunoglobulin E || id:prot-a-1456	finn-b-N14_ENDOMETRIOSIS	prot-a-1456	3301	rs993184	0.00459132	0.0887671	0.958749
129	Endometriosis || id:finn-b-N14_ENDOMETRIOSIS	Immunoglobulin E || id:prot-a-1456	finn-b-N14_ENDOMETRIOSIS	prot-a-1456	3301	All	7.33263e-05	0.0828066	0.999293
130	Endometriosis || id:finn-b-N14_ENDOMETRIOSIS	Interleukin-11 || id:prot-a-1466	finn-b-N14_ENDOMETRIOSIS	prot-a-1466	3301	rs10122243	0.195568	0.11421	0.0868328
131	Endometriosis || id:finn-b-N14_ENDOMETRIOSIS	Interleukin-11 || id:prot-a-1466	finn-b-N14_ENDOMETRIOSIS	prot-a-1466	3301	rs12173791	0.134557	0.140736	0.339023
132	Endometriosis || id:finn-b-N14_ENDOMETRIOSIS	Interleukin-11 || id:prot-a-1466	finn-b-N14_ENDOMETRIOSIS	prot-a-1466	3301	rs2235529	0.181626	0.115544	0.115969
133	Endometriosis || id:finn-b-N14_ENDOMETRIOSIS	Interleukin-11 || id:prot-a-1466	finn-b-N14_ENDOMETRIOSIS	prot-a-1466	3301	rs35698191	0.117403	0.142723	0.410739
134	Endometriosis || id:finn-b-N14_ENDOMETRIOSIS	Interleukin-11 || id:prot-a-1466	finn-b-N14_ENDOMETRIOSIS	prot-a-1466	3301	rs58415480	0.049783	0.127185	0.695486
135	Endometriosis || id:finn-b-N14_ENDOMETRIOSIS	Interleukin-11 || id:prot-a-1466	finn-b-N14_ENDOMETRIOSIS	prot-a-1466	3301	rs7580473	0.0567419	0.135315	0.674973
136	Endometriosis || id:finn-b-N14_ENDOMETRIOSIS	Interleukin-11 || id:prot-a-1466	finn-b-N14_ENDOMETRIOSIS	prot-a-1466	3301	rs993184	0.110511	0.142459	0.437902
137	Endometriosis || id:finn-b-N14_ENDOMETRIOSIS	Interleukin-11 || id:prot-a-1466	finn-b-N14_ENDOMETRIOSIS	prot-a-1466	3301	All	0.12253	0.121997	0.3152
138	Endometriosis || id:finn-b-N14_ENDOMETRIOSIS	Interleukin-12 || id:prot-a-1470	finn-b-N14_ENDOMETRIOSIS	prot-a-1470	3301	rs10122243	0.0606986	0.0892712	0.496545
139	Endometriosis || id:finn-b-N14_ENDOMETRIOSIS	Interleukin-12 || id:prot-a-1470	finn-b-N14_ENDOMETRIOSIS	prot-a-1470	3301	rs12173791	0.0333859	0.08782	0.703825
140	Endometriosis || id:finn-b-N14_ENDOMETRIOSIS	Interleukin-12 || id:prot-a-1470	finn-b-N14_ENDOMETRIOSIS	prot-a-1470	3301	rs2235529	0.00092386	0.0875665	0.991582
141	Endometriosis || id:finn-b-N14_ENDOMETRIOSIS	Interleukin-12 || id:prot-a-1470	finn-b-N14_ENDOMETRIOSIS	prot-a-1470	3301	rs35698191	0.0246542	0.088525	0.780629
142	Endometriosis || id:finn-b-N14_ENDOMETRIOSIS	Interleukin-12 || id:prot-a-1470	finn-b-N14_ENDOMETRIOSIS	prot-a-1470	3301	rs58415480	8.34458e-05	0.0917019	0.999274
143	Endometriosis || id:finn-b-N14_ENDOMETRIOSIS	Interleukin-12 || id:prot-a-1470	finn-b-N14_ENDOMETRIOSIS	prot-a-1470	3301	rs7580473	0.0139644	0.0930115	0.880657
144	Endometriosis || id:finn-b-N14_ENDOMETRIOSIS	Interleukin-12 || id:prot-a-1470	finn-b-N14_ENDOMETRIOSIS	prot-a-1470	3301	rs993184	0.0404915	0.0887983	0.648394
145	Endometriosis || id:finn-b-N14_ENDOMETRIOSIS	Interleukin-12 || id:prot-a-1470	finn-b-N14_ENDOMETRIOSIS	prot-a-1470	3301	All	0.0251245	0.0828319	0.761647
146	Endometriosis || id:finn-b-N14_ENDOMETRIOSIS	Interleukin-23 || id:prot-a-1472	finn-b-N14_ENDOMETRIOSIS	prot-a-1472	3301	rs10757277	0.0331662	0.090041	0.712616
147	Endometriosis || id:finn-b-N14_ENDOMETRIOSIS	Interleukin-23 || id:prot-a-1472	finn-b-N14_ENDOMETRIOSIS	prot-a-1472	3301	rs10917151	0.0679051	0.0887692	0.444294
148	Endometriosis || id:finn-b-N14_ENDOMETRIOSIS	Interleukin-23 || id:prot-a-1472	finn-b-N14_ENDOMETRIOSIS	prot-a-1472	3301	rs11031005	0.101481	0.0837177	0.225442
149	Endometriosis || id:finn-b-N14_ENDOMETRIOSIS	Interleukin-23 || id:prot-a-1472	finn-b-N14_ENDOMETRIOSIS	prot-a-1472	3301	rs140993356	0.0396891	0.092299	0.667191
150	Endometriosis || id:finn-b-N14_ENDOMETRIOSIS	Interleukin-23 || id:prot-a-1472	finn-b-N14_ENDOMETRIOSIS	prot-a-1472	3301	rs17694933	0.0276117	0.0916664	0.763247
151	Endometriosis || id:finn-b-N14_ENDOMETRIOSIS	Interleukin-23 || id:prot-a-1472	finn-b-N14_ENDOMETRIOSIS	prot-a-1472	3301	rs28517654	0.058629	0.0909542	0.519187
152	Endometriosis || id:finn-b-N14_ENDOMETRIOSIS	Interleukin-23 || id:prot-a-1472	finn-b-N14_ENDOMETRIOSIS	prot-a-1472	3301	rs58415480	-0.0059617	0.0855093	0.944417
153	Endometriosis || id:finn-b-N14_ENDOMETRIOSIS	Interleukin-23 || id:prot-a-1472	finn-b-N14_ENDOMETRIOSIS	prot-a-1472	3301	rs6546324	0.0780418	0.0824588	0.343927
154	Endometriosis || id:finn-b-N14_ENDOMETRIOSIS	Interleukin-23 || id:prot-a-1472	finn-b-N14_ENDOMETRIOSIS	prot-a-1472	3301	rs7455028	0.00981101	0.0801197	0.902539
155	Endometriosis || id:finn-b-N14_ENDOMETRIOSIS	Interleukin-23 || id:prot-a-1472	finn-b-N14_ENDOMETRIOSIS	prot-a-1472	3301	rs9706167	0.0341243	0.0925994	0.712489
156	Endometriosis || id:finn-b-N14_ENDOMETRIOSIS	Interleukin-23 || id:prot-a-1472	finn-b-N14_ENDOMETRIOSIS	prot-a-1472	3301	All	0.0442928	0.0835306	0.595933
157	Endometriosis || id:finn-b-N14_ENDOMETRIOSIS	Interleukin-13 || id:prot-a-1475	finn-b-N14_ENDOMETRIOSIS	prot-a-1475	3301	rs10122243	0.0239464	0.0892394	0.788438
158	Endometriosis || id:finn-b-N14_ENDOMETRIOSIS	Interleukin-13 || id:prot-a-1475	finn-b-N14_ENDOMETRIOSIS	prot-a-1475	3301	rs12173791	-0.0304128	0.0877898	0.729021
159	Endometriosis || id:finn-b-N14_ENDOMETRIOSIS	Interleukin-13 || id:prot-a-1475	finn-b-N14_ENDOMETRIOSIS	prot-a-1475	3301	rs2235529	-0.0603695	0.0875665	0.490563
160	Endometriosis || id:finn-b-N14_ENDOMETRIOSIS	Interleukin-13 || id:prot-a-1475	finn-b-N14_ENDOMETRIOSIS	prot-a-1475	3301	rs35698191	0.00999801	0.0884941	0.910047
161	Endometriosis || id:finn-b-N14_ENDOMETRIOSIS	Interleukin-13 || id:prot-a-1475	finn-b-N14_ENDOMETRIOSIS	prot-a-1475	3301	rs58415480	-0.00458703	0.0920732	0.960266
162	Endometriosis || id:finn-b-N14_ENDOMETRIOSIS	Interleukin-13 || id:prot-a-1475	finn-b-N14_ENDOMETRIOSIS	prot-a-1475	3301	rs7580473	-0.0402063	0.0929756	0.665422
163	Endometriosis || id:finn-b-N14_ENDOMETRIOSIS	Interleukin-13 || id:prot-a-1475	finn-b-N14_ENDOMETRIOSIS	prot-a-1475	3301	rs993184	0.00877981	0.0887671	0.921211
164	Endometriosis || id:finn-b-N14_ENDOMETRIOSIS	Interleukin-13 || id:prot-a-1475	finn-b-N14_ENDOMETRIOSIS	prot-a-1475	3301	All	-0.0132776	0.0828066	0.87261
165	Endometriosis || id:finn-b-N14_ENDOMETRIOSIS	Interleukin-16 || id:prot-a-1479	finn-b-N14_ENDOMETRIOSIS	prot-a-1479	3301	rs10122243	-0.045361	0.089884	0.613797
166	Endometriosis || id:finn-b-N14_ENDOMETRIOSIS	Interleukin-16 || id:prot-a-1479	finn-b-N14_ENDOMETRIOSIS	prot-a-1479	3301	rs12173791	-0.0482797	0.0877471	0.582173
167	Endometriosis || id:finn-b-N14_ENDOMETRIOSIS	Interleukin-16 || id:prot-a-1479	finn-b-N14_ENDOMETRIOSIS	prot-a-1479	3301	rs2235529	-0.0602211	0.0935554	0.519773
168	Endometriosis || id:finn-b-N14_ENDOMETRIOSIS	Interleukin-16 || id:prot-a-1479	finn-b-N14_ENDOMETRIOSIS	prot-a-1479	3301	rs35698191	-0.130548	0.0884941	0.140154
169	Endometriosis || id:finn-b-N14_ENDOMETRIOSIS	Interleukin-16 || id:prot-a-1479	finn-b-N14_ENDOMETRIOSIS	prot-a-1479	3301	rs58415480	-0.121071	0.0948619	0.201854
170	Endometriosis || id:finn-b-N14_ENDOMETRIOSIS	Interleukin-16 || id:prot-a-1479	finn-b-N14_ENDOMETRIOSIS	prot-a-1479	3301	rs7580473	-0.0665908	0.10334	0.519323
171	Endometriosis || id:finn-b-N14_ENDOMETRIOSIS	Interleukin-16 || id:prot-a-1479	finn-b-N14_ENDOMETRIOSIS	prot-a-1479	3301	rs993184	-0.107054	0.0950104	0.259844
172	Endometriosis || id:finn-b-N14_ENDOMETRIOSIS	Interleukin-16 || id:prot-a-1479	finn-b-N14_ENDOMETRIOSIS	prot-a-1479	3301	All	-0.0824844	0.0849839	0.331753
173	Endometriosis || id:finn-b-N14_ENDOMETRIOSIS	Interleukin-17A || id:prot-a-1480	finn-b-N14_ENDOMETRIOSIS	prot-a-1480	3301	rs10122243	0.0464201	0.0891946	0.60276
174	Endometriosis || id:finn-b-N14_ENDOMETRIOSIS	Interleukin-17A || id:prot-a-1480	finn-b-N14_ENDOMETRIOSIS	prot-a-1480	3301	rs12173791	0.0524811	0.0877471	0.549776
175	Endometriosis || id:finn-b-N14_ENDOMETRIOSIS	Interleukin-17A || id:prot-a-1480	finn-b-N14_ENDOMETRIOSIS	prot-a-1480	3301	rs2235529	0.0325078	0.0875241	0.710329
176	Endometriosis || id:finn-b-N14_ENDOMETRIOSIS	Interleukin-17A || id:prot-a-1480	finn-b-N14_ENDOMETRIOSIS	prot-a-1480	3301	rs35698191	0.0398126	0.0884941	0.65279
177	Endometriosis || id:finn-b-N14_ENDOMETRIOSIS	Interleukin-17A || id:prot-a-1480	finn-b-N14_ENDOMETRIOSIS	prot-a-1480	3301	rs58415480	0.0402621	0.0916189	0.660334
178	Endometriosis || id:finn-b-N14_ENDOMETRIOSIS	Interleukin-17A || id:prot-a-1480	finn-b-N14_ENDOMETRIOSIS	prot-a-1480	3301	rs7580473	0.0265908	0.0929249	0.77476
179	Endometriosis || id:finn-b-N14_ENDOMETRIOSIS	Interleukin-17A || id:prot-a-1480	finn-b-N14_ENDOMETRIOSIS	prot-a-1480	3301	rs993184	0.0247339	0.0887229	0.780416
180	Endometriosis || id:finn-b-N14_ENDOMETRIOSIS	Interleukin-17A || id:prot-a-1480	finn-b-N14_ENDOMETRIOSIS	prot-a-1480	3301	All	0.0376764	0.0827708	0.648973
181	Endometriosis || id:finn-b-N14_ENDOMETRIOSIS	Interleukin-17C || id:prot-a-1483	finn-b-N14_ENDOMETRIOSIS	prot-a-1483	3301	rs10122243	0.0365371	0.0892263	0.682181
182	Endometriosis || id:finn-b-N14_ENDOMETRIOSIS	Interleukin-17C || id:prot-a-1483	finn-b-N14_ENDOMETRIOSIS	prot-a-1483	3301	rs12173791	-0.000402187	0.0877773	0.996344
183	Endometriosis || id:finn-b-N14_ENDOMETRIOSIS	Interleukin-17C || id:prot-a-1483	finn-b-N14_ENDOMETRIOSIS	prot-a-1483	3301	rs2235529	0.0318329	0.0875241	0.716079
184	Endometriosis || id:finn-b-N14_ENDOMETRIOSIS	Interleukin-17C || id:prot-a-1483	finn-b-N14_ENDOMETRIOSIS	prot-a-1483	3301	rs35698191	0.0630585	0.088525	0.476264
185	Endometriosis || id:finn-b-N14_ENDOMETRIOSIS	Interleukin-17C || id:prot-a-1483	finn-b-N14_ENDOMETRIOSIS	prot-a-1483	3301	rs58415480	0.0702275	0.0916533	0.443539
186	Endometriosis || id:finn-b-N14_ENDOMETRIOSIS	Interleukin-17C || id:prot-a-1483	finn-b-N14_ENDOMETRIOSIS	prot-a-1483	3301	rs7580473	0.00288649	0.0929608	0.975229
187	Endometriosis || id:finn-b-N14_ENDOMETRIOSIS	Interleukin-17C || id:prot-a-1483	finn-b-N14_ENDOMETRIOSIS	prot-a-1483	3301	rs993184	0.0207354	0.0887541	0.815274
188	Endometriosis || id:finn-b-N14_ENDOMETRIOSIS	Interleukin-17C || id:prot-a-1483	finn-b-N14_ENDOMETRIOSIS	prot-a-1483	3301	All	0.0320658	0.0827961	0.698544
189	Endometriosis || id:finn-b-N14_ENDOMETRIOSIS	Interleukin-17F || id:prot-a-1485	finn-b-N14_ENDOMETRIOSIS	prot-a-1485	3301	rs10122243	0.0106057	0.0892263	0.905383
190	Endometriosis || id:finn-b-N14_ENDOMETRIOSIS	Interleukin-17F || id:prot-a-1485	finn-b-N14_ENDOMETRIOSIS	prot-a-1485	3301	rs12173791	-0.0315859	0.0877773	0.718966
191	Endometriosis || id:finn-b-N14_ENDOMETRIOSIS	Interleukin-17F || id:prot-a-1485	finn-b-N14_ENDOMETRIOSIS	prot-a-1485	3301	rs2235529	-0.0528785	0.0875241	0.545738
192	Endometriosis || id:finn-b-N14_ENDOMETRIOSIS	Interleukin-17F || id:prot-a-1485	finn-b-N14_ENDOMETRIOSIS	prot-a-1485	3301	rs35698191	-0.00583195	0.088525	0.947474
193	Endometriosis || id:finn-b-N14_ENDOMETRIOSIS	Interleukin-17F || id:prot-a-1485	finn-b-N14_ENDOMETRIOSIS	prot-a-1485	3301	rs58415480	-0.0440173	0.0916533	0.631044
194	Endometriosis || id:finn-b-N14_ENDOMETRIOSIS	Interleukin-17F || id:prot-a-1485	finn-b-N14_ENDOMETRIOSIS	prot-a-1485	3301	rs7580473	-0.0342861	0.0929608	0.71226
195	Endometriosis || id:finn-b-N14_ENDOMETRIOSIS	Interleukin-17F || id:prot-a-1485	finn-b-N14_ENDOMETRIOSIS	prot-a-1485	3301	rs993184	-0.0461509	0.0887541	0.603074
196	Endometriosis || id:finn-b-N14_ENDOMETRIOSIS	Interleukin-17F || id:prot-a-1485	finn-b-N14_ENDOMETRIOSIS	prot-a-1485	3301	All	-0.0291122	0.0827961	0.725128
197	Endometriosis || id:finn-b-N14_ENDOMETRIOSIS	Interleukin-1 receptor antagonist protein || id:prot-a-1504	finn-b-N14_ENDOMETRIOSIS	prot-a-1504	3301	rs10122243	0.0183034	0.0892394	0.837491
198	Endometriosis || id:finn-b-N14_ENDOMETRIOSIS	Interleukin-1 receptor antagonist protein || id:prot-a-1504	finn-b-N14_ENDOMETRIOSIS	prot-a-1504	3301	rs12173791	-0.042804	0.0877898	0.625852
199	Endometriosis || id:finn-b-N14_ENDOMETRIOSIS	Interleukin-1 receptor antagonist protein || id:prot-a-1504	finn-b-N14_ENDOMETRIOSIS	prot-a-1504	3301	rs2235529	0.0149564	0.0875665	0.864381
200	Endometriosis || id:finn-b-N14_ENDOMETRIOSIS	Interleukin-1 receptor antagonist protein || id:prot-a-1504	finn-b-N14_ENDOMETRIOSIS	prot-a-1504	3301	rs35698191	-0.0574355	0.0884941	0.516317
201	Endometriosis || id:finn-b-N14_ENDOMETRIOSIS	Interleukin-1 receptor antagonist protein || id:prot-a-1504	finn-b-N14_ENDOMETRIOSIS	prot-a-1504	3301	rs58415480	-0.0142987	0.0916675	0.876045
202	Endometriosis || id:finn-b-N14_ENDOMETRIOSIS	Interleukin-1 receptor antagonist protein || id:prot-a-1504	finn-b-N14_ENDOMETRIOSIS	prot-a-1504	3301	rs7580473	-0.0166823	0.0929756	0.857603
203	Endometriosis || id:finn-b-N14_ENDOMETRIOSIS	Interleukin-1 receptor antagonist protein || id:prot-a-1504	finn-b-N14_ENDOMETRIOSIS	prot-a-1504	3301	rs993184	-0.0458882	0.0887671	0.605191
204	Endometriosis || id:finn-b-N14_ENDOMETRIOSIS	Interleukin-1 receptor antagonist protein || id:prot-a-1504	finn-b-N14_ENDOMETRIOSIS	prot-a-1504	3301	All	-0.0206786	0.0828066	0.802803
205	Endometriosis || id:finn-b-N14_ENDOMETRIOSIS	Interleukin-21 || id:prot-a-1506	finn-b-N14_ENDOMETRIOSIS	prot-a-1506	3301	rs10122243	0.115924	0.128898	0.368467
206	Endometriosis || id:finn-b-N14_ENDOMETRIOSIS	Interleukin-21 || id:prot-a-1506	finn-b-N14_ENDOMETRIOSIS	prot-a-1506	3301	rs12173791	0.0376873	0.117135	0.747647
207	Endometriosis || id:finn-b-N14_ENDOMETRIOSIS	Interleukin-21 || id:prot-a-1506	finn-b-N14_ENDOMETRIOSIS	prot-a-1506	3301	rs2235529	0.0954879	0.131014	0.466102
208	Endometriosis || id:finn-b-N14_ENDOMETRIOSIS	Interleukin-21 || id:prot-a-1506	finn-b-N14_ENDOMETRIOSIS	prot-a-1506	3301	rs35698191	0.078707	0.133343	0.555016
209	Endometriosis || id:finn-b-N14_ENDOMETRIOSIS	Interleukin-21 || id:prot-a-1506	finn-b-N14_ENDOMETRIOSIS	prot-a-1506	3301	rs58415480	0.175542	0.0996548	0.0781536
210	Endometriosis || id:finn-b-N14_ENDOMETRIOSIS	Interleukin-21 || id:prot-a-1506	finn-b-N14_ENDOMETRIOSIS	prot-a-1506	3301	rs7580473	0.0688723	0.139504	0.621522
211	Endometriosis || id:finn-b-N14_ENDOMETRIOSIS	Interleukin-21 || id:prot-a-1506	finn-b-N14_ENDOMETRIOSIS	prot-a-1506	3301	rs993184	0.018278	0.106596	0.863854
212	Endometriosis || id:finn-b-N14_ENDOMETRIOSIS	Interleukin-21 || id:prot-a-1506	finn-b-N14_ENDOMETRIOSIS	prot-a-1506	3301	All	0.0835723	0.114018	0.463576
213	Endometriosis || id:finn-b-N14_ENDOMETRIOSIS	Interleukin-25 || id:prot-a-1515	finn-b-N14_ENDOMETRIOSIS	prot-a-1515	3301	rs10122243	0.16594	0.0891946	0.0628259
214	Endometriosis || id:finn-b-N14_ENDOMETRIOSIS	Interleukin-25 || id:prot-a-1515	finn-b-N14_ENDOMETRIOSIS	prot-a-1515	3301	rs12173791	0.155779	0.0877471	0.0758451
215	Endometriosis || id:finn-b-N14_ENDOMETRIOSIS	Interleukin-25 || id:prot-a-1515	finn-b-N14_ENDOMETRIOSIS	prot-a-1515	3301	rs2235529	0.118147	0.0875241	0.177057
216	Endometriosis || id:finn-b-N14_ENDOMETRIOSIS	Interleukin-25 || id:prot-a-1515	finn-b-N14_ENDOMETRIOSIS	prot-a-1515	3301	rs35698191	0.10079	0.0884941	0.254727
217	Endometriosis || id:finn-b-N14_ENDOMETRIOSIS	Interleukin-25 || id:prot-a-1515	finn-b-N14_ENDOMETRIOSIS	prot-a-1515	3301	rs58415480	0.155216	0.0916189	0.0902369
218	Endometriosis || id:finn-b-N14_ENDOMETRIOSIS	Interleukin-25 || id:prot-a-1515	finn-b-N14_ENDOMETRIOSIS	prot-a-1515	3301	rs7580473	0.165075	0.0929249	0.0756613
219	Endometriosis || id:finn-b-N14_ENDOMETRIOSIS	Interleukin-25 || id:prot-a-1515	finn-b-N14_ENDOMETRIOSIS	prot-a-1515	3301	rs993184	0.159601	0.0887229	0.0720395
220	Endometriosis || id:finn-b-N14_ENDOMETRIOSIS	Interleukin-25 || id:prot-a-1515	finn-b-N14_ENDOMETRIOSIS	prot-a-1515	3301	All	0.145317	0.0827708	0.0791466
221	Endometriosis || id:finn-b-N14_ENDOMETRIOSIS	Interleukin-27 || id:prot-a-1516	finn-b-N14_ENDOMETRIOSIS	prot-a-1516	3301	rs10122243	0.174211	0.0892394	0.050917
222	Endometriosis || id:finn-b-N14_ENDOMETRIOSIS	Interleukin-27 || id:prot-a-1516	finn-b-N14_ENDOMETRIOSIS	prot-a-1516	3301	rs12173791	0.111431	0.0877898	0.204336
223	Endometriosis || id:finn-b-N14_ENDOMETRIOSIS	Interleukin-27 || id:prot-a-1516	finn-b-N14_ENDOMETRIOSIS	prot-a-1516	3301	rs2235529	0.114641	0.0875665	0.190472
224	Endometriosis || id:finn-b-N14_ENDOMETRIOSIS	Interleukin-27 || id:prot-a-1516	finn-b-N14_ENDOMETRIOSIS	prot-a-1516	3301	rs35698191	0.119035	0.0884941	0.178588
225	Endometriosis || id:finn-b-N14_ENDOMETRIOSIS	Interleukin-27 || id:prot-a-1516	finn-b-N14_ENDOMETRIOSIS	prot-a-1516	3301	rs58415480	0.129929	0.0916675	0.156368
226	Endometriosis || id:finn-b-N14_ENDOMETRIOSIS	Interleukin-27 || id:prot-a-1516	finn-b-N14_ENDOMETRIOSIS	prot-a-1516	3301	rs7580473	0.126082	0.0929756	0.175074
227	Endometriosis || id:finn-b-N14_ENDOMETRIOSIS	Interleukin-27 || id:prot-a-1516	finn-b-N14_ENDOMETRIOSIS	prot-a-1516	3301	rs993184	0.0924704	0.0887671	0.297542
228	Endometriosis || id:finn-b-N14_ENDOMETRIOSIS	Interleukin-27 || id:prot-a-1516	finn-b-N14_ENDOMETRIOSIS	prot-a-1516	3301	All	0.123731	0.0828066	0.135119
229	Endometriosis || id:finn-b-N14_ENDOMETRIOSIS	Interleukin-2 receptor subunit alpha || id:prot-a-1518	finn-b-N14_ENDOMETRIOSIS	prot-a-1518	3301	rs10122243	-0.0413514	0.0892263	0.643046
230	Endometriosis || id:finn-b-N14_ENDOMETRIOSIS	Interleukin-2 receptor subunit alpha || id:prot-a-1518	finn-b-N14_ENDOMETRIOSIS	prot-a-1518	3301	rs12173791	-0.107486	0.0877233	0.22047
231	Endometriosis || id:finn-b-N14_ENDOMETRIOSIS	Interleukin-2 receptor subunit alpha || id:prot-a-1518	finn-b-N14_ENDOMETRIOSIS	prot-a-1518	3301	rs2235529	-0.0761941	0.0874706	0.383709
232	Endometriosis || id:finn-b-N14_ENDOMETRIOSIS	Interleukin-2 receptor subunit alpha || id:prot-a-1518	finn-b-N14_ENDOMETRIOSIS	prot-a-1518	3301	rs35698191	-0.0359013	0.0884696	0.684887
233	Endometriosis || id:finn-b-N14_ENDOMETRIOSIS	Interleukin-2 receptor subunit alpha || id:prot-a-1518	finn-b-N14_ENDOMETRIOSIS	prot-a-1518	3301	rs58415480	-0.0833159	0.0915918	0.363011
234	Endometriosis || id:finn-b-N14_ENDOMETRIOSIS	Interleukin-2 receptor subunit alpha || id:prot-a-1518	finn-b-N14_ENDOMETRIOSIS	prot-a-1518	3301	rs7580473	-0.0908673	0.0928966	0.327997
235	Endometriosis || id:finn-b-N14_ENDOMETRIOSIS	Interleukin-2 receptor subunit alpha || id:prot-a-1518	finn-b-N14_ENDOMETRIOSIS	prot-a-1518	3301	rs993184	-0.0642865	0.0886983	0.468589
236	Endometriosis || id:finn-b-N14_ENDOMETRIOSIS	Interleukin-2 receptor subunit alpha || id:prot-a-1518	finn-b-N14_ENDOMETRIOSIS	prot-a-1518	3301	All	-0.0711468	0.0827508	0.389915
237	Endometriosis || id:finn-b-N14_ENDOMETRIOSIS	Interleukin-31 || id:prot-a-1521	finn-b-N14_ENDOMETRIOSIS	prot-a-1521	3301	rs10122243	0.0241988	0.0892263	0.786232
238	Endometriosis || id:finn-b-N14_ENDOMETRIOSIS	Interleukin-31 || id:prot-a-1521	finn-b-N14_ENDOMETRIOSIS	prot-a-1521	3301	rs12173791	0.0324474	0.0877773	0.711639
239	Endometriosis || id:finn-b-N14_ENDOMETRIOSIS	Interleukin-31 || id:prot-a-1521	finn-b-N14_ENDOMETRIOSIS	prot-a-1521	3301	rs2235529	0.0845918	0.0875241	0.333796
240	Endometriosis || id:finn-b-N14_ENDOMETRIOSIS	Interleukin-31 || id:prot-a-1521	finn-b-N14_ENDOMETRIOSIS	prot-a-1521	3301	rs35698191	0.0143068	0.088525	0.87161
241	Endometriosis || id:finn-b-N14_ENDOMETRIOSIS	Interleukin-31 || id:prot-a-1521	finn-b-N14_ENDOMETRIOSIS	prot-a-1521	3301	rs58415480	0.0328089	0.0916533	0.720368
242	Endometriosis || id:finn-b-N14_ENDOMETRIOSIS	Interleukin-31 || id:prot-a-1521	finn-b-N14_ENDOMETRIOSIS	prot-a-1521	3301	rs7580473	0.0725664	0.0929608	0.43503
243	Endometriosis || id:finn-b-N14_ENDOMETRIOSIS	Interleukin-31 || id:prot-a-1521	finn-b-N14_ENDOMETRIOSIS	prot-a-1521	3301	rs993184	0.0476388	0.0887541	0.59144
244	Endometriosis || id:finn-b-N14_ENDOMETRIOSIS	Interleukin-31 || id:prot-a-1521	finn-b-N14_ENDOMETRIOSIS	prot-a-1521	3301	All	0.0439528	0.0827961	0.595519
245	Endometriosis || id:finn-b-N14_ENDOMETRIOSIS	Interleukin-32 || id:prot-a-1523	finn-b-N14_ENDOMETRIOSIS	prot-a-1523	3301	rs10122243	0.0149972	0.0892712	0.866587
246	Endometriosis || id:finn-b-N14_ENDOMETRIOSIS	Interleukin-32 || id:prot-a-1523	finn-b-N14_ENDOMETRIOSIS	prot-a-1523	3301	rs12173791	-0.054297	0.08782	0.536394
247	Endometriosis || id:finn-b-N14_ENDOMETRIOSIS	Interleukin-32 || id:prot-a-1523	finn-b-N14_ENDOMETRIOSIS	prot-a-1523	3301	rs2235529	-0.0271691	0.0875665	0.756357
248	Endometriosis || id:finn-b-N14_ENDOMETRIOSIS	Interleukin-32 || id:prot-a-1523	finn-b-N14_ENDOMETRIOSIS	prot-a-1523	3301	rs35698191	-0.0529349	0.088525	0.549863
249	Endometriosis || id:finn-b-N14_ENDOMETRIOSIS	Interleukin-32 || id:prot-a-1523	finn-b-N14_ENDOMETRIOSIS	prot-a-1523	3301	rs58415480	-0.0264184	0.0917019	0.773278
250	Endometriosis || id:finn-b-N14_ENDOMETRIOSIS	Interleukin-32 || id:prot-a-1523	finn-b-N14_ENDOMETRIOSIS	prot-a-1523	3301	rs7580473	0.0210087	0.0930115	0.821301
251	Endometriosis || id:finn-b-N14_ENDOMETRIOSIS	Interleukin-32 || id:prot-a-1523	finn-b-N14_ENDOMETRIOSIS	prot-a-1523	3301	rs993184	-0.0240237	0.0887983	0.786743
252	Endometriosis || id:finn-b-N14_ENDOMETRIOSIS	Interleukin-32 || id:prot-a-1523	finn-b-N14_ENDOMETRIOSIS	prot-a-1523	3301	All	-0.0219742	0.0828319	0.790789
253	Endometriosis || id:finn-b-N14_ENDOMETRIOSIS	Interleukin-34 || id:prot-a-1524	finn-b-N14_ENDOMETRIOSIS	prot-a-1524	3301	rs10122243	-0.0244065	0.0892394	0.784473
254	Endometriosis || id:finn-b-N14_ENDOMETRIOSIS	Interleukin-34 || id:prot-a-1524	finn-b-N14_ENDOMETRIOSIS	prot-a-1524	3301	rs12173791	-0.0717537	0.0982481	0.465188
255	Endometriosis || id:finn-b-N14_ENDOMETRIOSIS	Interleukin-34 || id:prot-a-1524	finn-b-N14_ENDOMETRIOSIS	prot-a-1524	3301	rs2235529	-0.128684	0.0875665	0.141682
256	Endometriosis || id:finn-b-N14_ENDOMETRIOSIS	Interleukin-34 || id:prot-a-1524	finn-b-N14_ENDOMETRIOSIS	prot-a-1524	3301	rs35698191	-0.0456547	0.0961877	0.635042
257	Endometriosis || id:finn-b-N14_ENDOMETRIOSIS	Interleukin-34 || id:prot-a-1524	finn-b-N14_ENDOMETRIOSIS	prot-a-1524	3301	rs58415480	-0.0662025	0.102968	0.52026
258	Endometriosis || id:finn-b-N14_ENDOMETRIOSIS	Interleukin-34 || id:prot-a-1524	finn-b-N14_ENDOMETRIOSIS	prot-a-1524	3301	rs7580473	-0.046162	0.102704	0.653097
259	Endometriosis || id:finn-b-N14_ENDOMETRIOSIS	Interleukin-34 || id:prot-a-1524	finn-b-N14_ENDOMETRIOSIS	prot-a-1524	3301	rs993184	-0.0713789	0.0994401	0.472876
260	Endometriosis || id:finn-b-N14_ENDOMETRIOSIS	Interleukin-34 || id:prot-a-1524	finn-b-N14_ENDOMETRIOSIS	prot-a-1524	3301	All	-0.0654427	0.0849128	0.440882
261	Endometriosis || id:finn-b-N14_ENDOMETRIOSIS	Interleukin-3 || id:prot-a-1525	finn-b-N14_ENDOMETRIOSIS	prot-a-1525	3301	rs10122243	0.142345	0.107888	0.187044
262	Endometriosis || id:finn-b-N14_ENDOMETRIOSIS	Interleukin-3 || id:prot-a-1525	finn-b-N14_ENDOMETRIOSIS	prot-a-1525	3301	rs12173791	0.0997146	0.110916	0.368647
263	Endometriosis || id:finn-b-N14_ENDOMETRIOSIS	Interleukin-3 || id:prot-a-1525	finn-b-N14_ENDOMETRIOSIS	prot-a-1525	3301	rs2235529	0.145452	0.101669	0.152532
264	Endometriosis || id:finn-b-N14_ENDOMETRIOSIS	Interleukin-3 || id:prot-a-1525	finn-b-N14_ENDOMETRIOSIS	prot-a-1525	3301	rs35698191	0.133784	0.109497	0.221784
265	Endometriosis || id:finn-b-N14_ENDOMETRIOSIS	Interleukin-3 || id:prot-a-1525	finn-b-N14_ENDOMETRIOSIS	prot-a-1525	3301	rs58415480	0.0951001	0.115755	0.411325
266	Endometriosis || id:finn-b-N14_ENDOMETRIOSIS	Interleukin-3 || id:prot-a-1525	finn-b-N14_ENDOMETRIOSIS	prot-a-1525	3301	rs7580473	0.133012	0.116872	0.25508
267	Endometriosis || id:finn-b-N14_ENDOMETRIOSIS	Interleukin-3 || id:prot-a-1525	finn-b-N14_ENDOMETRIOSIS	prot-a-1525	3301	rs993184	0.0333265	0.0887983	0.707433
268	Endometriosis || id:finn-b-N14_ENDOMETRIOSIS	Interleukin-3 || id:prot-a-1525	finn-b-N14_ENDOMETRIOSIS	prot-a-1525	3301	All	0.11177	0.0965176	0.246853
269	Endometriosis || id:finn-b-N14_ENDOMETRIOSIS	Interleukin-36 alpha || id:prot-a-1526	finn-b-N14_ENDOMETRIOSIS	prot-a-1526	3301	rs10122243	-0.0271242	0.093243	0.771129
270	Endometriosis || id:finn-b-N14_ENDOMETRIOSIS	Interleukin-36 alpha || id:prot-a-1526	finn-b-N14_ENDOMETRIOSIS	prot-a-1526	3301	rs12173791	-0.0508684	0.08836	0.564822
271	Endometriosis || id:finn-b-N14_ENDOMETRIOSIS	Interleukin-36 alpha || id:prot-a-1526	finn-b-N14_ENDOMETRIOSIS	prot-a-1526	3301	rs2235529	-0.0822608	0.0875665	0.347521
272	Endometriosis || id:finn-b-N14_ENDOMETRIOSIS	Interleukin-36 alpha || id:prot-a-1526	finn-b-N14_ENDOMETRIOSIS	prot-a-1526	3301	rs35698191	-0.0172366	0.090722	0.849314
273	Endometriosis || id:finn-b-N14_ENDOMETRIOSIS	Interleukin-36 alpha || id:prot-a-1526	finn-b-N14_ENDOMETRIOSIS	prot-a-1526	3301	rs58415480	-0.0556081	0.0927832	0.548951
274	Endometriosis || id:finn-b-N14_ENDOMETRIOSIS	Interleukin-36 alpha || id:prot-a-1526	finn-b-N14_ENDOMETRIOSIS	prot-a-1526	3301	rs7580473	0.0251434	0.0929756	0.786829
275	Endometriosis || id:finn-b-N14_ENDOMETRIOSIS	Interleukin-36 alpha || id:prot-a-1526	finn-b-N14_ENDOMETRIOSIS	prot-a-1526	3301	rs993184	-0.0111773	0.0892446	0.90033
276	Endometriosis || id:finn-b-N14_ENDOMETRIOSIS	Interleukin-36 alpha || id:prot-a-1526	finn-b-N14_ENDOMETRIOSIS	prot-a-1526	3301	All	-0.0320708	0.0828066	0.698536
277	Endometriosis || id:finn-b-N14_ENDOMETRIOSIS	Interleukin-36 beta || id:prot-a-1527	finn-b-N14_ENDOMETRIOSIS	prot-a-1527	3301	rs10122243	0.0155318	0.153155	0.919223
278	Endometriosis || id:finn-b-N14_ENDOMETRIOSIS	Interleukin-36 beta || id:prot-a-1527	finn-b-N14_ENDOMETRIOSIS	prot-a-1527	3301	rs12173791	-0.0128251	0.144431	0.929243
279	Endometriosis || id:finn-b-N14_ENDOMETRIOSIS	Interleukin-36 beta || id:prot-a-1527	finn-b-N14_ENDOMETRIOSIS	prot-a-1527	3301	rs2235529	-0.0572628	0.107399	0.593909
280	Endometriosis || id:finn-b-N14_ENDOMETRIOSIS	Interleukin-36 beta || id:prot-a-1527	finn-b-N14_ENDOMETRIOSIS	prot-a-1527	3301	rs35698191	-0.0163895	0.145208	0.910134
281	Endometriosis || id:finn-b-N14_ENDOMETRIOSIS	Interleukin-36 beta || id:prot-a-1527	finn-b-N14_ENDOMETRIOSIS	prot-a-1527	3301	rs58415480	0.0586155	0.152041	0.699849
282	Endometriosis || id:finn-b-N14_ENDOMETRIOSIS	Interleukin-36 beta || id:prot-a-1527	finn-b-N14_ENDOMETRIOSIS	prot-a-1527	3301	rs7580473	0.0663013	0.152727	0.664204
283	Endometriosis || id:finn-b-N14_ENDOMETRIOSIS	Interleukin-36 beta || id:prot-a-1527	finn-b-N14_ENDOMETRIOSIS	prot-a-1527	3301	rs993184	0.0898936	0.124527	0.470368
284	Endometriosis || id:finn-b-N14_ENDOMETRIOSIS	Interleukin-36 beta || id:prot-a-1527	finn-b-N14_ENDOMETRIOSIS	prot-a-1527	3301	All	0.0191769	0.129806	0.882552
285	Endometriosis || id:finn-b-N14_ENDOMETRIOSIS	Interleukin-36 gamma || id:prot-a-1528	finn-b-N14_ENDOMETRIOSIS	prot-a-1528	3301	rs10122243	-0.0545657	0.0892263	0.540841
286	Endometriosis || id:finn-b-N14_ENDOMETRIOSIS	Interleukin-36 gamma || id:prot-a-1528	finn-b-N14_ENDOMETRIOSIS	prot-a-1528	3301	rs12173791	-0.122563	0.0877773	0.162626
287	Endometriosis || id:finn-b-N14_ENDOMETRIOSIS	Interleukin-36 gamma || id:prot-a-1528	finn-b-N14_ENDOMETRIOSIS	prot-a-1528	3301	rs2235529	-0.129982	0.0875241	0.137519
288	Endometriosis || id:finn-b-N14_ENDOMETRIOSIS	Interleukin-36 gamma || id:prot-a-1528	finn-b-N14_ENDOMETRIOSIS	prot-a-1528	3301	rs35698191	-0.0595649	0.088525	0.501037
289	Endometriosis || id:finn-b-N14_ENDOMETRIOSIS	Interleukin-36 gamma || id:prot-a-1528	finn-b-N14_ENDOMETRIOSIS	prot-a-1528	3301	rs58415480	-0.054835	0.0916533	0.549648
290	Endometriosis || id:finn-b-N14_ENDOMETRIOSIS	Interleukin-36 gamma || id:prot-a-1528	finn-b-N14_ENDOMETRIOSIS	prot-a-1528	3301	rs7580473	-0.123472	0.0951917	0.1946
291	Endometriosis || id:finn-b-N14_ENDOMETRIOSIS	Interleukin-36 gamma || id:prot-a-1528	finn-b-N14_ENDOMETRIOSIS	prot-a-1528	3301	rs993184	-0.0967104	0.0954145	0.310783
292	Endometriosis || id:finn-b-N14_ENDOMETRIOSIS	Interleukin-36 gamma || id:prot-a-1528	finn-b-N14_ENDOMETRIOSIS	prot-a-1528	3301	All	-0.0918853	0.0827961	0.267095
293	Endometriosis || id:finn-b-N14_ENDOMETRIOSIS	Interleukin-5 || id:prot-a-1535	finn-b-N14_ENDOMETRIOSIS	prot-a-1535	3301	rs10122243	-0.0488823	0.0892712	0.583986
294	Endometriosis || id:finn-b-N14_ENDOMETRIOSIS	Interleukin-5 || id:prot-a-1535	finn-b-N14_ENDOMETRIOSIS	prot-a-1535	3301	rs12173791	-0.0817778	0.08782	0.351751
295	Endometriosis || id:finn-b-N14_ENDOMETRIOSIS	Interleukin-5 || id:prot-a-1535	finn-b-N14_ENDOMETRIOSIS	prot-a-1535	3301	rs2235529	-0.0435522	0.0875665	0.618934
296	Endometriosis || id:finn-b-N14_ENDOMETRIOSIS	Interleukin-5 || id:prot-a-1535	finn-b-N14_ENDOMETRIOSIS	prot-a-1535	3301	rs35698191	-0.0084115	0.088525	0.9243
297	Endometriosis || id:finn-b-N14_ENDOMETRIOSIS	Interleukin-5 || id:prot-a-1535	finn-b-N14_ENDOMETRIOSIS	prot-a-1535	3301	rs58415480	9.9094e-05	0.0917019	0.999138
298	Endometriosis || id:finn-b-N14_ENDOMETRIOSIS	Interleukin-5 || id:prot-a-1535	finn-b-N14_ENDOMETRIOSIS	prot-a-1535	3301	rs7580473	-0.0502826	0.0930115	0.588779
299	Endometriosis || id:finn-b-N14_ENDOMETRIOSIS	Interleukin-5 || id:prot-a-1535	finn-b-N14_ENDOMETRIOSIS	prot-a-1535	3301	rs993184	-0.0366801	0.0887983	0.679554
300	Endometriosis || id:finn-b-N14_ENDOMETRIOSIS	Interleukin-5 || id:prot-a-1535	finn-b-N14_ENDOMETRIOSIS	prot-a-1535	3301	All	-0.0388142	0.0828319	0.639363
301	Endometriosis || id:finn-b-N14_ENDOMETRIOSIS	Interleukin-6 receptor subunit alpha || id:prot-a-1540	finn-b-N14_ENDOMETRIOSIS	prot-a-1540	3301	rs10122243	0.0344537	0.0892394	0.699437
302	Endometriosis || id:finn-b-N14_ENDOMETRIOSIS	Interleukin-6 receptor subunit alpha || id:prot-a-1540	finn-b-N14_ENDOMETRIOSIS	prot-a-1540	3301	rs12173791	0.0589789	0.0877898	0.501698
303	Endometriosis || id:finn-b-N14_ENDOMETRIOSIS	Interleukin-6 receptor subunit alpha || id:prot-a-1540	finn-b-N14_ENDOMETRIOSIS	prot-a-1540	3301	rs2235529	0.0545299	0.0875665	0.533465
304	Endometriosis || id:finn-b-N14_ENDOMETRIOSIS	Interleukin-6 receptor subunit alpha || id:prot-a-1540	finn-b-N14_ENDOMETRIOSIS	prot-a-1540	3301	rs35698191	0.0688178	0.0884941	0.436773
305	Endometriosis || id:finn-b-N14_ENDOMETRIOSIS	Interleukin-6 receptor subunit alpha || id:prot-a-1540	finn-b-N14_ENDOMETRIOSIS	prot-a-1540	3301	rs58415480	0.0753454	0.0916675	0.41111
306	Endometriosis || id:finn-b-N14_ENDOMETRIOSIS	Interleukin-6 receptor subunit alpha || id:prot-a-1540	finn-b-N14_ENDOMETRIOSIS	prot-a-1540	3301	rs7580473	0.0322477	0.0929756	0.728711
307	Endometriosis || id:finn-b-N14_ENDOMETRIOSIS	Interleukin-6 receptor subunit alpha || id:prot-a-1540	finn-b-N14_ENDOMETRIOSIS	prot-a-1540	3301	rs993184	0.0818073	0.0887671	0.35674
308	Endometriosis || id:finn-b-N14_ENDOMETRIOSIS	Interleukin-6 receptor subunit alpha || id:prot-a-1540	finn-b-N14_ENDOMETRIOSIS	prot-a-1540	3301	All	0.058235	0.0828066	0.48189
309	Endometriosis || id:finn-b-N14_ENDOMETRIOSIS	Interleukin-9 || id:prot-a-1546	finn-b-N14_ENDOMETRIOSIS	prot-a-1546	3301	rs10122243	0.0512554	0.0892712	0.565864
310	Endometriosis || id:finn-b-N14_ENDOMETRIOSIS	Interleukin-9 || id:prot-a-1546	finn-b-N14_ENDOMETRIOSIS	prot-a-1546	3301	rs12173791	0.0444344	0.08782	0.612877
311	Endometriosis || id:finn-b-N14_ENDOMETRIOSIS	Interleukin-9 || id:prot-a-1546	finn-b-N14_ENDOMETRIOSIS	prot-a-1546	3301	rs2235529	-0.0203661	0.0875665	0.816088
312	Endometriosis || id:finn-b-N14_ENDOMETRIOSIS	Interleukin-9 || id:prot-a-1546	finn-b-N14_ENDOMETRIOSIS	prot-a-1546	3301	rs35698191	-0.00211359	0.088525	0.980952
313	Endometriosis || id:finn-b-N14_ENDOMETRIOSIS	Interleukin-9 || id:prot-a-1546	finn-b-N14_ENDOMETRIOSIS	prot-a-1546	3301	rs58415480	0.0202611	0.0917019	0.825135
314	Endometriosis || id:finn-b-N14_ENDOMETRIOSIS	Interleukin-9 || id:prot-a-1546	finn-b-N14_ENDOMETRIOSIS	prot-a-1546	3301	rs7580473	-0.0168249	0.0930115	0.856453
315	Endometriosis || id:finn-b-N14_ENDOMETRIOSIS	Interleukin-9 || id:prot-a-1546	finn-b-N14_ENDOMETRIOSIS	prot-a-1546	3301	rs993184	0.0220718	0.0887983	0.803701
316	Endometriosis || id:finn-b-N14_ENDOMETRIOSIS	Interleukin-9 || id:prot-a-1546	finn-b-N14_ENDOMETRIOSIS	prot-a-1546	3301	All	0.0143295	0.0828319	0.862655
317	Endometriosis || id:finn-b-N14_ENDOMETRIOSIS	Toll-like receptor 4 || id:prot-a-2990	finn-b-N14_ENDOMETRIOSIS	prot-a-2990	3301	rs10122243	0.15379	0.089183	0.0846299
318	Endometriosis || id:finn-b-N14_ENDOMETRIOSIS	Toll-like receptor 4 || id:prot-a-2990	finn-b-N14_ENDOMETRIOSIS	prot-a-2990	3301	rs12173791	0.156746	0.0877361	0.0740075
319	Endometriosis || id:finn-b-N14_ENDOMETRIOSIS	Toll-like receptor 4 || id:prot-a-2990	finn-b-N14_ENDOMETRIOSIS	prot-a-2990	3301	rs2235529	0.131435	0.0875132	0.133127
320	Endometriosis || id:finn-b-N14_ENDOMETRIOSIS	Toll-like receptor 4 || id:prot-a-2990	finn-b-N14_ENDOMETRIOSIS	prot-a-2990	3301	rs35698191	0.148323	0.088439	0.0935186
321	Endometriosis || id:finn-b-N14_ENDOMETRIOSIS	Toll-like receptor 4 || id:prot-a-2990	finn-b-N14_ENDOMETRIOSIS	prot-a-2990	3301	rs58415480	0.0906446	0.0916675	0.322741
322	Endometriosis || id:finn-b-N14_ENDOMETRIOSIS	Toll-like receptor 4 || id:prot-a-2990	finn-b-N14_ENDOMETRIOSIS	prot-a-2990	3301	rs7580473	0.18494	0.0929118	0.0465371
323	Endometriosis || id:finn-b-N14_ENDOMETRIOSIS	Toll-like receptor 4 || id:prot-a-2990	finn-b-N14_ENDOMETRIOSIS	prot-a-2990	3301	rs993184	0.162839	0.0887115	0.0664167
324	Endometriosis || id:finn-b-N14_ENDOMETRIOSIS	Toll-like receptor 4 || id:prot-a-2990	finn-b-N14_ENDOMETRIOSIS	prot-a-2990	3301	All	0.146952	0.0827615	0.0757984

## Sheet: Table8
	id.exposure	id.outcome	outcome	exposure	egger_intercept	se	pval
1	finn-b-N14_ENDOMETRIOSIS	ebi-a-GCST004442	Interleukin-17 levels || id:ebi-a-GCST004442	Endometriosis || id:ebi-a-GCST90018839	0.0803973	0.0387772	0.12983
2	finn-b-N14_ENDOMETRIOSIS	ebi-a-GCST004445	Interleukin-8 levels || id:ebi-a-GCST004445	Endometriosis || id:ebi-a-GCST90018839	0.00578103	0.0573524	0.926069
3	finn-b-N14_ENDOMETRIOSIS	ebi-a-GCST004451	Interleukin-7 levels || id:ebi-a-GCST004451	Endometriosis || id:ebi-a-GCST90018839	0.0185152	0.0583789	0.771916
4	finn-b-N14_ENDOMETRIOSIS	ebi-a-GCST004453	Interleukin-4 levels || id:ebi-a-GCST004453	Endometriosis || id:ebi-a-GCST90018839	0.0714163	0.0380833	0.157431
5	finn-b-N14_ENDOMETRIOSIS	ebi-a-GCST004460	Eotaxin levels || id:ebi-a-GCST004460	Endometriosis || id:ebi-a-GCST90018839	0.0303684	0.0388132	0.491043
6	finn-b-N14_ENDOMETRIOSIS	ebi-a-GCST90000444	CCL20 levels || id:ebi-a-GCST90000444	Endometriosis || id:ebi-a-GCST90018839	-0.138602	0.110002	0.29677
7	finn-b-N14_ENDOMETRIOSIS	ebi-a-GCST90000445	CCL23 levels || id:ebi-a-GCST90000445	Endometriosis || id:ebi-a-GCST90018839	-0.0495901	0.110002	0.682716
8	finn-b-N14_ENDOMETRIOSIS	ebi-a-GCST90000446	CCL25 levels || id:ebi-a-GCST90000446	Endometriosis || id:ebi-a-GCST90018839	-0.110883	0.110002	0.387703
9	finn-b-N14_ENDOMETRIOSIS	ebi-a-GCST90000447	CCL28 levels || id:ebi-a-GCST90000447	Endometriosis || id:ebi-a-GCST90018839	-0.0795753	0.110002	0.521738
10	finn-b-N14_ENDOMETRIOSIS	ebi-a-GCST90000448	CCL3 levels || id:ebi-a-GCST90000448	Endometriosis || id:ebi-a-GCST90018839	-0.101019	0.11056	0.428249
11	finn-b-N14_ENDOMETRIOSIS	ebi-a-GCST90000449	CCL4 levels || id:ebi-a-GCST90000449	Endometriosis || id:ebi-a-GCST90018839	-0.0356527	0.110002	0.767138
12	finn-b-N14_ENDOMETRIOSIS	ebi-a-GCST90000458	CXCL1 levels || id:ebi-a-GCST90000458	Endometriosis || id:ebi-a-GCST90018839	-0.0332906	0.110002	0.781938
13	finn-b-N14_ENDOMETRIOSIS	ebi-a-GCST90000459	CXCL10 levels || id:ebi-a-GCST90000459	Endometriosis || id:ebi-a-GCST90018839	0.0349496	0.110002	0.77153
14	finn-b-N14_ENDOMETRIOSIS	ebi-a-GCST90000460	CXCL11 levels || id:ebi-a-GCST90000460	Endometriosis || id:ebi-a-GCST90018839	0.0381209	0.110002	0.751815
15	finn-b-N14_ENDOMETRIOSIS	ebi-a-GCST90000461	CXCL5 levels || id:ebi-a-GCST90000461	Endometriosis || id:finn-b-N14_ENDOMETRIOSIS	0.00618619	0.0695643	0.932033
16	finn-b-N14_ENDOMETRIOSIS	ebi-a-GCST90000462	CXCL6 levels || id:ebi-a-GCST90000462	Endometriosis || id:ebi-a-GCST90018839	-0.109566	0.110002	0.392645
17	finn-b-N14_ENDOMETRIOSIS	ebi-a-GCST90000463	CXCL9 levels || id:ebi-a-GCST90000463	Endometriosis || id:ebi-a-GCST90018839	0.111846	0.110002	0.384131
18	finn-b-N14_ENDOMETRIOSIS	ebi-a-GCST90012005	Interleukin-6 levels || id:ebi-a-GCST90012005	Endometriosis || id:ebi-a-GCST90018839	-0.0335013	0.027398	0.275906
19	finn-b-N14_ENDOMETRIOSIS	ebi-a-GCST90012024	Interleukin-18 levels || id:ebi-a-GCST90012024	Endometriosis || id:ebi-a-GCST90018839	0.00104633	0.0232353	0.965825
20	finn-b-N14_ENDOMETRIOSIS	prot-a-1456	Immunoglobulin E || id:prot-a-1456	Endometriosis || id:ebi-a-GCST90018839	0.000265667	0.0524975	0.996158
21	finn-b-N14_ENDOMETRIOSIS	prot-a-1466	Interleukin-11 || id:prot-a-1466	Endometriosis || id:ebi-a-GCST90018839	-0.103895	0.0708892	0.202657
22	finn-b-N14_ENDOMETRIOSIS	prot-a-1470	Interleukin-12 || id:prot-a-1470	Endometriosis || id:ebi-a-GCST90018839	-0.0414983	0.0524991	0.465083
23	finn-b-N14_ENDOMETRIOSIS	prot-a-1472	Interleukin-23 || id:prot-a-1472	Endometriosis || id:finn-b-N14_ENDOMETRIOSIS	0.0172198	0.0467984	0.722451
24	finn-b-N14_ENDOMETRIOSIS	prot-a-1475	Interleukin-13 || id:prot-a-1475	Endometriosis || id:ebi-a-GCST90018839	-0.0631927	0.0524975	0.282569
25	finn-b-N14_ENDOMETRIOSIS	prot-a-1479	Interleukin-16 || id:prot-a-1479	Endometriosis || id:ebi-a-GCST90018839	0.0249798	0.0579637	0.684446
26	finn-b-N14_ENDOMETRIOSIS	prot-a-1480	Interleukin-17A || id:prot-a-1480	Endometriosis || id:ebi-a-GCST90018839	0.00759272	0.0524838	0.890624
27	finn-b-N14_ENDOMETRIOSIS	prot-a-1483	Interleukin-17C || id:prot-a-1483	Endometriosis || id:ebi-a-GCST90018839	-0.0259802	0.0524854	0.641584
28	finn-b-N14_ENDOMETRIOSIS	prot-a-1485	Interleukin-17F || id:prot-a-1485	Endometriosis || id:ebi-a-GCST90018839	-0.0272838	0.0524854	0.625364
29	finn-b-N14_ENDOMETRIOSIS	prot-a-1504	Interleukin-1 receptor antagonist protein || id:prot-a-1504	Endometriosis || id:ebi-a-GCST90018839	-0.00235252	0.0524975	0.965992
30	finn-b-N14_ENDOMETRIOSIS	prot-a-1506	Interleukin-21 || id:prot-a-1506	Endometriosis || id:ebi-a-GCST90018839	0.03447	0.0776472	0.675646
31	finn-b-N14_ENDOMETRIOSIS	prot-a-1515	Interleukin-25 || id:prot-a-1515	Endometriosis || id:ebi-a-GCST90018839	0.0205056	0.0524838	0.712108
32	finn-b-N14_ENDOMETRIOSIS	prot-a-1516	Interleukin-27 || id:prot-a-1516	Endometriosis || id:ebi-a-GCST90018839	-0.00618617	0.0524975	0.910784
33	finn-b-N14_ENDOMETRIOSIS	prot-a-1518	Interleukin-2 receptor subunit alpha || id:prot-a-1518	Endometriosis || id:ebi-a-GCST90018839	-0.0738266	0.0524475	0.218267
34	finn-b-N14_ENDOMETRIOSIS	prot-a-1521	Interleukin-31 || id:prot-a-1521	Endometriosis || id:ebi-a-GCST90018839	0.0202621	0.0524854	0.715339
35	finn-b-N14_ENDOMETRIOSIS	prot-a-1523	Interleukin-32 || id:prot-a-1523	Endometriosis || id:ebi-a-GCST90018839	-0.00248602	0.0524991	0.964065
36	finn-b-N14_ENDOMETRIOSIS	prot-a-1524	Interleukin-34 || id:prot-a-1524	Endometriosis || id:ebi-a-GCST90018839	-0.0110654	0.0587628	0.85804
37	finn-b-N14_ENDOMETRIOSIS	prot-a-1525	Interleukin-3 || id:prot-a-1525	Endometriosis || id:ebi-a-GCST90018839	0.0259732	0.0659974	0.710136
38	finn-b-N14_ENDOMETRIOSIS	prot-a-1526	Interleukin-36 alpha || id:prot-a-1526	Endometriosis || id:ebi-a-GCST90018839	-0.00438738	0.0549286	0.939436
39	finn-b-N14_ENDOMETRIOSIS	prot-a-1527	Interleukin-36 beta || id:prot-a-1527	Endometriosis || id:ebi-a-GCST90018839	0.000157365	0.0901846	0.998675
40	finn-b-N14_ENDOMETRIOSIS	prot-a-1528	Interleukin-36 gamma || id:prot-a-1528	Endometriosis || id:ebi-a-GCST90018839	-0.0462517	0.0526154	0.419606
41	finn-b-N14_ENDOMETRIOSIS	prot-a-1535	Interleukin-5 || id:prot-a-1535	Endometriosis || id:ebi-a-GCST90018839	-0.021911	0.0524991	0.693731
42	finn-b-N14_ENDOMETRIOSIS	prot-a-1540	Interleukin-6 receptor subunit alpha || id:prot-a-1540	Endometriosis || id:ebi-a-GCST90018839	-0.0149796	0.0524975	0.786826
43	finn-b-N14_ENDOMETRIOSIS	prot-a-1546	Interleukin-9 || id:prot-a-1546	Endometriosis || id:ebi-a-GCST90018839	-0.0146862	0.0524991	0.790879
44	finn-b-N14_ENDOMETRIOSIS	prot-a-2990	Toll-like receptor 4 || id:prot-a-2990	Endometriosis || id:ebi-a-GCST90018839	-0.010282	0.0524809	0.852388

## Sheet: Table9
	id.exposure	id.outcome	outcome	exposure	method	nsnp	b	se	pval	lo_ci	up_ci	or	or_lci95	or_uci95
1	ebi-a-GCST004442	finn-b-N14_ENDOMETRIOSIS_INTESTINE	Endometriosis of intestine || id:finn-b-N14_ENDOMETRIOSIS_INTESTINE	Interleukin-17 levels || id:ebi-a-GCST004442	Wald ratio	1	-0.0509259	1.03796	0.960869	-2.08533	1.98348	0.950349	0.124266	7.268
2	ebi-a-GCST004451	finn-b-N14_ENDOMETRIOSIS_INTESTINE	Endometriosis of intestine || id:finn-b-N14_ENDOMETRIOSIS_INTESTINE	Interleukin-7 levels || id:ebi-a-GCST004451	Wald ratio	1	0.468105	0.33282	0.159581	-0.184222	1.12043	1.59696	0.831751	3.06618
3	ebi-a-GCST004460	finn-b-N14_ENDOMETRIOSIS_INTESTINE	Endometriosis of intestine || id:finn-b-N14_ENDOMETRIOSIS_INTESTINE	Eotaxin levels || id:ebi-a-GCST004460	MR Egger	4	-0.688773	0.875683	0.513941	-2.40511	1.02756	0.502192	0.0902554	2.79425
4	ebi-a-GCST004460	finn-b-N14_ENDOMETRIOSIS_INTESTINE	Endometriosis of intestine || id:finn-b-N14_ENDOMETRIOSIS_INTESTINE	Eotaxin levels || id:ebi-a-GCST004460	Weighted median	4	-0.176038	0.407002	0.665361	-0.973762	0.621687	0.838586	0.377659	1.86207
5	ebi-a-GCST004460	finn-b-N14_ENDOMETRIOSIS_INTESTINE	Endometriosis of intestine || id:finn-b-N14_ENDOMETRIOSIS_INTESTINE	Eotaxin levels || id:ebi-a-GCST004460	Inverse variance weighted	4	-0.0855801	0.352517	0.808184	-0.776513	0.605352	0.91798	0.460007	1.8319
6	ebi-a-GCST004460	finn-b-N14_ENDOMETRIOSIS_INTESTINE	Endometriosis of intestine || id:finn-b-N14_ENDOMETRIOSIS_INTESTINE	Eotaxin levels || id:ebi-a-GCST004460	Simple mode	4	-0.527574	0.636152	0.467747	-1.77443	0.719285	0.590035	0.16958	2.05296
7	ebi-a-GCST004460	finn-b-N14_ENDOMETRIOSIS_INTESTINE	Endometriosis of intestine || id:finn-b-N14_ENDOMETRIOSIS_INTESTINE	Eotaxin levels || id:ebi-a-GCST004460	Weighted mode	4	-0.374403	0.473597	0.486936	-1.30265	0.553846	0.687699	0.27181	1.73993
8	ebi-a-GCST90000445	finn-b-N14_ENDOMETRIOSIS_INTESTINE	Endometriosis of intestine || id:finn-b-N14_ENDOMETRIOSIS_INTESTINE	CCL23 levels || id:ebi-a-GCST90000445	Wald ratio	1	-0.316086	0.245511	0.197933	-0.797287	0.165115	0.728997	0.45055	1.17953
9	ebi-a-GCST90000446	finn-b-N14_ENDOMETRIOSIS_INTESTINE	Endometriosis of intestine || id:finn-b-N14_ENDOMETRIOSIS_INTESTINE	CCL25 levels || id:ebi-a-GCST90000446	Inverse variance weighted	2	0.145528	0.15173	0.337495	-0.151862	0.442918	1.15665	0.859107	1.55724
10	ebi-a-GCST90000449	finn-b-N14_ENDOMETRIOSIS_INTESTINE	Endometriosis of intestine || id:finn-b-N14_ENDOMETRIOSIS_INTESTINE	CCL4 levels || id:ebi-a-GCST90000449	Wald ratio	1	0.749991	0.412632	0.0691285	-0.0587676	1.55875	2.11698	0.942926	4.75288
11	ebi-a-GCST90000462	finn-b-N14_ENDOMETRIOSIS_INTESTINE	Endometriosis of intestine || id:finn-b-N14_ENDOMETRIOSIS_INTESTINE	CXCL6 levels || id:ebi-a-GCST90000462	Wald ratio	1	-0.129242	0.284748	0.649914	-0.687349	0.428865	0.878761	0.502908	1.53551
12	ebi-a-GCST90012005	finn-b-N14_ENDOMETRIOSIS_INTESTINE	Endometriosis of intestine || id:finn-b-N14_ENDOMETRIOSIS_INTESTINE	Interleukin-6 levels || id:ebi-a-GCST90012005	Inverse variance weighted	2	-0.717509	0.672272	0.285841	-2.03516	0.600144	0.487966	0.130659	1.82238
13	ebi-a-GCST90012024	finn-b-N14_ENDOMETRIOSIS_INTESTINE	Endometriosis of intestine || id:finn-b-N14_ENDOMETRIOSIS_INTESTINE	Interleukin-18 levels || id:ebi-a-GCST90012024	MR Egger	7	-0.464399	0.772383	0.573887	-1.97827	1.04947	0.628513	0.138308	2.85614
14	ebi-a-GCST90012024	finn-b-N14_ENDOMETRIOSIS_INTESTINE	Endometriosis of intestine || id:finn-b-N14_ENDOMETRIOSIS_INTESTINE	Interleukin-18 levels || id:ebi-a-GCST90012024	Weighted median	7	-0.245392	0.401016	0.540587	-1.03138	0.540599	0.782398	0.356514	1.71704
15	ebi-a-GCST90012024	finn-b-N14_ENDOMETRIOSIS_INTESTINE	Endometriosis of intestine || id:finn-b-N14_ENDOMETRIOSIS_INTESTINE	Interleukin-18 levels || id:ebi-a-GCST90012024	Inverse variance weighted	7	-0.253446	0.344624	0.462081	-0.928909	0.422018	0.776122	0.394984	1.52504
16	ebi-a-GCST90012024	finn-b-N14_ENDOMETRIOSIS_INTESTINE	Endometriosis of intestine || id:finn-b-N14_ENDOMETRIOSIS_INTESTINE	Interleukin-18 levels || id:ebi-a-GCST90012024	Simple mode	7	0.0538293	0.562578	0.926888	-1.04882	1.15648	1.0553	0.35035	3.17873
17	ebi-a-GCST90012024	finn-b-N14_ENDOMETRIOSIS_INTESTINE	Endometriosis of intestine || id:finn-b-N14_ENDOMETRIOSIS_INTESTINE	Interleukin-18 levels || id:ebi-a-GCST90012024	Weighted mode	7	-0.260611	0.460211	0.591734	-1.16263	0.641403	0.77058	0.312664	1.89914
18	prot-a-1479	finn-b-N14_ENDOMETRIOSIS_INTESTINE	Endometriosis of intestine || id:finn-b-N14_ENDOMETRIOSIS_INTESTINE	Interleukin-16 || id:prot-a-1479	Inverse variance weighted	2	0.0794447	0.528531	0.880518	-0.956477	1.11537	1.08269	0.384244	3.05068
19	prot-a-1504	finn-b-N14_ENDOMETRIOSIS_INTESTINE	Endometriosis of intestine || id:finn-b-N14_ENDOMETRIOSIS_INTESTINE	Interleukin-1 receptor antagonist protein || id:prot-a-1504	Inverse variance weighted	2	-0.840622	0.458525	0.0667549	-1.73933	0.0580857	0.431442	0.175638	1.05981
20	prot-a-1506	finn-b-N14_ENDOMETRIOSIS_INTESTINE	Endometriosis of intestine || id:finn-b-N14_ENDOMETRIOSIS_INTESTINE	Interleukin-21 || id:prot-a-1506	MR Egger	3	-0.13992	0.711549	0.876391	-1.53456	1.25472	0.869428	0.215551	3.50684
21	prot-a-1506	finn-b-N14_ENDOMETRIOSIS_INTESTINE	Endometriosis of intestine || id:finn-b-N14_ENDOMETRIOSIS_INTESTINE	Interleukin-21 || id:prot-a-1506	Weighted median	3	0.184401	0.285904	0.518942	-0.37597	0.744773	1.2025	0.686623	2.10596
22	prot-a-1506	finn-b-N14_ENDOMETRIOSIS_INTESTINE	Endometriosis of intestine || id:finn-b-N14_ENDOMETRIOSIS_INTESTINE	Interleukin-21 || id:prot-a-1506	Inverse variance weighted	3	0.0233221	0.264845	0.929829	-0.495774	0.542418	1.0236	0.609099	1.72016
23	prot-a-1506	finn-b-N14_ENDOMETRIOSIS_INTESTINE	Endometriosis of intestine || id:finn-b-N14_ENDOMETRIOSIS_INTESTINE	Interleukin-21 || id:prot-a-1506	Simple mode	3	0.188155	0.393149	0.679448	-0.582418	0.958727	1.20702	0.558546	2.60837
24	prot-a-1506	finn-b-N14_ENDOMETRIOSIS_INTESTINE	Endometriosis of intestine || id:finn-b-N14_ENDOMETRIOSIS_INTESTINE	Interleukin-21 || id:prot-a-1506	Weighted mode	3	0.192255	0.364082	0.650198	-0.521345	0.905856	1.21198	0.593721	2.47405
25	prot-a-1515	finn-b-N14_ENDOMETRIOSIS_INTESTINE	Endometriosis of intestine || id:finn-b-N14_ENDOMETRIOSIS_INTESTINE	Interleukin-25 || id:prot-a-1515	Wald ratio	1	0.0848078	0.158633	0.592916	-0.226113	0.395729	1.08851	0.797628	1.48547
26	prot-a-1516	finn-b-N14_ENDOMETRIOSIS_INTESTINE	Endometriosis of intestine || id:finn-b-N14_ENDOMETRIOSIS_INTESTINE	Interleukin-27 || id:prot-a-1516	Wald ratio	1	-0.217247	0.598121	0.716443	-1.38956	0.955069	0.804731	0.249184	2.59885
27	prot-a-1521	finn-b-N14_ENDOMETRIOSIS_INTESTINE	Endometriosis of intestine || id:finn-b-N14_ENDOMETRIOSIS_INTESTINE	Interleukin-31 || id:prot-a-1521	Wald ratio	1	-0.328505	0.240695	0.172311	-0.800267	0.143258	0.72	0.449209	1.15403
28	prot-a-1524	finn-b-N14_ENDOMETRIOSIS_INTESTINE	Endometriosis of intestine || id:finn-b-N14_ENDOMETRIOSIS_INTESTINE	Interleukin-34 || id:prot-a-1524	Inverse variance weighted	2	0.270035	0.435637	0.535349	-0.583815	1.12388	1.31001	0.557767	3.07678
29	prot-a-1525	finn-b-N14_ENDOMETRIOSIS_INTESTINE	Endometriosis of intestine || id:finn-b-N14_ENDOMETRIOSIS_INTESTINE	Interleukin-3 || id:prot-a-1525	Wald ratio	1	-0.22371	0.911392	0.806101	-2.01004	1.56262	0.799547	0.133983	4.7713
30	prot-a-1526	finn-b-N14_ENDOMETRIOSIS_INTESTINE	Endometriosis of intestine || id:finn-b-N14_ENDOMETRIOSIS_INTESTINE	Interleukin-36 alpha || id:prot-a-1526	Inverse variance weighted	2	-0.0277154	0.506589	0.95637	-1.02063	0.965199	0.972665	0.360368	2.62531
31	prot-a-1535	finn-b-N14_ENDOMETRIOSIS_INTESTINE	Endometriosis of intestine || id:finn-b-N14_ENDOMETRIOSIS_INTESTINE	Interleukin-5 || id:prot-a-1535	Inverse variance weighted	2	0.525145	0.316628	0.0972056	-0.0954461	1.14574	1.6907	0.908967	3.14475
32	prot-a-1540	finn-b-N14_ENDOMETRIOSIS_INTESTINE	Endometriosis of intestine || id:finn-b-N14_ENDOMETRIOSIS_INTESTINE	Interleukin-6 receptor subunit alpha || id:prot-a-1540	Inverse variance weighted	2	-0.134301	0.150516	0.372246	-0.429312	0.160709	0.874327	0.650957	1.17434
33	prot-c-4840_73_1	finn-b-N14_ENDOMETRIOSIS_INTESTINE	Endometriosis of intestine || id:finn-b-N14_ENDOMETRIOSIS_INTESTINE	G-CSF || id:prot-c-4840_73_1	Wald ratio	1	0.212647	0.145544	0.144003	-0.0726201	0.497914	1.23695	0.929954	1.64528
34	prot-c-5356_2_3	finn-b-N14_ENDOMETRIOSIS_INTESTINE	Endometriosis of intestine || id:finn-b-N14_ENDOMETRIOSIS_INTESTINE	MIF || id:prot-c-5356_2_3	Wald ratio	1	0.337256	0.385189	0.38127	-0.417715	1.09223	1.4011	0.65855	2.98091

[truncated: 55 more sheets: Table10, Table11, Table12, Table13, Table14, Table15, Table16, Table17, Table18, Table19, Table20, Table21, Table22, Table23, Table24, Table25, Table26, Table27, Table28, Table29 …]
