# Supplementary material for: Bidirectional causal relationship between inflammatory cytokines and endometriosis at different sites
Source: BMC Womens Health. 2025 Dec 9;25:594. doi: 10.1186/s12905-025-04058-7 (PMC12690902; doi:10.1186/s12905-025-04058-7)
Supplement: Supplementary file 3 — Supplementary Material 3. [file 12905_2025_4058_MOESM3_ESM.xlsx]

## Sheet: Legends
Table1	Table1	IC-EMs: Forward OR
Table5	Table2	EMs-IC: Reverse OR
Table9	Table3	IC-EMs of intestine: Forward OR
Table13	Table4	EMs of intestine-IC: Reverse OR
Table17	Table5	IC-EMs of ovary: Forward OR
Table21	Table6	EMs of ovary-IC: Reverse OR
Table25	Table7	IC-EMs of pelvic peritoneum: Forward OR
Table29	Table8	EMs of pelvic peritoneum-IC: Reverse OR
Table33	Table9	IC-EMs of fallopian tube: Forward OR
Table37	Table10	EMs of fallopian tube-IC: Reverse OR
Table41	Table11	IC-EMs of rectovaginal septum and vagina: Forward OR
Table45	Table12	EMs of rectovaginal septum and vagina-IC: Reverse OR
Table49	Table13	IC-EMs of uterus: Forward OR
Table53	Table14	EMs of uterus-IC: Reverse OR
Table57	Table15	IC-Unspecified/other endometriosis: Forward OR
Table61	Table16	Unspecified/other endometriosis-IC: Reverse OR

## Sheet: Table1
	id.exposure	id.outcome	outcome	exposure	method	nsnp	b	se	pval	lo_ci	up_ci	or	or_lci95	or_uci95	Bonferroni p
8	ebi-a-GCST90000445	ebi-a-GCST90018839	Endometriosis || id:ebi-a-GCST90018839	CCL23 levels || id:ebi-a-GCST90000445	Wald ratio	1	-0.031033	0.0379153	0.413082	-0.105347	0.043281	0.969444	0.900012	1.04423	0.137694
9	ebi-a-GCST90000446	ebi-a-GCST90018839	Endometriosis || id:ebi-a-GCST90018839	CCL25 levels || id:ebi-a-GCST90000446	Inverse variance weighted	2	-0.0658009	0.100222	0.511469	-0.262236	0.130634	0.936317	0.76933	1.13955	0.17049
10	ebi-a-GCST90000449	ebi-a-GCST90018839	Endometriosis || id:ebi-a-GCST90018839	CCL4 levels || id:ebi-a-GCST90000449	Wald ratio	1	-0.0417422	0.0691142	0.54587	-0.177206	0.0937216	0.959117	0.837607	1.09825	0.181957
11	ebi-a-GCST90000462	ebi-a-GCST90018839	Endometriosis || id:ebi-a-GCST90018839	CXCL6 levels || id:ebi-a-GCST90000462	Wald ratio	1	-0.0434274	0.0491484	0.376913	-0.139758	0.0529034	0.957502	0.869569	1.05433	0.376913
3	ebi-a-GCST004460	ebi-a-GCST90018839	Endometriosis || id:ebi-a-GCST90018839	Eotaxin levels || id:ebi-a-GCST004460	MR Egger	4	0.188117	0.187834	0.422071	-0.180038	0.556271	1.20697	0.835239	1.74416	0.422071
4	ebi-a-GCST004460	ebi-a-GCST90018839	Endometriosis || id:ebi-a-GCST90018839	Eotaxin levels || id:ebi-a-GCST004460	Weighted median	4	-0.0546217	0.0876861	0.533335	-0.226486	0.117243	0.946843	0.79733	1.12439	0.533335
5	ebi-a-GCST004460	ebi-a-GCST90018839	Endometriosis || id:ebi-a-GCST90018839	Eotaxin levels || id:ebi-a-GCST004460	Inverse variance weighted	4	-0.0621892	0.0711231	0.381907	-0.20159	0.0772121	0.939705	0.81743	1.08027	0.381907
6	ebi-a-GCST004460	ebi-a-GCST90018839	Endometriosis || id:ebi-a-GCST90018839	Eotaxin levels || id:ebi-a-GCST004460	Simple mode	4	-0.151934	0.127323	0.318521	-0.401488	0.0976196	0.859045	0.669324	1.10254	0.318521
7	ebi-a-GCST004460	ebi-a-GCST90018839	Endometriosis || id:ebi-a-GCST90018839	Eotaxin levels || id:ebi-a-GCST004460	Weighted mode	4	-0.0204089	0.0975804	0.847728	-0.211667	0.170849	0.979798	0.809235	1.18631	0.847728
40	prot-c-4840_73_1	ebi-a-GCST90018839	Endometriosis || id:ebi-a-GCST90018839	G-CSF || id:prot-c-4840_73_1	Wald ratio	1	0.016809	0.02508	0.502722	-0.0323479	0.0659658	1.01695	0.96817	1.06819	0.502722
18	prot-a-1456	ebi-a-GCST90018839	Endometriosis || id:ebi-a-GCST90018839	Immunoglobulin E || id:prot-a-1456	Wald ratio	1	-0.105896	0.149971	0.480122	-0.39984	0.188048	0.899518	0.670427	1.20689	0.480122
22	prot-a-1504	ebi-a-GCST90018839	Endometriosis || id:ebi-a-GCST90018839	Interleukin-1 receptor antagonist protein || id:prot-a-1504	Inverse variance weighted	2	-0.0455498	0.125242	0.716087	-0.291025	0.199925	0.955472	0.747497	1.22131	0.0421228
19	prot-a-1475	ebi-a-GCST90018839	Endometriosis || id:ebi-a-GCST90018839	Interleukin-13 || id:prot-a-1475	Wald ratio	1	-0.278999	0.177045	0.115058	-0.626007	0.0680098	0.756541	0.534723	1.07038	0.00676809
20	prot-a-1479	ebi-a-GCST90018839	Endometriosis || id:ebi-a-GCST90018839	Interleukin-16 || id:prot-a-1479	Inverse variance weighted	2	0.0385661	0.0320223	0.228454	-0.0241976	0.10133	1.03932	0.976093	1.10664	0.0134385
1	ebi-a-GCST004442	ebi-a-GCST90018839	Endometriosis || id:ebi-a-GCST90018839	Interleukin-17 levels || id:ebi-a-GCST004442	Wald ratio	1	-0.0814815	0.177778	0.646713	-0.429926	0.266963	0.92175	0.650557	1.30599	0.0380419
21	prot-a-1485	ebi-a-GCST90018839	Endometriosis || id:ebi-a-GCST90018839	Interleukin-17F || id:prot-a-1485	Wald ratio	1	0.115683	0.129994	0.373515	-0.139106	0.370471	1.12264	0.870136	1.44842	0.0219715
13	ebi-a-GCST90012024	ebi-a-GCST90018839	Endometriosis || id:ebi-a-GCST90018839	Interleukin-18 levels || id:ebi-a-GCST90012024	MR Egger	8	0.0462444	0.180906	0.806776	-0.308331	0.40082	1.04733	0.734672	1.49305	0.0474574
14	ebi-a-GCST90012024	ebi-a-GCST90018839	Endometriosis || id:ebi-a-GCST90018839	Interleukin-18 levels || id:ebi-a-GCST90012024	Weighted median	8	-0.0670171	0.0857791	0.434641	-0.235144	0.10111	0.935179	0.790457	1.1064	0.0255671
15	ebi-a-GCST90012024	ebi-a-GCST90018839	Endometriosis || id:ebi-a-GCST90018839	Interleukin-18 levels || id:ebi-a-GCST90012024	Inverse variance weighted	8	-0.020237	0.0775373	0.794095	-0.17221	0.131736	0.979966	0.841802	1.14081	0.0467115
16	ebi-a-GCST90012024	ebi-a-GCST90018839	Endometriosis || id:ebi-a-GCST90018839	Interleukin-18 levels || id:ebi-a-GCST90012024	Simple mode	8	-0.210524	0.171235	0.258621	-0.546144	0.125096	0.810159	0.579179	1.13326	0.015213
17	ebi-a-GCST90012024	ebi-a-GCST90018839	Endometriosis || id:ebi-a-GCST90018839	Interleukin-18 levels || id:ebi-a-GCST90012024	Weighted mode	8	-0.142035	0.145931	0.362828	-0.42806	0.14399	0.867591	0.651772	1.15487	0.0213428
23	prot-a-1506	ebi-a-GCST90018839	Endometriosis || id:ebi-a-GCST90018839	Interleukin-21 || id:prot-a-1506	MR Egger	4	0.161214	0.206879	0.517392	-0.244269	0.566697	1.17494	0.783277	1.76244	0.0304348
24	prot-a-1506	ebi-a-GCST90018839	Endometriosis || id:ebi-a-GCST90018839	Interleukin-21 || id:prot-a-1506	Weighted median	4	0.0897845	0.0599655	0.134323	-0.0277479	0.207317	1.09394	0.972634	1.23037	0.00790136
25	prot-a-1506	ebi-a-GCST90018839	Endometriosis || id:ebi-a-GCST90018839	Interleukin-21 || id:prot-a-1506	Inverse variance weighted	4	0.0767141	0.057373	0.181187	-0.0357371	0.189165	1.07973	0.964894	1.20824	0.010658
26	prot-a-1506	ebi-a-GCST90018839	Endometriosis || id:ebi-a-GCST90018839	Interleukin-21 || id:prot-a-1506	Simple mode	4	0.155869	0.10983	0.250903	-0.0593976	0.371136	1.16867	0.942332	1.44938	0.014759
27	prot-a-1506	ebi-a-GCST90018839	Endometriosis || id:ebi-a-GCST90018839	Interleukin-21 || id:prot-a-1506	Weighted mode	4	0.151529	0.0912989	0.195556	-0.0274165	0.330475	1.16361	0.972956	1.39163	0.0115033
28	prot-a-1515	ebi-a-GCST90018839	Endometriosis || id:ebi-a-GCST90018839	Interleukin-25 || id:prot-a-1515	Wald ratio	1	0.00134228	0.0296522	0.963894	-0.0567761	0.0594606	1.00134	0.944806	1.06126	0.0566997
29	prot-a-1516	ebi-a-GCST90018839	Endometriosis || id:ebi-a-GCST90018839	Interleukin-27 || id:prot-a-1516	Wald ratio	1	-0.0320619	0.115533	0.781387	-0.258507	0.194384	0.968447	0.772203	1.21456	0.0459639
32	prot-a-1525	ebi-a-GCST90018839	Endometriosis || id:ebi-a-GCST90018839	Interleukin-3 || id:prot-a-1525	Wald ratio	1	0.263145	0.173564	0.129487	-0.0770399	0.60333	1.30102	0.925853	1.8282	0.00761687
30	prot-a-1521	ebi-a-GCST90018839	Endometriosis || id:ebi-a-GCST90018839	Interleukin-31 || id:prot-a-1521	Wald ratio	1	-0.0102518	0.0423446	0.808699	-0.0932472	0.0727435	0.989801	0.910968	1.07545	0.0475705
31	prot-a-1524	ebi-a-GCST90018839	Endometriosis || id:ebi-a-GCST90018839	Interleukin-34 || id:prot-a-1524	Inverse variance weighted	2	0.140685	0.0764521	0.0657432	-0.00916119	0.290531	1.15106	0.990881	1.33714	0.00386724
33	prot-a-1526	ebi-a-GCST90018839	Endometriosis || id:ebi-a-GCST90018839	Interleukin-36 alpha || id:prot-a-1526	MR Egger	3	-0.135171	0.162186	0.557678	-0.453055	0.182713	0.873566	0.635683	1.20047	0.0328046
34	prot-a-1526	ebi-a-GCST90018839	Endometriosis || id:ebi-a-GCST90018839	Interleukin-36 alpha || id:prot-a-1526	Weighted median	3	0.0189853	0.0507048	0.708086	-0.0803961	0.118367	1.01917	0.922751	1.12566	0.0416521
35	prot-a-1526	ebi-a-GCST90018839	Endometriosis || id:ebi-a-GCST90018839	Interleukin-36 alpha || id:prot-a-1526	Inverse variance weighted	3	0.0367213	0.0654744	0.5749	-0.0916086	0.165051	1.0374	0.912462	1.17945	0.0338177
36	prot-a-1526	ebi-a-GCST90018839	Endometriosis || id:ebi-a-GCST90018839	Interleukin-36 alpha || id:prot-a-1526	Simple mode	3	0.0621968	0.0976228	0.58925	-0.129144	0.253537	1.06417	0.878848	1.28858	0.0346618
37	prot-a-1526	ebi-a-GCST90018839	Endometriosis || id:ebi-a-GCST90018839	Interleukin-36 alpha || id:prot-a-1526	Weighted mode	3	0.00159267	0.0513399	0.978069	-0.0990335	0.102219	1.00159	0.905712	1.10763	0.0575335
38	prot-a-1535	ebi-a-GCST90018839	Endometriosis || id:ebi-a-GCST90018839	Interleukin-5 || id:prot-a-1535	Inverse variance weighted	2	0.00725879	0.0596575	0.903157	-0.10967	0.124187	1.00729	0.89613	1.13223	0.0531269
12	ebi-a-GCST90012005	ebi-a-GCST90018839	Endometriosis || id:ebi-a-GCST90018839	Interleukin-6 levels || id:ebi-a-GCST90012005	Inverse variance weighted	2	-0.0174555	0.0967389	0.856807	-0.207064	0.172153	0.982696	0.812968	1.18786	0.0504004
39	prot-a-1540	ebi-a-GCST90018839	Endometriosis || id:ebi-a-GCST90018839	Interleukin-6 receptor subunit alpha || id:prot-a-1540	Inverse variance weighted	2	-0.0104288	0.0166134	0.530177	-0.042991	0.0221334	0.989625	0.95792	1.02238	0.0311869
2	ebi-a-GCST004451	ebi-a-GCST90018839	Endometriosis || id:ebi-a-GCST90018839	Interleukin-7 levels || id:ebi-a-GCST004451	Wald ratio	1	-0.0570108	0.0576271	0.322514	-0.16996	0.0559384	0.944584	0.843699	1.05753	0.0189714
41	prot-c-5356_2_3	ebi-a-GCST90018839	Endometriosis || id:ebi-a-GCST90018839	MIF || id:prot-c-5356_2_3	Wald ratio	1	-0.0602755	0.0622847	0.333173	-0.182354	0.0618025	0.941505	0.833307	1.06375	0.333173

## Sheet: Table2
	id.exposure	id.outcome	outcome	exposure	method	nsnp	b	se	pval	lo_ci	up_ci	or	or_lci95	or_uci95	Bonferroni p
26	finn-b-N14_ENDOMETRIOSIS	ebi-a-GCST90000444	CCL20 levels || id:ebi-a-GCST90000444	Endometriosis || id:ebi-a-GCST90018839	MR Egger	5	1.19387	0.780807	0.223731	-0.336508	2.72426	3.29984	0.71426	15.2451	0.0372885
27	finn-b-N14_ENDOMETRIOSIS	ebi-a-GCST90000444	CCL20 levels || id:ebi-a-GCST90000444	Endometriosis || id:ebi-a-GCST90018839	Weighted median	5	0.386946	0.235657	0.100593	-0.0749426	0.848834	1.47248	0.927797	2.33692	0.0167655
28	finn-b-N14_ENDOMETRIOSIS	ebi-a-GCST90000444	CCL20 levels || id:ebi-a-GCST90000444	Endometriosis || id:ebi-a-GCST90018839	Inverse variance weighted	5	0.237444	0.183297	0.195179	-0.121817	0.596705	1.268	0.88531	1.81613	0.0325298
29	finn-b-N14_ENDOMETRIOSIS	ebi-a-GCST90000444	CCL20 levels || id:ebi-a-GCST90000444	Endometriosis || id:ebi-a-GCST90018839	Simple mode	5	0.511723	0.351723	0.219387	-0.177654	1.2011	1.66816	0.837232	3.32377	0.0365646
30	finn-b-N14_ENDOMETRIOSIS	ebi-a-GCST90000444	CCL20 levels || id:ebi-a-GCST90000444	Endometriosis || id:ebi-a-GCST90018839	Weighted mode	5	0.500506	0.33742	0.212137	-0.160837	1.16185	1.64956	0.851431	3.19584	0.0353562
31	finn-b-N14_ENDOMETRIOSIS	ebi-a-GCST90000445	CCL23 levels || id:ebi-a-GCST90000445	Endometriosis || id:ebi-a-GCST90018839	MR Egger	5	0.643456	0.780807	0.470297	-0.886926	2.17384	1.90305	0.41192	8.79196	0.0783828
32	finn-b-N14_ENDOMETRIOSIS	ebi-a-GCST90000445	CCL23 levels || id:ebi-a-GCST90000445	Endometriosis || id:ebi-a-GCST90018839	Weighted median	5	0.406915	0.227795	0.0740474	-0.0395634	0.853394	1.50218	0.961209	2.3476	0.0123412
33	finn-b-N14_ENDOMETRIOSIS	ebi-a-GCST90000445	CCL23 levels || id:ebi-a-GCST90000445	Endometriosis || id:ebi-a-GCST90018839	Inverse variance weighted	5	0.301257	0.182934	0.099597	-0.0572929	0.659807	1.35156	0.944317	1.93442	0.0165995
34	finn-b-N14_ENDOMETRIOSIS	ebi-a-GCST90000445	CCL23 levels || id:ebi-a-GCST90000445	Endometriosis || id:ebi-a-GCST90018839	Simple mode	5	0.476274	0.318153	0.20874	-0.147307	1.09985	1.61006	0.863029	3.00373	0.03479
35	finn-b-N14_ENDOMETRIOSIS	ebi-a-GCST90000445	CCL23 levels || id:ebi-a-GCST90000445	Endometriosis || id:ebi-a-GCST90018839	Weighted mode	5	0.472931	0.312752	0.205034	-0.140063	1.08593	1.60469	0.869303	2.96218	0.0341723
36	finn-b-N14_ENDOMETRIOSIS	ebi-a-GCST90000446	CCL25 levels || id:ebi-a-GCST90000446	Endometriosis || id:ebi-a-GCST90018839	MR Egger	5	0.821265	0.780807	0.370127	-0.709118	2.35165	2.27337	0.492078	10.5029	0.0616878
37	finn-b-N14_ENDOMETRIOSIS	ebi-a-GCST90000446	CCL25 levels || id:ebi-a-GCST90000446	Endometriosis || id:ebi-a-GCST90018839	Weighted median	5	0.062509	0.23641	0.791464	-0.400854	0.525872	1.0645	0.669748	1.69193	0.131911
38	finn-b-N14_ENDOMETRIOSIS	ebi-a-GCST90000446	CCL25 levels || id:ebi-a-GCST90000446	Endometriosis || id:ebi-a-GCST90018839	Inverse variance weighted	5	0.0561093	0.182934	0.759057	-0.302441	0.41466	1.05771	0.739012	1.51386	0.126509
39	finn-b-N14_ENDOMETRIOSIS	ebi-a-GCST90000446	CCL25 levels || id:ebi-a-GCST90000446	Endometriosis || id:ebi-a-GCST90018839	Simple mode	5	0.0606238	0.323938	0.860655	-0.574295	0.695543	1.0625	0.563102	2.0048	0.143443
40	finn-b-N14_ENDOMETRIOSIS	ebi-a-GCST90000446	CCL25 levels || id:ebi-a-GCST90000446	Endometriosis || id:ebi-a-GCST90018839	Weighted mode	5	0.0606238	0.289607	0.844418	-0.507006	0.628253	1.0625	0.602296	1.87433	0.140736
41	finn-b-N14_ENDOMETRIOSIS	ebi-a-GCST90000447	CCL28 levels || id:ebi-a-GCST90000447	Endometriosis || id:ebi-a-GCST90018839	MR Egger	5	0.48494	0.780807	0.578544	-1.04544	2.01532	1.62408	0.351536	7.50314	0.0964241
42	finn-b-N14_ENDOMETRIOSIS	ebi-a-GCST90000447	CCL28 levels || id:ebi-a-GCST90000447	Endometriosis || id:ebi-a-GCST90018839	Weighted median	5	-0.0142644	0.219061	0.948081	-0.443624	0.415095	0.985837	0.641707	1.51451	0.158014
43	finn-b-N14_ENDOMETRIOSIS	ebi-a-GCST90000447	CCL28 levels || id:ebi-a-GCST90000447	Endometriosis || id:ebi-a-GCST90018839	Inverse variance weighted	5	-0.064173	0.182934	0.725739	-0.422723	0.294377	0.937843	0.65526	1.34229	0.120957
44	finn-b-N14_ENDOMETRIOSIS	ebi-a-GCST90000447	CCL28 levels || id:ebi-a-GCST90000447	Endometriosis || id:ebi-a-GCST90018839	Simple mode	5	0.0235984	0.303017	0.941665	-0.570314	0.617511	1.02388	0.565348	1.85431	0.156944
45	finn-b-N14_ENDOMETRIOSIS	ebi-a-GCST90000447	CCL28 levels || id:ebi-a-GCST90000447	Endometriosis || id:ebi-a-GCST90018839	Weighted mode	5	0.026326	0.28184	0.930071	-0.52608	0.578732	1.02668	0.590917	1.78377	0.155012
46	finn-b-N14_ENDOMETRIOSIS	ebi-a-GCST90000448	CCL3 levels || id:ebi-a-GCST90000448	Endometriosis || id:ebi-a-GCST90018839	MR Egger	5	0.777148	0.784376	0.39483	-0.760229	2.31453	2.17526	0.467559	10.1201	0.065805
47	finn-b-N14_ENDOMETRIOSIS	ebi-a-GCST90000448	CCL3 levels || id:ebi-a-GCST90000448	Endometriosis || id:ebi-a-GCST90018839	Weighted median	5	0.159975	0.231287	0.489141	-0.293347	0.613298	1.17348	0.745763	1.84651	0.0815236
48	finn-b-N14_ENDOMETRIOSIS	ebi-a-GCST90000448	CCL3 levels || id:ebi-a-GCST90000448	Endometriosis || id:ebi-a-GCST90018839	Inverse variance weighted	5	0.0804259	0.183826	0.661741	-0.279874	0.440725	1.08375	0.755879	1.55383	0.11029
49	finn-b-N14_ENDOMETRIOSIS	ebi-a-GCST90000448	CCL3 levels || id:ebi-a-GCST90000448	Endometriosis || id:ebi-a-GCST90018839	Simple mode	5	0.155706	0.297154	0.627977	-0.426716	0.738129	1.16848	0.652649	2.09202	0.104663
50	finn-b-N14_ENDOMETRIOSIS	ebi-a-GCST90000448	CCL3 levels || id:ebi-a-GCST90000448	Endometriosis || id:ebi-a-GCST90018839	Weighted mode	5	0.163784	0.285586	0.597009	-0.395965	0.723533	1.17796	0.67303	2.06171	0.0995014
51	finn-b-N14_ENDOMETRIOSIS	ebi-a-GCST90000449	CCL4 levels || id:ebi-a-GCST90000449	Endometriosis || id:ebi-a-GCST90018839	MR Egger	5	0.213497	0.780807	0.802266	-1.31689	1.74388	1.238	0.267969	5.71949	0.133711
52	finn-b-N14_ENDOMETRIOSIS	ebi-a-GCST90000449	CCL4 levels || id:ebi-a-GCST90000449	Endometriosis || id:ebi-a-GCST90018839	Weighted median	5	0.0359498	0.228063	0.874748	-0.411054	0.482954	1.0366	0.662951	1.62085	0.145791
53	finn-b-N14_ENDOMETRIOSIS	ebi-a-GCST90000449	CCL4 levels || id:ebi-a-GCST90000449	Endometriosis || id:ebi-a-GCST90018839	Inverse variance weighted	5	-0.0325264	0.182934	0.858877	-0.391077	0.326024	0.967997	0.676328	1.38545	0.143146
54	finn-b-N14_ENDOMETRIOSIS	ebi-a-GCST90000449	CCL4 levels || id:ebi-a-GCST90000449	Endometriosis || id:ebi-a-GCST90018839	Simple mode	5	0.115561	0.335817	0.748086	-0.542641	0.773762	1.1225	0.581211	2.16791	0.124681
55	finn-b-N14_ENDOMETRIOSIS	ebi-a-GCST90000449	CCL4 levels || id:ebi-a-GCST90000449	Endometriosis || id:ebi-a-GCST90018839	Weighted mode	5	0.102481	0.317016	0.762688	-0.518871	0.723832	1.10792	0.595192	2.06232	0.127115
56	finn-b-N14_ENDOMETRIOSIS	ebi-a-GCST90000458	CXCL1 levels || id:ebi-a-GCST90000458	Endometriosis || id:ebi-a-GCST90018839	MR Egger	5	0.0954617	0.780807	0.910423	-1.43492	1.62584	1.10017	0.238134	5.08271	0.151737
57	finn-b-N14_ENDOMETRIOSIS	ebi-a-GCST90000458	CXCL1 levels || id:ebi-a-GCST90000458	Endometriosis || id:ebi-a-GCST90018839	Weighted median	5	-0.0822677	0.214549	0.701389	-0.502783	0.338247	0.921025	0.604845	1.40249	0.116898
58	finn-b-N14_ENDOMETRIOSIS	ebi-a-GCST90000458	CXCL1 levels || id:ebi-a-GCST90000458	Endometriosis || id:ebi-a-GCST90018839	Inverse variance weighted	5	-0.134261	0.182934	0.46299	-0.492811	0.224289	0.874362	0.610907	1.25143	0.0771649
59	finn-b-N14_ENDOMETRIOSIS	ebi-a-GCST90000458	CXCL1 levels || id:ebi-a-GCST90000458	Endometriosis || id:ebi-a-GCST90018839	Simple mode	5	-0.0758995	0.271856	0.793939	-0.608737	0.456938	0.926909	0.544038	1.57923	0.132323
60	finn-b-N14_ENDOMETRIOSIS	ebi-a-GCST90000458	CXCL1 levels || id:ebi-a-GCST90000458	Endometriosis || id:ebi-a-GCST90018839	Weighted mode	5	-0.0665697	0.277823	0.822409	-0.611102	0.477963	0.935598	0.542752	1.61279	0.137068
61	finn-b-N14_ENDOMETRIOSIS	ebi-a-GCST90000459	CXCL10 levels || id:ebi-a-GCST90000459	Endometriosis || id:ebi-a-GCST90018839	MR Egger	5	-0.107382	0.780807	0.899326	-1.63776	1.423	0.898182	0.194414	4.14955	0.149888
62	finn-b-N14_ENDOMETRIOSIS	ebi-a-GCST90000459	CXCL10 levels || id:ebi-a-GCST90000459	Endometriosis || id:ebi-a-GCST90018839	Weighted median	5	0.174275	0.216305	0.42042	-0.249682	0.598233	1.19038	0.779048	1.8189	0.07007
63	finn-b-N14_ENDOMETRIOSIS	ebi-a-GCST90000459	CXCL10 levels || id:ebi-a-GCST90000459	Endometriosis || id:ebi-a-GCST90018839	Inverse variance weighted	5	0.133789	0.182934	0.464564	-0.224761	0.492339	1.14315	0.798707	1.63614	0.0774273
64	finn-b-N14_ENDOMETRIOSIS	ebi-a-GCST90000459	CXCL10 levels || id:ebi-a-GCST90000459	Endometriosis || id:ebi-a-GCST90018839	Simple mode	5	0.252593	0.282502	0.421791	-0.301111	0.806298	1.28736	0.739995	2.2396	0.0702984
65	finn-b-N14_ENDOMETRIOSIS	ebi-a-GCST90000459	CXCL10 levels || id:ebi-a-GCST90000459	Endometriosis || id:ebi-a-GCST90018839	Weighted mode	5	0.219852	0.27663	0.471249	-0.322342	0.762047	1.24589	0.72445	2.14266	0.0785414
66	finn-b-N14_ENDOMETRIOSIS	ebi-a-GCST90000460	CXCL11 levels || id:ebi-a-GCST90000460	Endometriosis || id:ebi-a-GCST90018839	MR Egger	5	-0.322541	0.780807	0.707294	-1.85292	1.20784	0.724306	0.156778	3.34625	0.117882
67	finn-b-N14_ENDOMETRIOSIS	ebi-a-GCST90000460	CXCL11 levels || id:ebi-a-GCST90000460	Endometriosis || id:ebi-a-GCST90018839	Weighted median	5	-0.0144763	0.220875	0.947744	-0.447392	0.41844	0.985628	0.639293	1.51959	0.157957
68	finn-b-N14_ENDOMETRIOSIS	ebi-a-GCST90000460	CXCL11 levels || id:ebi-a-GCST90000460	Endometriosis || id:ebi-a-GCST90018839	Inverse variance weighted	5	-0.0594861	0.182934	0.745046	-0.418036	0.299064	0.942249	0.658338	1.3486	0.124174
69	finn-b-N14_ENDOMETRIOSIS	ebi-a-GCST90000460	CXCL11 levels || id:ebi-a-GCST90000460	Endometriosis || id:ebi-a-GCST90018839	Simple mode	5	0.048913	0.291447	0.874862	-0.522324	0.62015	1.05013	0.593141	1.85921	0.14581
70	finn-b-N14_ENDOMETRIOSIS	ebi-a-GCST90000460	CXCL11 levels || id:ebi-a-GCST90000460	Endometriosis || id:ebi-a-GCST90018839	Weighted mode	5	0.0196209	0.288251	0.948997	-0.54535	0.584592	1.01981	0.579639	1.79426	0.158166
71	finn-b-N14_ENDOMETRIOSIS	ebi-a-GCST90000461	CXCL5 levels || id:ebi-a-GCST90000461	Endometriosis || id:ebi-a-GCST90018839	MR Egger	8	-0.347508	0.468616	0.486354	-1.266	0.57098	0.706446	0.281958	1.77	0.081059
72	finn-b-N14_ENDOMETRIOSIS	ebi-a-GCST90000461	CXCL5 levels || id:ebi-a-GCST90000461	Endometriosis || id:ebi-a-GCST90018839	Weighted median	8	-0.33444	0.184652	0.070112	-0.696358	0.0274787	0.715739	0.498397	1.02786	0.0116853
73	finn-b-N14_ENDOMETRIOSIS	ebi-a-GCST90000461	CXCL5 levels || id:ebi-a-GCST90000461	Endometriosis || id:ebi-a-GCST90018839	Inverse variance weighted	8	-0.307596	0.132274	0.0200482	-0.566853	-0.0483389	0.735212	0.567308	0.952811	0.00334136
74	finn-b-N14_ENDOMETRIOSIS	ebi-a-GCST90000461	CXCL5 levels || id:ebi-a-GCST90000461	Endometriosis || id:ebi-a-GCST90018839	Simple mode	8	-0.516977	0.317939	0.147972	-1.14014	0.106185	0.596321	0.319775	1.11203	0.0246619
75	finn-b-N14_ENDOMETRIOSIS	ebi-a-GCST90000461	CXCL5 levels || id:ebi-a-GCST90000461	Endometriosis || id:ebi-a-GCST90018839	Weighted mode	8	-0.581672	0.304543	0.0977603	-1.17858	0.0152329	0.558963	0.307717	1.01535	0.0162934
76	finn-b-N14_ENDOMETRIOSIS	ebi-a-GCST90000462	CXCL6 levels || id:ebi-a-GCST90000462	Endometriosis || id:ebi-a-GCST90018839	MR Egger	5	0.65644	0.780807	0.46223	-0.873942	2.18682	1.92792	0.417303	8.90686	0.0770383
77	finn-b-N14_ENDOMETRIOSIS	ebi-a-GCST90000462	CXCL6 levels || id:ebi-a-GCST90000462	Endometriosis || id:ebi-a-GCST90018839	Weighted median	5	-0.0600227	0.226773	0.791255	-0.504498	0.384453	0.941743	0.603809	1.46881	0.131876
78	finn-b-N14_ENDOMETRIOSIS	ebi-a-GCST90000462	CXCL6 levels || id:ebi-a-GCST90000462	Endometriosis || id:ebi-a-GCST90018839	Inverse variance weighted	5	-0.0996253	0.182934	0.58603	-0.458175	0.258925	0.905177	0.632436	1.29554	0.0976717
79	finn-b-N14_ENDOMETRIOSIS	ebi-a-GCST90000462	CXCL6 levels || id:ebi-a-GCST90000462	Endometriosis || id:ebi-a-GCST90018839	Simple mode	5	-0.0787555	0.315424	0.815132	-0.696987	0.539476	0.924266	0.498084	1.71511	0.135855
80	finn-b-N14_ENDOMETRIOSIS	ebi-a-GCST90000462	CXCL6 levels || id:ebi-a-GCST90000462	Endometriosis || id:ebi-a-GCST90018839	Weighted mode	5	-0.0536786	0.32157	0.875526	-0.683956	0.576599	0.947737	0.504617	1.77997	0.145921
81	finn-b-N14_ENDOMETRIOSIS	ebi-a-GCST90000463	CXCL9 levels || id:ebi-a-GCST90000463	Endometriosis || id:ebi-a-GCST90018839	MR Egger	5	-0.959905	0.780807	0.306559	-2.49029	0.570477	0.382929	0.0828862	1.76911	0.0510932
82	finn-b-N14_ENDOMETRIOSIS	ebi-a-GCST90000463	CXCL9 levels || id:ebi-a-GCST90000463	Endometriosis || id:ebi-a-GCST90018839	Weighted median	5	-0.187413	0.218086	0.390144	-0.614861	0.240035	0.829101	0.540716	1.27129	0.0650241
83	finn-b-N14_ENDOMETRIOSIS	ebi-a-GCST90000463	CXCL9 levels || id:ebi-a-GCST90000463	Endometriosis || id:ebi-a-GCST90018839	Inverse variance weighted	5	-0.18811	0.182934	0.303811	-0.54666	0.17044	0.828524	0.57888	1.18583	0.0506352
84	finn-b-N14_ENDOMETRIOSIS	ebi-a-GCST90000463	CXCL9 levels || id:ebi-a-GCST90000463	Endometriosis || id:ebi-a-GCST90018839	Simple mode	5	-0.175925	0.304858	0.594813	-0.773446	0.421596	0.838681	0.46142	1.52439	0.0991354
85	finn-b-N14_ENDOMETRIOSIS	ebi-a-GCST90000463	CXCL9 levels || id:ebi-a-GCST90000463	Endometriosis || id:ebi-a-GCST90018839	Weighted mode	5	-0.172056	0.291439	0.586685	-0.743276	0.399165	0.841932	0.475553	1.49058	0.0977809
21	finn-b-N14_ENDOMETRIOSIS	ebi-a-GCST004460	Eotaxin levels || id:ebi-a-GCST004460	Endometriosis || id:ebi-a-GCST90018839	MR Egger	5	-0.236082	0.280043	0.461124	-0.784967	0.312803	0.789716	0.456135	1.36725	0.461124
22	finn-b-N14_ENDOMETRIOSIS	ebi-a-GCST004460	Eotaxin levels || id:ebi-a-GCST004460	Endometriosis || id:ebi-a-GCST90018839	Weighted median	5	-0.00680291	0.0815512	0.933518	-0.166643	0.153037	0.99322	0.846501	1.16537	0.933518
23	finn-b-N14_ENDOMETRIOSIS	ebi-a-GCST004460	Eotaxin levels || id:ebi-a-GCST004460	Endometriosis || id:ebi-a-GCST90018839	Inverse variance weighted	5	-0.0230613	0.0641085	0.719055	-0.148714	0.102591	0.977203	0.861816	1.10804	0.719055
24	finn-b-N14_ENDOMETRIOSIS	ebi-a-GCST004460	Eotaxin levels || id:ebi-a-GCST004460	Endometriosis || id:ebi-a-GCST90018839	Simple mode	5	-0.00226782	0.121147	0.985961	-0.239716	0.23518	0.997735	0.786852	1.26514	0.985961
25	finn-b-N14_ENDOMETRIOSIS	ebi-a-GCST004460	Eotaxin levels || id:ebi-a-GCST004460	Endometriosis || id:ebi-a-GCST90018839	Weighted mode	5	-0.00114697	0.117723	0.992693	-0.231884	0.22959	0.998854	0.793038	1.25808	0.992693
96	finn-b-N14_ENDOMETRIOSIS	prot-a-1456	Immunoglobulin E || id:prot-a-1456	Endometriosis || id:ebi-a-GCST90018839	MR Egger	7	-0.00175924	0.371474	0.996405	-0.729848	0.726329	0.998242	0.481982	2.06748	0.996405
97	finn-b-N14_ENDOMETRIOSIS	prot-a-1456	Immunoglobulin E || id:prot-a-1456	Endometriosis || id:ebi-a-GCST90018839	Weighted median	7	-0.0331501	0.104664	0.751449	-0.238291	0.171991	0.967393	0.787974	1.18767	0.751449
98	finn-b-N14_ENDOMETRIOSIS	prot-a-1456	Immunoglobulin E || id:prot-a-1456	Endometriosis || id:ebi-a-GCST90018839	Inverse variance weighted	7	7.33263e-05	0.0828066	0.999293	-0.162228	0.162374	1.00007	0.850248	1.1763	0.999293
99	finn-b-N14_ENDOMETRIOSIS	prot-a-1456	Immunoglobulin E || id:prot-a-1456	Endometriosis || id:ebi-a-GCST90018839	Simple mode	7	-0.065484	0.144922	0.667248	-0.349532	0.218564	0.936614	0.705018	1.24429	0.667248
100	finn-b-N14_ENDOMETRIOSIS	prot-a-1456	Immunoglobulin E || id:prot-a-1456	Endometriosis || id:ebi-a-GCST90018839	Weighted mode	7	-0.0666279	0.139477	0.64977	-0.340003	0.206747	0.935543	0.711768	1.22967	0.64977
141	finn-b-N14_ENDOMETRIOSIS	prot-a-1504	Interleukin-1 receptor antagonist protein || id:prot-a-1504	Endometriosis || id:ebi-a-GCST90018839	MR Egger	7	-0.00445095	0.371474	0.990903	-0.73254	0.723638	0.995559	0.480687	2.06192	0.0341691
142	finn-b-N14_ENDOMETRIOSIS	prot-a-1504	Interleukin-1 receptor antagonist protein || id:prot-a-1504	Endometriosis || id:ebi-a-GCST90018839	Weighted median	7	-0.0380137	0.107307	0.723151	-0.248336	0.172309	0.9627	0.780098	1.18804	0.0249362
143	finn-b-N14_ENDOMETRIOSIS	prot-a-1504	Interleukin-1 receptor antagonist protein || id:prot-a-1504	Endometriosis || id:ebi-a-GCST90018839	Inverse variance weighted	7	-0.0206786	0.0828066	0.802803	-0.182979	0.141622	0.979534	0.832785	1.15214	0.0276828
144	finn-b-N14_ENDOMETRIOSIS	prot-a-1504	Interleukin-1 receptor antagonist protein || id:prot-a-1504	Endometriosis || id:ebi-a-GCST90018839	Simple mode	7	0.106933	0.156802	0.520704	-0.200398	0.414264	1.11286	0.818405	1.51326	0.0179553
145	finn-b-N14_ENDOMETRIOSIS	prot-a-1504	Interleukin-1 receptor antagonist protein || id:prot-a-1504	Endometriosis || id:ebi-a-GCST90018839	Weighted mode	7	0.0120485	0.150493	0.938793	-0.282917	0.307014	1.01212	0.753582	1.35936	0.0323722
101	finn-b-N14_ENDOMETRIOSIS	prot-a-1466	Interleukin-11 || id:prot-a-1466	Endometriosis || id:ebi-a-GCST90018839	MR Egger	7	0.839169	0.501587	0.15518	-0.143941	1.82228	2.31444	0.865938	6.18594	0.00535104
102	finn-b-N14_ENDOMETRIOSIS	prot-a-1466	Interleukin-11 || id:prot-a-1466	Endometriosis || id:ebi-a-GCST90018839	Weighted median	7	0.18207	0.117535	0.121366	-0.0482994	0.412439	1.1997	0.952848	1.5105	0.00418504
103	finn-b-N14_ENDOMETRIOSIS	prot-a-1466	Interleukin-11 || id:prot-a-1466	Endometriosis || id:ebi-a-GCST90018839	Inverse variance weighted	7	0.12253	0.121997	0.3152	-0.116584	0.361644	1.13035	0.889955	1.43569	0.010869
104	finn-b-N14_ENDOMETRIOSIS	prot-a-1466	Interleukin-11 || id:prot-a-1466	Endometriosis || id:ebi-a-GCST90018839	Simple mode	7	0.23031	0.209703	0.314195	-0.180709	0.641328	1.25899	0.834678	1.899	0.0108343
105	finn-b-N14_ENDOMETRIOSIS	prot-a-1466	Interleukin-11 || id:prot-a-1466	Endometriosis || id:ebi-a-GCST90018839	Weighted mode	7	0.281182	0.171823	0.152858	-0.0555905	0.617954	1.32469	0.945926	1.85513	0.00527096
106	finn-b-N14_ENDOMETRIOSIS	prot-a-1470	Interleukin-12 || id:prot-a-1470	Endometriosis || id:ebi-a-GCST90018839	MR Egger	7	0.311366	0.371475	0.440141	-0.416724	1.03946	1.36529	0.659203	2.82768	0.0151773
107	finn-b-N14_ENDOMETRIOSIS	prot-a-1470	Interleukin-12 || id:prot-a-1470	Endometriosis || id:ebi-a-GCST90018839	Weighted median	7	0.0421118	0.104968	0.688283	-0.163626	0.24785	1.04301	0.849059	1.28127	0.0237339
108	finn-b-N14_ENDOMETRIOSIS	prot-a-1470	Interleukin-12 || id:prot-a-1470	Endometriosis || id:ebi-a-GCST90018839	Inverse variance weighted	7	0.0251245	0.0828319	0.761647	-0.137226	0.187475	1.02544	0.871773	1.2062	0.0262637
109	finn-b-N14_ENDOMETRIOSIS	prot-a-1470	Interleukin-12 || id:prot-a-1470	Endometriosis || id:ebi-a-GCST90018839	Simple mode	7	0.0188322	0.145352	0.901147	-0.266057	0.303721	1.01901	0.766395	1.35489	0.031074
110	finn-b-N14_ENDOMETRIOSIS	prot-a-1470	Interleukin-12 || id:prot-a-1470	Endometriosis || id:ebi-a-GCST90018839	Weighted mode	7	0.0539114	0.133793	0.700953	-0.208323	0.316146	1.05539	0.811945	1.37183	0.0241708
116	finn-b-N14_ENDOMETRIOSIS	prot-a-1475	Interleukin-13 || id:prot-a-1475	Endometriosis || id:ebi-a-GCST90018839	MR Egger	7	0.422624	0.371474	0.30681	-0.305464	1.15071	1.52596	0.736781	3.16045	0.0105796
117	finn-b-N14_ENDOMETRIOSIS	prot-a-1475	Interleukin-13 || id:prot-a-1475	Endometriosis || id:ebi-a-GCST90018839	Weighted median	7	-0.0410853	0.113003	0.716173	-0.262571	0.1804	0.959747	0.769072	1.1977	0.0246956
118	finn-b-N14_ENDOMETRIOSIS	prot-a-1475	Interleukin-13 || id:prot-a-1475	Endometriosis || id:ebi-a-GCST90018839	Inverse variance weighted	7	-0.0132776	0.0828066	0.87261	-0.175578	0.149023	0.98681	0.838972	1.1607	0.03009
119	finn-b-N14_ENDOMETRIOSIS	prot-a-1475	Interleukin-13 || id:prot-a-1475	Endometriosis || id:ebi-a-GCST90018839	Simple mode	7	-0.130626	0.162057	0.45097	-0.448258	0.187005	0.877546	0.63874	1.20563	0.0155507
120	finn-b-N14_ENDOMETRIOSIS	prot-a-1475	Interleukin-13 || id:prot-a-1475	Endometriosis || id:ebi-a-GCST90018839	Weighted mode	7	-0.0895802	0.14828	0.567882	-0.380209	0.201048	0.914315	0.683719	1.22268	0.0195821
121	finn-b-N14_ENDOMETRIOSIS	prot-a-1479	Interleukin-16 || id:prot-a-1479	Endometriosis || id:ebi-a-GCST90018839	MR Egger	7	-0.254821	0.410209	0.561689	-1.05883	0.549188	0.775055	0.346861	1.73185	0.0193686
122	finn-b-N14_ENDOMETRIOSIS	prot-a-1479	Interleukin-16 || id:prot-a-1479	Endometriosis || id:ebi-a-GCST90018839	Weighted median	7	-0.0801738	0.111248	0.471109	-0.29822	0.137872	0.922956	0.742138	1.14783	0.0162451
123	finn-b-N14_ENDOMETRIOSIS	prot-a-1479	Interleukin-16 || id:prot-a-1479	Endometriosis || id:ebi-a-GCST90018839	Inverse variance weighted	7	-0.0824844	0.0849839	0.331753	-0.249053	0.0840841	0.920826	0.779539	1.08772	0.0114398
124	finn-b-N14_ENDOMETRIOSIS	prot-a-1479	Interleukin-16 || id:prot-a-1479	Endometriosis || id:ebi-a-GCST90018839	Simple mode	7	-0.26535	0.18876	0.209409	-0.635319	0.104619	0.766937	0.529766	1.11029	0.00722101
125	finn-b-N14_ENDOMETRIOSIS	prot-a-1479	Interleukin-16 || id:prot-a-1479	Endometriosis || id:ebi-a-GCST90018839	Weighted mode	7	-0.221931	0.17429	0.250003	-0.563539	0.119678	0.800971	0.569191	1.12713	0.0086208
1	finn-b-N14_ENDOMETRIOSIS	ebi-a-GCST004442	Interleukin-17 levels || id:ebi-a-GCST004442	Endometriosis || id:ebi-a-GCST90018839	MR Egger	5	-0.610862	0.279808	0.117004	-1.15929	-0.0624377	0.542883	0.31371	0.939472	0.0040346
2	finn-b-N14_ENDOMETRIOSIS	ebi-a-GCST004442	Interleukin-17 levels || id:ebi-a-GCST004442	Endometriosis || id:ebi-a-GCST90018839	Weighted median	5	-0.0649233	0.0896327	0.468866	-0.240603	0.110757	0.937139	0.786153	1.11712	0.0161678
3	finn-b-N14_ENDOMETRIOSIS	ebi-a-GCST004442	Interleukin-17 levels || id:ebi-a-GCST004442	Endometriosis || id:ebi-a-GCST90018839	Inverse variance weighted	5	-0.0468513	0.0848305	0.580747	-0.213119	0.119416	0.954229	0.80806	1.12684	0.0200258
4	finn-b-N14_ENDOMETRIOSIS	ebi-a-GCST004442	Interleukin-17 levels || id:ebi-a-GCST004442	Endometriosis || id:ebi-a-GCST90018839	Simple mode	5	-0.0654119	0.118625	0.610701	-0.297917	0.167093	0.936682	0.742363	1.18186	0.0210587
5	finn-b-N14_ENDOMETRIOSIS	ebi-a-GCST004442	Interleukin-17 levels || id:ebi-a-GCST004442	Endometriosis || id:ebi-a-GCST90018839	Weighted mode	5	-0.0534736	0.125034	0.690909	-0.29854	0.191593	0.947931	0.741901	1.21118	0.0238244
126	finn-b-N14_ENDOMETRIOSIS	prot-a-1480	Interleukin-17A || id:prot-a-1480	Endometriosis || id:ebi-a-GCST90018839	MR Egger	7	-0.0147061	0.371428	0.96995	-0.742705	0.713293	0.985401	0.475825	2.0407	0.0334465
127	finn-b-N14_ENDOMETRIOSIS	prot-a-1480	Interleukin-17A || id:prot-a-1480	Endometriosis || id:ebi-a-GCST90018839	Weighted median	7	0.0352969	0.100601	0.725692	-0.16188	0.232474	1.03593	0.850543	1.26172	0.0250239
128	finn-b-N14_ENDOMETRIOSIS	prot-a-1480	Interleukin-17A || id:prot-a-1480	Endometriosis || id:ebi-a-GCST90018839	Inverse variance weighted	7	0.0376764	0.0827708	0.648973	-0.124554	0.199907	1.0384	0.88289	1.22129	0.0223784
129	finn-b-N14_ENDOMETRIOSIS	prot-a-1480	Interleukin-17A || id:prot-a-1480	Endometriosis || id:ebi-a-GCST90018839	Simple mode	7	0.0505811	0.145026	0.739174	-0.233671	0.334833	1.05188	0.791622	1.39771	0.0254887
130	finn-b-N14_ENDOMETRIOSIS	prot-a-1480	Interleukin-17A || id:prot-a-1480	Endometriosis || id:ebi-a-GCST90018839	Weighted mode	7	0.0505811	0.128767	0.708035	-0.201802	0.302964	1.05188	0.817257	1.35387	0.024415
131	finn-b-N14_ENDOMETRIOSIS	prot-a-1483	Interleukin-17C || id:prot-a-1483	Endometriosis || id:ebi-a-GCST90018839	MR Egger	7	0.211296	0.371429	0.594041	-0.516704	0.939297	1.23528	0.596483	2.55818	0.0204842
132	finn-b-N14_ENDOMETRIOSIS	prot-a-1483	Interleukin-17C || id:prot-a-1483	Endometriosis || id:ebi-a-GCST90018839	Weighted median	7	0.0335421	0.107833	0.755759	-0.177811	0.244896	1.03411	0.8371	1.27749	0.0260607
133	finn-b-N14_ENDOMETRIOSIS	prot-a-1483	Interleukin-17C || id:prot-a-1483	Endometriosis || id:ebi-a-GCST90018839	Inverse variance weighted	7	0.0320658	0.0827961	0.698544	-0.130215	0.194346	1.03259	0.877907	1.21452	0.0240877
134	finn-b-N14_ENDOMETRIOSIS	prot-a-1483	Interleukin-17C || id:prot-a-1483	Endometriosis || id:ebi-a-GCST90018839	Simple mode	7	0.0642773	0.164777	0.709945	-0.258686	0.387241	1.06639	0.772065	1.47291	0.0244809
135	finn-b-N14_ENDOMETRIOSIS	prot-a-1483	Interleukin-17C || id:prot-a-1483	Endometriosis || id:ebi-a-GCST90018839	Weighted mode	7	0.0790046	0.15133	0.620329	-0.217603	0.375612	1.08221	0.804445	1.45588	0.0213906
136	finn-b-N14_ENDOMETRIOSIS	prot-a-1485	Interleukin-17F || id:prot-a-1485	Endometriosis || id:ebi-a-GCST90018839	MR Egger	7	0.159112	0.371429	0.686203	-0.568889	0.887112	1.17247	0.566154	2.42811	0.0236622
137	finn-b-N14_ENDOMETRIOSIS	prot-a-1485	Interleukin-17F || id:prot-a-1485	Endometriosis || id:ebi-a-GCST90018839	Weighted median	7	-0.00916991	0.102997	0.929058	-0.211045	0.192705	0.990872	0.809738	1.21253	0.0320365
138	finn-b-N14_ENDOMETRIOSIS	prot-a-1485	Interleukin-17F || id:prot-a-1485	Endometriosis || id:ebi-a-GCST90018839	Inverse variance weighted	7	-0.0291122	0.0827961	0.725128	-0.191393	0.133168	0.971307	0.825808	1.14244	0.0250044
139	finn-b-N14_ENDOMETRIOSIS	prot-a-1485	Interleukin-17F || id:prot-a-1485	Endometriosis || id:ebi-a-GCST90018839	Simple mode	7	0.0344644	0.150036	0.82595	-0.259607	0.328536	1.03507	0.771355	1.38893	0.028481
140	finn-b-N14_ENDOMETRIOSIS	prot-a-1485	Interleukin-17F || id:prot-a-1485	Endometriosis || id:ebi-a-GCST90018839	Weighted mode	7	0.0269486	0.136196	0.849683	-0.239995	0.293892	1.02731	0.786632	1.34164	0.0292994
91	finn-b-N14_ENDOMETRIOSIS	ebi-a-GCST90012024	Interleukin-18 levels || id:ebi-a-GCST90012024	Endometriosis || id:ebi-a-GCST90018839	MR Egger	7	-0.0132107	0.16743	0.940171	-0.341374	0.314953	0.986876	0.710793	1.37019	0.0324197
92	finn-b-N14_ENDOMETRIOSIS	ebi-a-GCST90012024	Interleukin-18 levels || id:ebi-a-GCST90012024	Endometriosis || id:ebi-a-GCST90018839	Weighted median	7	-0.042408	0.0454743	0.351042	-0.131538	0.0467216	0.958479	0.876746	1.04783	0.0121049
93	finn-b-N14_ENDOMETRIOSIS	ebi-a-GCST90012024	Interleukin-18 levels || id:ebi-a-GCST90012024	Endometriosis || id:ebi-a-GCST90018839	Inverse variance weighted	7	-0.0058498	0.0362476	0.871791	-0.0768952	0.0651956	0.994167	0.925987	1.06737	0.0300618
94	finn-b-N14_ENDOMETRIOSIS	ebi-a-GCST90012024	Interleukin-18 levels || id:ebi-a-GCST90012024	Endometriosis || id:ebi-a-GCST90018839	Simple mode	7	-0.0561336	0.0721926	0.466375	-0.197631	0.0853639	0.945413	0.820673	1.08911	0.0160819
95	finn-b-N14_ENDOMETRIOSIS	ebi-a-GCST90012024	Interleukin-18 levels || id:ebi-a-GCST90012024	Endometriosis || id:ebi-a-GCST90018839	Weighted mode	7	-0.0566976	0.0721635	0.461943	-0.198138	0.0847428	0.94488	0.820257	1.08844	0.0159291
161	finn-b-N14_ENDOMETRIOSIS	prot-a-1518	Interleukin-2 receptor subunit alpha || id:prot-a-1518	Endometriosis || id:ebi-a-GCST90018839	MR Egger	7	0.43831	0.371265	0.290865	-0.28937	1.16599	1.55009	0.748735	3.2091	0.0100298
162	finn-b-N14_ENDOMETRIOSIS	prot-a-1518	Interleukin-2 receptor subunit alpha || id:prot-a-1518	Endometriosis || id:ebi-a-GCST90018839	Weighted median	7	-0.023708	0.107761	0.825866	-0.234919	0.187503	0.976571	0.790635	1.20623	0.0284782
163	finn-b-N14_ENDOMETRIOSIS	prot-a-1518	Interleukin-2 receptor subunit alpha || id:prot-a-1518	Endometriosis || id:ebi-a-GCST90018839	Inverse variance weighted	7	-0.0711468	0.0827508	0.389915	-0.233338	0.0910447	0.931325	0.791886	1.09532	0.0134453
164	finn-b-N14_ENDOMETRIOSIS	prot-a-1518	Interleukin-2 receptor subunit alpha || id:prot-a-1518	Endometriosis || id:ebi-a-GCST90018839	Simple mode	7	-0.0325935	0.163788	0.848837	-0.353619	0.288432	0.967932	0.702143	1.33433	0.0292702
165	finn-b-N14_ENDOMETRIOSIS	prot-a-1518	Interleukin-2 receptor subunit alpha || id:prot-a-1518	Endometriosis || id:ebi-a-GCST90018839	Weighted mode	7	-0.0245831	0.147865	0.873418	-0.314398	0.265232	0.975717	0.730228	1.30373	0.0301179
146	finn-b-N14_ENDOMETRIOSIS	prot-a-1506	Interleukin-21 || id:prot-a-1506	Endometriosis || id:ebi-a-GCST90018839	MR Egger	7	-0.154191	0.549418	0.790226	-1.23105	0.922668	0.857109	0.291986	2.516	0.0272492
147	finn-b-N14_ENDOMETRIOSIS	prot-a-1506	Interleukin-21 || id:prot-a-1506	Endometriosis || id:ebi-a-GCST90018839	Weighted median	7	0.118189	0.124534	0.342596	-0.125898	0.362276	1.12546	0.881705	1.43659	0.0118137
148	finn-b-N14_ENDOMETRIOSIS	prot-a-1506	Interleukin-21 || id:prot-a-1506	Endometriosis || id:ebi-a-GCST90018839	Inverse variance weighted	7	0.0835723	0.114018	0.463576	-0.139904	0.307049	1.08716	0.869442	1.35941	0.0159854
149	finn-b-N14_ENDOMETRIOSIS	prot-a-1506	Interleukin-21 || id:prot-a-1506	Endometriosis || id:ebi-a-GCST90018839	Simple mode	7	0.0356519	0.218861	0.875947	-0.393315	0.464619	1.0363	0.674816	1.59141	0.0302051
150	finn-b-N14_ENDOMETRIOSIS	prot-a-1506	Interleukin-21 || id:prot-a-1506	Endometriosis || id:ebi-a-GCST90018839	Weighted mode	7	0.0470816	0.180573	0.803015	-0.306841	0.401004	1.04821	0.735768	1.49332	0.0276902
111	finn-b-N14_ENDOMETRIOSIS	prot-a-1472	Interleukin-23 || id:prot-a-1472	Endometriosis || id:ebi-a-GCST90018839	MR Egger	10	-0.0599128	0.296516	0.844917	-0.641085	0.521259	0.941847	0.526721	1.68415	0.0291351
112	finn-b-N14_ENDOMETRIOSIS	prot-a-1472	Interleukin-23 || id:prot-a-1472	Endometriosis || id:ebi-a-GCST90018839	Weighted median	10	0.109706	0.0891472	0.218466	-0.0650224	0.284434	1.11595	0.937047	1.32901	0.00753332
113	finn-b-N14_ENDOMETRIOSIS	prot-a-1472	Interleukin-23 || id:prot-a-1472	Endometriosis || id:ebi-a-GCST90018839	Inverse variance weighted	10	0.0442928	0.0835306	0.595933	-0.119427	0.208013	1.04529	0.887428	1.23123	0.0205494
114	finn-b-N14_ENDOMETRIOSIS	prot-a-1472	Interleukin-23 || id:prot-a-1472	Endometriosis || id:ebi-a-GCST90018839	Simple mode	10	0.173578	0.201307	0.410934	-0.220984	0.56814	1.18955	0.801729	1.76498	0.0141701
115	finn-b-N14_ENDOMETRIOSIS	prot-a-1472	Interleukin-23 || id:prot-a-1472	Endometriosis || id:ebi-a-GCST90018839	Weighted mode	10	0.190425	0.21298	0.394551	-0.227017	0.607866	1.20976	0.796907	1.83651	0.0136052
151	finn-b-N14_ENDOMETRIOSIS	prot-a-1515	Interleukin-25 || id:prot-a-1515	Endometriosis || id:ebi-a-GCST90018839	MR Egger	7	0.00384804	0.371428	0.992135	-0.724151	0.731847	1.00386	0.484736	2.07892	0.0342115
152	finn-b-N14_ENDOMETRIOSIS	prot-a-1515	Interleukin-25 || id:prot-a-1515	Endometriosis || id:ebi-a-GCST90018839	Weighted median	7	0.0708639	0.100256	0.479671	-0.125637	0.267365	1.07344	0.881935	1.30652	0.0165404
153	finn-b-N14_ENDOMETRIOSIS	prot-a-1515	Interleukin-25 || id:prot-a-1515	Endometriosis || id:ebi-a-GCST90018839	Inverse variance weighted	7	0.145317	0.0827708	0.0791466	-0.0169134	0.307548	1.15641	0.983229	1.36009	0.00272919
154	finn-b-N14_ENDOMETRIOSIS	prot-a-1515	Interleukin-25 || id:prot-a-1515	Endometriosis || id:ebi-a-GCST90018839	Simple mode	7	0.0602415	0.149976	0.701839	-0.233711	0.354194	1.06209	0.79159	1.42503	0.0242014
155	finn-b-N14_ENDOMETRIOSIS	prot-a-1515	Interleukin-25 || id:prot-a-1515	Endometriosis || id:ebi-a-GCST90018839	Weighted mode	7	0.0650345	0.135386	0.647982	-0.200323	0.330392	1.0672	0.818467	1.39151	0.0223442
156	finn-b-N14_ENDOMETRIOSIS	prot-a-1516	Interleukin-27 || id:prot-a-1516	Endometriosis || id:ebi-a-GCST90018839	MR Egger	7	0.166403	0.371474	0.672929	-0.561685	0.894492	1.18105	0.570247	2.44609	0.0232044
157	finn-b-N14_ENDOMETRIOSIS	prot-a-1516	Interleukin-27 || id:prot-a-1516	Endometriosis || id:ebi-a-GCST90018839	Weighted median	7	0.13252	0.104288	0.203831	-0.071884	0.336923	1.1417	0.930639	1.40063	0.00702864
158	finn-b-N14_ENDOMETRIOSIS	prot-a-1516	Interleukin-27 || id:prot-a-1516	Endometriosis || id:ebi-a-GCST90018839	Inverse variance weighted	7	0.123731	0.0828066	0.135119	-0.0385699	0.286032	1.13171	0.962164	1.33113	0.00465927
159	finn-b-N14_ENDOMETRIOSIS	prot-a-1516	Interleukin-27 || id:prot-a-1516	Endometriosis || id:ebi-a-GCST90018839	Simple mode	7	0.156235	0.151646	0.342616	-0.140991	0.453461	1.1691	0.868497	1.57375	0.0118144
160	finn-b-N14_ENDOMETRIOSIS	prot-a-1516	Interleukin-27 || id:prot-a-1516	Endometriosis || id:ebi-a-GCST90018839	Weighted mode	7	0.131261	0.149465	0.413614	-0.16169	0.424211	1.14026	0.850705	1.52838	0.0142625
181	finn-b-N14_ENDOMETRIOSIS	prot-a-1525	Interleukin-3 || id:prot-a-1525	Endometriosis || id:ebi-a-GCST90018839	MR Egger	7	-0.0673851	0.466986	0.890901	-0.982678	0.847908	0.934835	0.374307	2.33476	0.0307207
182	finn-b-N14_ENDOMETRIOSIS	prot-a-1525	Interleukin-3 || id:prot-a-1525	Endometriosis || id:ebi-a-GCST90018839	Weighted median	7	0.0414312	0.115286	0.719313	-0.184529	0.267392	1.0423	0.831495	1.30655	0.0248039
183	finn-b-N14_ENDOMETRIOSIS	prot-a-1525	Interleukin-3 || id:prot-a-1525	Endometriosis || id:ebi-a-GCST90018839	Inverse variance weighted	7	0.11177	0.0965176	0.246853	-0.0774046	0.300944	1.11826	0.925515	1.35113	0.00851219
184	finn-b-N14_ENDOMETRIOSIS	prot-a-1525	Interleukin-3 || id:prot-a-1525	Endometriosis || id:ebi-a-GCST90018839	Simple mode	7	-0.00988164	0.148741	0.94919	-0.301414	0.281651	0.990167	0.739771	1.32532	0.0327307
185	finn-b-N14_ENDOMETRIOSIS	prot-a-1525	Interleukin-3 || id:prot-a-1525	Endometriosis || id:ebi-a-GCST90018839	Weighted mode	7	0.0192591	0.139852	0.894974	-0.25485	0.293369	1.01945	0.775032	1.34094	0.0308612
166	finn-b-N14_ENDOMETRIOSIS	prot-a-1521	Interleukin-31 || id:prot-a-1521	Endometriosis || id:ebi-a-GCST90018839	MR Egger	7	-0.0958301	0.371429	0.806687	-0.823831	0.63217	0.908618	0.438748	1.88169	0.0278168
167	finn-b-N14_ENDOMETRIOSIS	prot-a-1521	Interleukin-31 || id:prot-a-1521	Endometriosis || id:ebi-a-GCST90018839	Weighted median	7	0.0770245	0.110692	0.486527	-0.139933	0.293982	1.08007	0.869417	1.34176	0.0167768
168	finn-b-N14_ENDOMETRIOSIS	prot-a-1521	Interleukin-31 || id:prot-a-1521	Endometriosis || id:ebi-a-GCST90018839	Inverse variance weighted	7	0.0439528	0.0827961	0.595519	-0.118328	0.206233	1.04493	0.888405	1.22904	0.0205351
169	finn-b-N14_ENDOMETRIOSIS	prot-a-1521	Interleukin-31 || id:prot-a-1521	Endometriosis || id:ebi-a-GCST90018839	Simple mode	7	0.130617	0.154399	0.43001	-0.172005	0.43324	1.13953	0.841975	1.54225	0.0148279
170	finn-b-N14_ENDOMETRIOSIS	prot-a-1521	Interleukin-31 || id:prot-a-1521	Endometriosis || id:ebi-a-GCST90018839	Weighted mode	7	0.11753	0.139762	0.432615	-0.156403	0.391463	1.12472	0.855215	1.47914	0.0149178
171	finn-b-N14_ENDOMETRIOSIS	prot-a-1523	Interleukin-32 || id:prot-a-1523	Endometriosis || id:ebi-a-GCST90018839	MR Egger	7	-0.00482642	0.371475	0.990136	-0.732917	0.723264	0.995185	0.480505	2.06115	0.0341426
172	finn-b-N14_ENDOMETRIOSIS	prot-a-1523	Interleukin-32 || id:prot-a-1523	Endometriosis || id:ebi-a-GCST90018839	Weighted median	7	-0.00474505	0.1067	0.964529	-0.213877	0.204387	0.995266	0.807448	1.22677	0.0332596
173	finn-b-N14_ENDOMETRIOSIS	prot-a-1523	Interleukin-32 || id:prot-a-1523	Endometriosis || id:ebi-a-GCST90018839	Inverse variance weighted	7	-0.0219742	0.0828319	0.790789	-0.184325	0.140376	0.978265	0.831666	1.15071	0.0272686
174	finn-b-N14_ENDOMETRIOSIS	prot-a-1523	Interleukin-32 || id:prot-a-1523	Endometriosis || id:ebi-a-GCST90018839	Simple mode	7	0.00842913	0.156827	0.958881	-0.298952	0.31581	1.00846	0.741595	1.37137	0.0330649
175	finn-b-N14_ENDOMETRIOSIS	prot-a-1523	Interleukin-32 || id:prot-a-1523	Endometriosis || id:ebi-a-GCST90018839	Weighted mode	7	-0.0162553	0.160222	0.922495	-0.330291	0.29778	0.983876	0.718715	1.34687	0.0318102
176	finn-b-N14_ENDOMETRIOSIS	prot-a-1524	Interleukin-34 || id:prot-a-1524	Endometriosis || id:ebi-a-GCST90018839	MR Egger	7	0.0108865	0.415807	0.980125	-0.804096	0.825869	1.01095	0.447492	2.28387	0.0337974
177	finn-b-N14_ENDOMETRIOSIS	prot-a-1524	Interleukin-34 || id:prot-a-1524	Endometriosis || id:ebi-a-GCST90018839	Weighted median	7	-0.0861495	0.10691	0.420352	-0.295694	0.123395	0.917457	0.744015	1.13133	0.0144949
178	finn-b-N14_ENDOMETRIOSIS	prot-a-1524	Interleukin-34 || id:prot-a-1524	Endometriosis || id:ebi-a-GCST90018839	Inverse variance weighted	7	-0.0654427	0.0849128	0.440882	-0.231872	0.100986	0.936653	0.793048	1.10626	0.0152028
179	finn-b-N14_ENDOMETRIOSIS	prot-a-1524	Interleukin-34 || id:prot-a-1524	Endometriosis || id:ebi-a-GCST90018839	Simple mode	7	-0.0564564	0.142413	0.705504	-0.335585	0.222672	0.945108	0.71492	1.24941	0.0243277
180	finn-b-N14_ENDOMETRIOSIS	prot-a-1524	Interleukin-34 || id:prot-a-1524	Endometriosis || id:ebi-a-GCST90018839	Weighted mode	7	-0.0730109	0.140379	0.62162	-0.348154	0.202132	0.929591	0.70599	1.22401	0.0214352
186	finn-b-N14_ENDOMETRIOSIS	prot-a-1526	Interleukin-36 alpha || id:prot-a-1526	Endometriosis || id:ebi-a-GCST90018839	MR Egger	7	-0.00180667	0.388677	0.996471	-0.763613	0.759999	0.998195	0.46598	2.13827	0.0343611
187	finn-b-N14_ENDOMETRIOSIS	prot-a-1526	Interleukin-36 alpha || id:prot-a-1526	Endometriosis || id:ebi-a-GCST90018839	Weighted median	7	-0.0782668	0.108273	0.469762	-0.290482	0.133948	0.924718	0.747903	1.14333	0.0161987
188	finn-b-N14_ENDOMETRIOSIS	prot-a-1526	Interleukin-36 alpha || id:prot-a-1526	Endometriosis || id:ebi-a-GCST90018839	Inverse variance weighted	7	-0.0320708	0.0828066	0.698536	-0.194372	0.13023	0.968438	0.823352	1.13909	0.0240874
189	finn-b-N14_ENDOMETRIOSIS	prot-a-1526	Interleukin-36 alpha || id:prot-a-1526	Endometriosis || id:ebi-a-GCST90018839	Simple mode	7	-0.116827	0.170547	0.518906	-0.451099	0.217444	0.889739	0.636928	1.2429	0.0178933
190	finn-b-N14_ENDOMETRIOSIS	prot-a-1526	Interleukin-36 alpha || id:prot-a-1526	Endometriosis || id:ebi-a-GCST90018839	Weighted mode	7	-0.127602	0.153613	0.437957	-0.428683	0.17348	0.880204	0.651366	1.18944	0.015102
191	finn-b-N14_ENDOMETRIOSIS	prot-a-1527	Interleukin-36 beta || id:prot-a-1527	Endometriosis || id:ebi-a-GCST90018839	MR Egger	7	0.0180914	0.638114	0.978479	-1.23261	1.2688	1.01826	0.29153	3.55657	0.0337406
192	finn-b-N14_ENDOMETRIOSIS	prot-a-1527	Interleukin-36 beta || id:prot-a-1527	Endometriosis || id:ebi-a-GCST90018839	Weighted median	7	-0.0705878	0.111017	0.524889	-0.288182	0.147006	0.931846	0.749625	1.15836	0.0180996
193	finn-b-N14_ENDOMETRIOSIS	prot-a-1527	Interleukin-36 beta || id:prot-a-1527	Endometriosis || id:ebi-a-GCST90018839	Inverse variance weighted	7	0.0191769	0.129806	0.882552	-0.235243	0.273597	1.01936	0.790379	1.31468	0.0304328
194	finn-b-N14_ENDOMETRIOSIS	prot-a-1527	Interleukin-36 beta || id:prot-a-1527	Endometriosis || id:ebi-a-GCST90018839	Simple mode	7	-0.00725708	0.202546	0.972581	-0.404247	0.389733	0.992769	0.667479	1.47659	0.0335373
195	finn-b-N14_ENDOMETRIOSIS	prot-a-1527	Interleukin-36 beta || id:prot-a-1527	Endometriosis || id:ebi-a-GCST90018839	Weighted mode	7	-0.0946507	0.157928	0.570876	-0.40419	0.214888	0.909691	0.667518	1.23972	0.0196854
196	finn-b-N14_ENDOMETRIOSIS	prot-a-1528	Interleukin-36 gamma || id:prot-a-1528	Endometriosis || id:ebi-a-GCST90018839	MR Egger	7	0.227193	0.372349	0.568419	-0.502611	0.956996	1.25507	0.604949	2.60386	0.0196007
197	finn-b-N14_ENDOMETRIOSIS	prot-a-1528	Interleukin-36 gamma || id:prot-a-1528	Endometriosis || id:ebi-a-GCST90018839	Weighted median	7	-0.0643852	0.113578	0.570796	-0.286999	0.158228	0.937644	0.750513	1.17143	0.0196826
198	finn-b-N14_ENDOMETRIOSIS	prot-a-1528	Interleukin-36 gamma || id:prot-a-1528	Endometriosis || id:ebi-a-GCST90018839	Inverse variance weighted	7	-0.0918853	0.0827961	0.267095	-0.254166	0.0703951	0.91221	0.775563	1.07293	0.00921016
199	finn-b-N14_ENDOMETRIOSIS	prot-a-1528	Interleukin-36 gamma || id:prot-a-1528	Endometriosis || id:ebi-a-GCST90018839	Simple mode	7	-0.258928	0.180954	0.202411	-0.613597	0.0957418	0.771879	0.5414	1.10047	0.0069797
200	finn-b-N14_ENDOMETRIOSIS	prot-a-1528	Interleukin-36 gamma || id:prot-a-1528	Endometriosis || id:ebi-a-GCST90018839	Weighted mode	7	-0.242605	0.176269	0.217875	-0.588092	0.102882	0.784581	0.555386	1.10836	0.00751293
16	finn-b-N14_ENDOMETRIOSIS	ebi-a-GCST004453	Interleukin-4 levels || id:ebi-a-GCST004453	Endometriosis || id:ebi-a-GCST90018839	MR Egger	5	-0.568109	0.27482	0.130591	-1.10676	-0.0294622	0.566596	0.33063	0.970968	0.00450314
17	finn-b-N14_ENDOMETRIOSIS	ebi-a-GCST004453	Interleukin-4 levels || id:ebi-a-GCST004453	Endometriosis || id:ebi-a-GCST90018839	Weighted median	5	-0.0385077	0.0893375	0.666442	-0.213609	0.136594	0.962224	0.807664	1.14636	0.0229808
18	finn-b-N14_ENDOMETRIOSIS	ebi-a-GCST004453	Interleukin-4 levels || id:ebi-a-GCST004453	Endometriosis || id:ebi-a-GCST90018839	Inverse variance weighted	5	-0.0670701	0.0819092	0.41288	-0.227612	0.0934718	0.93513	0.796433	1.09798	0.0142373
19	finn-b-N14_ENDOMETRIOSIS	ebi-a-GCST004453	Interleukin-4 levels || id:ebi-a-GCST004453	Endometriosis || id:ebi-a-GCST90018839	Simple mode	5	-0.00295991	0.125594	0.982327	-0.249125	0.243205	0.997044	0.779483	1.27533	0.0338733
20	finn-b-N14_ENDOMETRIOSIS	ebi-a-GCST004453	Interleukin-4 levels || id:ebi-a-GCST004453	Endometriosis || id:ebi-a-GCST90018839	Weighted mode	5	-0.017807	0.126645	0.894978	-0.266032	0.230417	0.982351	0.766415	1.25913	0.0308613
201	finn-b-N14_ENDOMETRIOSIS	prot-a-1535	Interleukin-5 || id:prot-a-1535	Endometriosis || id:ebi-a-GCST90018839	MR Egger	7	0.112321	0.371475	0.774548	-0.61577	0.840411	1.11887	0.540225	2.31732	0.0267086
202	finn-b-N14_ENDOMETRIOSIS	prot-a-1535	Interleukin-5 || id:prot-a-1535	Endometriosis || id:ebi-a-GCST90018839	Weighted median	7	0.0017661	0.103849	0.986431	-0.201777	0.205309	1.00177	0.817277	1.2279	0.0340149
203	finn-b-N14_ENDOMETRIOSIS	prot-a-1535	Interleukin-5 || id:prot-a-1535	Endometriosis || id:ebi-a-GCST90018839	Inverse variance weighted	7	-0.0388142	0.0828319	0.639363	-0.201165	0.123536	0.961929	0.817778	1.13149	0.022047
204	finn-b-N14_ENDOMETRIOSIS	prot-a-1535	Interleukin-5 || id:prot-a-1535	Endometriosis || id:ebi-a-GCST90018839	Simple mode	7	-0.00022696	0.161557	0.998925	-0.316878	0.316424	0.999773	0.72842	1.37221	0.0344457
205	finn-b-N14_ENDOMETRIOSIS	prot-a-1535	Interleukin-5 || id:prot-a-1535	Endometriosis || id:ebi-a-GCST90018839	Weighted mode	7	0.00144877	0.163555	0.99322	-0.319118	0.322016	1.00145	0.726789	1.37991	0.034249
86	finn-b-N14_ENDOMETRIOSIS	ebi-a-GCST90012005	Interleukin-6 levels || id:ebi-a-GCST90012005	Endometriosis || id:ebi-a-GCST90018839	MR Egger	7	0.206393	0.198369	0.345804	-0.182411	0.595197	1.22924	0.833259	1.81339	0.0119243
87	finn-b-N14_ENDOMETRIOSIS	ebi-a-GCST90012005	Interleukin-6 levels || id:ebi-a-GCST90012005	Endometriosis || id:ebi-a-GCST90018839	Weighted median	7	-0.0239999	0.0523707	0.646759	-0.126646	0.0786467	0.976286	0.881045	1.08182	0.022302
88	finn-b-N14_ENDOMETRIOSIS	ebi-a-GCST90012005	Interleukin-6 levels || id:ebi-a-GCST90012005	Endometriosis || id:ebi-a-GCST90018839	Inverse variance weighted	7	-0.0305335	0.0424985	0.472473	-0.113831	0.0527635	0.969928	0.892409	1.05418	0.0162922
89	finn-b-N14_ENDOMETRIOSIS	ebi-a-GCST90012005	Interleukin-6 levels || id:ebi-a-GCST90012005	Endometriosis || id:ebi-a-GCST90018839	Simple mode	7	0.00787119	0.0847871	0.929057	-0.158311	0.174054	1.0079	0.853584	1.19012	0.0320365
90	finn-b-N14_ENDOMETRIOSIS	ebi-a-GCST90012005	Interleukin-6 levels || id:ebi-a-GCST90012005	Endometriosis || id:ebi-a-GCST90018839	Weighted mode	7	0.00438654	0.0875776	0.961678	-0.167266	0.176039	1.0044	0.845975	1.19248	0.0331613
206	finn-b-N14_ENDOMETRIOSIS	prot-a-1540	Interleukin-6 receptor subunit alpha || id:prot-a-1540	Endometriosis || id:ebi-a-GCST90018839	MR Egger	7	0.161564	0.371474	0.681747	-0.566524	0.889653	1.17535	0.567494	2.43428	0.0235085
207	finn-b-N14_ENDOMETRIOSIS	prot-a-1540	Interleukin-6 receptor subunit alpha || id:prot-a-1540	Endometriosis || id:ebi-a-GCST90018839	Weighted median	7	0.0533662	0.101212	0.598006	-0.14501	0.251742	1.05482	0.865014	1.28626	0.0206209
208	finn-b-N14_ENDOMETRIOSIS	prot-a-1540	Interleukin-6 receptor subunit alpha || id:prot-a-1540	Endometriosis || id:ebi-a-GCST90018839	Inverse variance weighted	7	0.058235	0.0828066	0.48189	-0.104066	0.220536	1.05996	0.901166	1.24674	0.0166169
209	finn-b-N14_ENDOMETRIOSIS	prot-a-1540	Interleukin-6 receptor subunit alpha || id:prot-a-1540	Endometriosis || id:ebi-a-GCST90018839	Simple mode	7	0.0187192	0.146236	0.902326	-0.267904	0.305343	1.0189	0.764981	1.35709	0.0311147
210	finn-b-N14_ENDOMETRIOSIS	prot-a-1540	Interleukin-6 receptor subunit alpha || id:prot-a-1540	Endometriosis || id:ebi-a-GCST90018839	Weighted mode	7	0.00264402	0.147876	0.986314	-0.287193	0.292481	1.00265	0.750367	1.33975	0.0340108
11	finn-b-N14_ENDOMETRIOSIS	ebi-a-GCST004451	Interleukin-7 levels || id:ebi-a-GCST004451	Endometriosis || id:ebi-a-GCST90018839	MR Egger	5	-0.0877579	0.420726	0.84813	-0.91238	0.736865	0.915983	0.401567	2.08937	0.0292459
12	finn-b-N14_ENDOMETRIOSIS	ebi-a-GCST004451	Interleukin-7 levels || id:ebi-a-GCST004451	Endometriosis || id:ebi-a-GCST90018839	Weighted median	5	0.0147874	0.124643	0.905562	-0.229512	0.259087	1.0149	0.794921	1.29575	0.0312263
13	finn-b-N14_ENDOMETRIOSIS	ebi-a-GCST004451	Interleukin-7 levels || id:ebi-a-GCST004451	Endometriosis || id:ebi-a-GCST90018839	Inverse variance weighted	5	0.0419637	0.098575	0.670324	-0.151243	0.235171	1.04286	0.859639	1.26512	0.0231146
14	finn-b-N14_ENDOMETRIOSIS	ebi-a-GCST004451	Interleukin-7 levels || id:ebi-a-GCST004451	Endometriosis || id:ebi-a-GCST90018839	Simple mode	5	0.00168904	0.140323	0.990973	-0.273344	0.276722	1.00169	0.760831	1.3188	0.0341715
15	finn-b-N14_ENDOMETRIOSIS	ebi-a-GCST004451	Interleukin-7 levels || id:ebi-a-GCST004451	Endometriosis || id:ebi-a-GCST90018839	Weighted mode	5	0.00301549	0.144888	0.984392	-0.280965	0.286996	1.00302	0.755054	1.33242	0.0339446
6	finn-b-N14_ENDOMETRIOSIS	ebi-a-GCST004445	Interleukin-8 levels || id:ebi-a-GCST004445	Endometriosis || id:ebi-a-GCST90018839	MR Egger	5	-0.108778	0.413727	0.809633	-0.919682	0.702127	0.89693	0.398646	2.01804	0.0279184
7	finn-b-N14_ENDOMETRIOSIS	ebi-a-GCST004445	Interleukin-8 levels || id:ebi-a-GCST004445	Endometriosis || id:ebi-a-GCST90018839	Weighted median	5	-0.104863	0.118961	0.378052	-0.338028	0.128301	0.900448	0.713176	1.13689	0.0130363
8	finn-b-N14_ENDOMETRIOSIS	ebi-a-GCST004445	Interleukin-8 levels || id:ebi-a-GCST004445	Endometriosis || id:ebi-a-GCST90018839	Inverse variance weighted	5	-0.0682336	0.0968491	0.481099	-0.258058	0.121591	0.934042	0.772551	1.12929	0.0165896
9	finn-b-N14_ENDOMETRIOSIS	ebi-a-GCST004445	Interleukin-8 levels || id:ebi-a-GCST004445	Endometriosis || id:ebi-a-GCST90018839	Simple mode	5	-0.113999	0.143909	0.472596	-0.396061	0.168062	0.892258	0.672966	1.18301	0.0162964
10	finn-b-N14_ENDOMETRIOSIS	ebi-a-GCST004445	Interleukin-8 levels || id:ebi-a-GCST004445	Endometriosis || id:ebi-a-GCST90018839	Weighted mode	5	-0.116323	0.147503	0.474448	-0.40543	0.172783	0.890187	0.66669	1.18861	0.0163603
211	finn-b-N14_ENDOMETRIOSIS	prot-a-1546	Interleukin-9 || id:prot-a-1546	Endometriosis || id:ebi-a-GCST90018839	MR Egger	7	0.11563	0.371475	0.768153	-0.61246	0.84372	1.12258	0.542016	2.325	0.026488
212	finn-b-N14_ENDOMETRIOSIS	prot-a-1546	Interleukin-9 || id:prot-a-1546	Endometriosis || id:ebi-a-GCST90018839	Weighted median	7	0.0132107	0.105255	0.900119	-0.193089	0.219511	1.0133	0.824408	1.24547	0.0310386
213	finn-b-N14_ENDOMETRIOSIS	prot-a-1546	Interleukin-9 || id:prot-a-1546	Endometriosis || id:ebi-a-GCST90018839	Inverse variance weighted	7	0.0143295	0.0828319	0.862655	-0.148021	0.17668	1.01443	0.862413	1.19325	0.0297467
214	finn-b-N14_ENDOMETRIOSIS	prot-a-1546	Interleukin-9 || id:prot-a-1546	Endometriosis || id:ebi-a-GCST90018839	Simple mode	7	0.0393117	0.170593	0.825405	-0.29505	0.373674	1.04009	0.744494	1.45306	0.0284622
215	finn-b-N14_ENDOMETRIOSIS	prot-a-1546	Interleukin-9 || id:prot-a-1546	Endometriosis || id:ebi-a-GCST90018839	Weighted mode	7	0.0515705	0.161038	0.759646	-0.264064	0.367205	1.05292	0.767924	1.44369	0.0261947
216	finn-b-N14_ENDOMETRIOSIS	prot-a-2990	Toll-like receptor 4 || id:prot-a-2990	Endometriosis || id:ebi-a-GCST90018839	MR Egger	7	0.217863	0.371285	0.582843	-0.509855	0.945581	1.24342	0.600582	2.57431	0.582843
217	finn-b-N14_ENDOMETRIOSIS	prot-a-2990	Toll-like receptor 4 || id:prot-a-2990	Endometriosis || id:ebi-a-GCST90018839	Weighted median	7	0.0963635	0.100941	0.339755	-0.101481	0.294208	1.10116	0.903498	1.34206	0.339755
218	finn-b-N14_ENDOMETRIOSIS	prot-a-2990	Toll-like receptor 4 || id:prot-a-2990	Endometriosis || id:ebi-a-GCST90018839	Inverse variance weighted	7	0.146952	0.0827615	0.0757984	-0.015261	0.309164	1.1583	0.984855	1.36229	0.0757984
219	finn-b-N14_ENDOMETRIOSIS	prot-a-2990	Toll-like receptor 4 || id:prot-a-2990	Endometriosis || id:ebi-a-GCST90018839	Simple mode	7	0.0709531	0.1724	0.694959	-0.266951	0.408857	1.07353	0.76571	1.5051	0.694959
220	finn-b-N14_ENDOMETRIOSIS	prot-a-2990	Toll-like receptor 4 || id:prot-a-2990	Endometriosis || id:ebi-a-GCST90018839	Weighted mode	7	0.0578728	0.162002	0.733145	-0.259651	0.375397	1.05958	0.77132	1.45557	0.733145

## Sheet: Table3
	id.exposure	id.outcome	outcome	exposure	method	nsnp	b	se	pval	lo_ci	up_ci	or	or_lci95	or_uci95	Bonferroni p
8	ebi-a-GCST90000445	finn-b-N14_ENDOMETRIOSIS_INTESTINE	Endometriosis of intestine || id:finn-b-N14_ENDOMETRIOSIS_INTESTINE	CCL23 levels || id:ebi-a-GCST90000445	Wald ratio	1	-0.316086	0.245511	0.197933	-0.797287	0.165115	0.728997	0.45055	1.17953	0.0659778
9	ebi-a-GCST90000446	finn-b-N14_ENDOMETRIOSIS_INTESTINE	Endometriosis of intestine || id:finn-b-N14_ENDOMETRIOSIS_INTESTINE	CCL25 levels || id:ebi-a-GCST90000446	Inverse variance weighted	2	0.145528	0.15173	0.337495	-0.151862	0.442918	1.15665	0.859107	1.55724	0.112498
10	ebi-a-GCST90000449	finn-b-N14_ENDOMETRIOSIS_INTESTINE	Endometriosis of intestine || id:finn-b-N14_ENDOMETRIOSIS_INTESTINE	CCL4 levels || id:ebi-a-GCST90000449	Wald ratio	1	0.749991	0.412632	0.0691285	-0.0587676	1.55875	2.11698	0.942926	4.75288	0.0230428
11	ebi-a-GCST90000462	finn-b-N14_ENDOMETRIOSIS_INTESTINE	Endometriosis of intestine || id:finn-b-N14_ENDOMETRIOSIS_INTESTINE	CXCL6 levels || id:ebi-a-GCST90000462	Wald ratio	1	-0.129242	0.284748	0.649914	-0.687349	0.428865	0.878761	0.502908	1.53551	0.649914
3	ebi-a-GCST004460	finn-b-N14_ENDOMETRIOSIS_INTESTINE	Endometriosis of intestine || id:finn-b-N14_ENDOMETRIOSIS_INTESTINE	Eotaxin levels || id:ebi-a-GCST004460	MR Egger	4	-0.688773	0.875683	0.513941	-2.40511	1.02756	0.502192	0.0902554	2.79425	0.513941
4	ebi-a-GCST004460	finn-b-N14_ENDOMETRIOSIS_INTESTINE	Endometriosis of intestine || id:finn-b-N14_ENDOMETRIOSIS_INTESTINE	Eotaxin levels || id:ebi-a-GCST004460	Weighted median	4	-0.176038	0.407002	0.665361	-0.973762	0.621687	0.838586	0.377659	1.86207	0.665361
5	ebi-a-GCST004460	finn-b-N14_ENDOMETRIOSIS_INTESTINE	Endometriosis of intestine || id:finn-b-N14_ENDOMETRIOSIS_INTESTINE	Eotaxin levels || id:ebi-a-GCST004460	Inverse variance weighted	4	-0.0855801	0.352517	0.808184	-0.776513	0.605352	0.91798	0.460007	1.8319	0.808184
6	ebi-a-GCST004460	finn-b-N14_ENDOMETRIOSIS_INTESTINE	Endometriosis of intestine || id:finn-b-N14_ENDOMETRIOSIS_INTESTINE	Eotaxin levels || id:ebi-a-GCST004460	Simple mode	4	-0.527574	0.636152	0.467747	-1.77443	0.719285	0.590035	0.16958	2.05296	0.467747
7	ebi-a-GCST004460	finn-b-N14_ENDOMETRIOSIS_INTESTINE	Endometriosis of intestine || id:finn-b-N14_ENDOMETRIOSIS_INTESTINE	Eotaxin levels || id:ebi-a-GCST004460	Weighted mode	4	-0.374403	0.473597	0.486936	-1.30265	0.553846	0.687699	0.27181	1.73993	0.486936
33	prot-c-4840_73_1	finn-b-N14_ENDOMETRIOSIS_INTESTINE	Endometriosis of intestine || id:finn-b-N14_ENDOMETRIOSIS_INTESTINE	G-CSF || id:prot-c-4840_73_1	Wald ratio	1	0.212647	0.145544	0.144003	-0.0726201	0.497914	1.23695	0.929954	1.64528	0.144003
19	prot-a-1504	finn-b-N14_ENDOMETRIOSIS_INTESTINE	Endometriosis of intestine || id:finn-b-N14_ENDOMETRIOSIS_INTESTINE	Interleukin-1 receptor antagonist protein || id:prot-a-1504	Inverse variance weighted	2	-0.840622	0.458525	0.0667549	-1.73933	0.0580857	0.431442	0.175638	1.05981	0.00960021
18	prot-a-1479	finn-b-N14_ENDOMETRIOSIS_INTESTINE	Endometriosis of intestine || id:finn-b-N14_ENDOMETRIOSIS_INTESTINE	Interleukin-16 || id:prot-a-1479	Inverse variance weighted	2	0.0794447	0.528531	0.880518	-0.956477	1.11537	1.08269	0.384244	3.05068	0.00445033
1	ebi-a-GCST004442	finn-b-N14_ENDOMETRIOSIS_INTESTINE	Endometriosis of intestine || id:finn-b-N14_ENDOMETRIOSIS_INTESTINE	Interleukin-17 levels || id:ebi-a-GCST004442	Wald ratio	1	-0.0509259	1.03796	0.960869	-2.08533	1.98348	0.950349	0.124266	7.268	0.0587012
13	ebi-a-GCST90012024	finn-b-N14_ENDOMETRIOSIS_INTESTINE	Endometriosis of intestine || id:finn-b-N14_ENDOMETRIOSIS_INTESTINE	Interleukin-18 levels || id:ebi-a-GCST90012024	MR Egger	7	-0.464399	0.772383	0.573887	-1.97827	1.04947	0.628513	0.138308	2.85614	0.0640579
14	ebi-a-GCST90012024	finn-b-N14_ENDOMETRIOSIS_INTESTINE	Endometriosis of intestine || id:finn-b-N14_ENDOMETRIOSIS_INTESTINE	Interleukin-18 levels || id:ebi-a-GCST90012024	Weighted median	7	-0.245392	0.401016	0.540587	-1.03138	0.540599	0.782398	0.356514	1.71704	0.0382592
15	ebi-a-GCST90012024	finn-b-N14_ENDOMETRIOSIS_INTESTINE	Endometriosis of intestine || id:finn-b-N14_ENDOMETRIOSIS_INTESTINE	Interleukin-18 levels || id:ebi-a-GCST90012024	Inverse variance weighted	7	-0.253446	0.344624	0.462081	-0.928909	0.422018	0.776122	0.394984	1.52504	0.0360392
16	ebi-a-GCST90012024	finn-b-N14_ENDOMETRIOSIS_INTESTINE	Endometriosis of intestine || id:finn-b-N14_ENDOMETRIOSIS_INTESTINE	Interleukin-18 levels || id:ebi-a-GCST90012024	Simple mode	7	0.0538293	0.562578	0.926888	-1.04882	1.15648	1.0553	0.35035	3.17873	0.0308054
17	ebi-a-GCST90012024	finn-b-N14_ENDOMETRIOSIS_INTESTINE	Endometriosis of intestine || id:finn-b-N14_ENDOMETRIOSIS_INTESTINE	Interleukin-18 levels || id:ebi-a-GCST90012024	Weighted mode	7	-0.260611	0.460211	0.591734	-1.16263	0.641403	0.77058	0.312664	1.89914	0.0617925
20	prot-a-1506	finn-b-N14_ENDOMETRIOSIS_INTESTINE	Endometriosis of intestine || id:finn-b-N14_ENDOMETRIOSIS_INTESTINE	Interleukin-21 || id:prot-a-1506	MR Egger	3	-0.13992	0.711549	0.876391	-1.53456	1.25472	0.869428	0.215551	3.50684	0.0394489
21	prot-a-1506	finn-b-N14_ENDOMETRIOSIS_INTESTINE	Endometriosis of intestine || id:finn-b-N14_ENDOMETRIOSIS_INTESTINE	Interleukin-21 || id:prot-a-1506	Weighted median	3	0.184401	0.285904	0.518942	-0.37597	0.744773	1.2025	0.686623	2.10596	0.0584261
22	prot-a-1506	finn-b-N14_ENDOMETRIOSIS_INTESTINE	Endometriosis of intestine || id:finn-b-N14_ENDOMETRIOSIS_INTESTINE	Interleukin-21 || id:prot-a-1506	Inverse variance weighted	3	0.0233221	0.264845	0.929829	-0.495774	0.542418	1.0236	0.609099	1.72016	0.0345961
23	prot-a-1506	finn-b-N14_ENDOMETRIOSIS_INTESTINE	Endometriosis of intestine || id:finn-b-N14_ENDOMETRIOSIS_INTESTINE	Interleukin-21 || id:prot-a-1506	Simple mode	3	0.188155	0.393149	0.679448	-0.582418	0.958727	1.20702	0.558546	2.60837	0.0619886
24	prot-a-1506	finn-b-N14_ENDOMETRIOSIS_INTESTINE	Endometriosis of intestine || id:finn-b-N14_ENDOMETRIOSIS_INTESTINE	Interleukin-21 || id:prot-a-1506	Weighted mode	3	0.192255	0.364082	0.650198	-0.521345	0.905856	1.21198	0.593721	2.47405	0.0452965
25	prot-a-1515	finn-b-N14_ENDOMETRIOSIS_INTESTINE	Endometriosis of intestine || id:finn-b-N14_ENDOMETRIOSIS_INTESTINE	Interleukin-25 || id:prot-a-1515	Wald ratio	1	0.0848078	0.158633	0.592916	-0.226113	0.395729	1.08851	0.797628	1.48547	0.0433465
26	prot-a-1516	finn-b-N14_ENDOMETRIOSIS_INTESTINE	Endometriosis of intestine || id:finn-b-N14_ENDOMETRIOSIS_INTESTINE	Interleukin-27 || id:prot-a-1516	Wald ratio	1	-0.217247	0.598121	0.716443	-1.38956	0.955069	0.804731	0.249184	2.59885	0.0395277
29	prot-a-1525	finn-b-N14_ENDOMETRIOSIS_INTESTINE	Endometriosis of intestine || id:finn-b-N14_ENDOMETRIOSIS_INTESTINE	Interleukin-3 || id:prot-a-1525	Wald ratio	1	-0.22371	0.911392	0.806101	-2.01004	1.56262	0.799547	0.133983	4.7713	0.0477629
27	prot-a-1521	finn-b-N14_ENDOMETRIOSIS_INTESTINE	Endometriosis of intestine || id:finn-b-N14_ENDOMETRIOSIS_INTESTINE	Interleukin-31 || id:prot-a-1521	Wald ratio	1	-0.328505	0.240695	0.172311	-0.800267	0.143258	0.72	0.449209	1.15403	0.05374
28	prot-a-1524	finn-b-N14_ENDOMETRIOSIS_INTESTINE	Endometriosis of intestine || id:finn-b-N14_ENDOMETRIOSIS_INTESTINE	Interleukin-34 || id:prot-a-1524	Inverse variance weighted	2	0.270035	0.435637	0.535349	-0.583815	1.12388	1.31001	0.557767	3.07678	0.0114874
30	prot-a-1526	finn-b-N14_ENDOMETRIOSIS_INTESTINE	Endometriosis of intestine || id:finn-b-N14_ENDOMETRIOSIS_INTESTINE	Interleukin-36 alpha || id:prot-a-1526	Inverse variance weighted	2	-0.0277154	0.506589	0.95637	-1.02063	0.965199	0.972665	0.360368	2.62531	0.0356899
31	prot-a-1535	finn-b-N14_ENDOMETRIOSIS_INTESTINE	Endometriosis of intestine || id:finn-b-N14_ENDOMETRIOSIS_INTESTINE	Interleukin-5 || id:prot-a-1535	Inverse variance weighted	2	0.525145	0.316628	0.0972056	-0.0954461	1.14574	1.6907	0.908967	3.14475	0.063758
12	ebi-a-GCST90012005	finn-b-N14_ENDOMETRIOSIS_INTESTINE	Endometriosis of intestine || id:finn-b-N14_ENDOMETRIOSIS_INTESTINE	Interleukin-6 levels || id:ebi-a-GCST90012005	Inverse variance weighted	2	-0.717509	0.672272	0.285841	-2.03516	0.600144	0.487966	0.130659	1.82238	0.00648037
32	prot-a-1540	finn-b-N14_ENDOMETRIOSIS_INTESTINE	Endometriosis of intestine || id:finn-b-N14_ENDOMETRIOSIS_INTESTINE	Interleukin-6 receptor subunit alpha || id:prot-a-1540	Inverse variance weighted	2	-0.134301	0.150516	0.372246	-0.429312	0.160709	0.874327	0.650957	1.17434	0.0190561
2	ebi-a-GCST004451	finn-b-N14_ENDOMETRIOSIS_INTESTINE	Endometriosis of intestine || id:finn-b-N14_ENDOMETRIOSIS_INTESTINE	Interleukin-7 levels || id:ebi-a-GCST004451	Wald ratio	1	0.468105	0.33282	0.159581	-0.184222	1.12043	1.59696	0.831751	3.06618	0.0248164
34	prot-c-5356_2_3	finn-b-N14_ENDOMETRIOSIS_INTESTINE	Endometriosis of intestine || id:finn-b-N14_ENDOMETRIOSIS_INTESTINE	MIF || id:prot-c-5356_2_3	Wald ratio	1	0.337256	0.385189	0.38127	-0.417715	1.09223	1.4011	0.65855	2.98091	0.38127

## Sheet: Table4
	id.exposure	id.outcome	outcome	exposure	method	nsnp	b	se	pval	lo_ci	up_ci	or	or_lci95	or_uci95	Bonferroni p
224	finn-b-N14_ENDOMETRIOSIS_INTESTINE	prot-c-4368_8_2	b-NGF || id:prot-c-4368_8_2	|| id:finn-b-N14_ENDOMETRIOSIS_INTESTINE	Wald ratio	1	0.0584029	0.0781206	0.454702	-0.0947134	0.211519	1.06014	0.909634	1.23555	0.454702
26	finn-b-N14_ENDOMETRIOSIS_INTESTINE	ebi-a-GCST90000444	CCL20 levels || id:ebi-a-GCST90000444	|| id:finn-b-N14_ENDOMETRIOSIS_INTESTINE	MR Egger	6	-0.0459188	0.0616242	0.497587	-0.166702	0.0748646	0.95512	0.846452	1.07774	0.0829311
27	finn-b-N14_ENDOMETRIOSIS_INTESTINE	ebi-a-GCST90000444	CCL20 levels || id:ebi-a-GCST90000444	|| id:finn-b-N14_ENDOMETRIOSIS_INTESTINE	Weighted median	6	0.0376861	0.0488767	0.44068	-0.0581122	0.133484	1.03841	0.943544	1.1428	0.0734467
29	finn-b-N14_ENDOMETRIOSIS_INTESTINE	ebi-a-GCST90000444	CCL20 levels || id:ebi-a-GCST90000444	|| id:finn-b-N14_ENDOMETRIOSIS_INTESTINE	Simple mode	6	0.101392	0.0830308	0.276467	-0.061348	0.264133	1.10671	0.940496	1.3023	0.0460779
30	finn-b-N14_ENDOMETRIOSIS_INTESTINE	ebi-a-GCST90000444	CCL20 levels || id:ebi-a-GCST90000444	|| id:finn-b-N14_ENDOMETRIOSIS_INTESTINE	Weighted mode	6	-0.0572697	0.0749579	0.479335	-0.204187	0.0896477	0.944339	0.81531	1.09379	0.0798891
28	finn-b-N14_ENDOMETRIOSIS_INTESTINE	ebi-a-GCST90000444	CCL20 levels || id:ebi-a-GCST90000444	|| id:finn-b-N14_ENDOMETRIOSIS_INTESTINE	Inverse variance weighted	6	0.0284778	0.0369528	0.440913	-0.0439498	0.100905	1.02889	0.957002	1.10617	0.0734855
31	finn-b-N14_ENDOMETRIOSIS_INTESTINE	ebi-a-GCST90000445	CCL23 levels || id:ebi-a-GCST90000445	|| id:finn-b-N14_ENDOMETRIOSIS_INTESTINE	MR Egger	6	0.0456842	0.0616242	0.499653	-0.0750993	0.166468	1.04674	0.927651	1.18113	0.0832755
32	finn-b-N14_ENDOMETRIOSIS_INTESTINE	ebi-a-GCST90000445	CCL23 levels || id:ebi-a-GCST90000445	|| id:finn-b-N14_ENDOMETRIOSIS_INTESTINE	Weighted median	6	0.0286298	0.045886	0.532671	-0.0613068	0.118566	1.02904	0.940535	1.12588	0.0887785
34	finn-b-N14_ENDOMETRIOSIS_INTESTINE	ebi-a-GCST90000445	CCL23 levels || id:ebi-a-GCST90000445	|| id:finn-b-N14_ENDOMETRIOSIS_INTESTINE	Simple mode	6	0.0452156	0.067078	0.530165	-0.0862574	0.176689	1.04625	0.917358	1.19326	0.0883609
35	finn-b-N14_ENDOMETRIOSIS_INTESTINE	ebi-a-GCST90000445	CCL23 levels || id:ebi-a-GCST90000445	|| id:finn-b-N14_ENDOMETRIOSIS_INTESTINE	Weighted mode	6	0.0325811	0.0626637	0.625299	-0.0902397	0.155402	1.03312	0.913712	1.16813	0.104216
33	finn-b-N14_ENDOMETRIOSIS_INTESTINE	ebi-a-GCST90000445	CCL23 levels || id:ebi-a-GCST90000445	|| id:finn-b-N14_ENDOMETRIOSIS_INTESTINE	Inverse variance weighted	6	0.0258022	0.0369528	0.485023	-0.0466254	0.0982298	1.02614	0.954445	1.10322	0.0808372
36	finn-b-N14_ENDOMETRIOSIS_INTESTINE	ebi-a-GCST90000446	CCL25 levels || id:ebi-a-GCST90000446	|| id:finn-b-N14_ENDOMETRIOSIS_INTESTINE	MR Egger	6	-0.0143726	0.0827361	0.870525	-0.176535	0.14779	0.98573	0.838169	1.15927	0.145088
37	finn-b-N14_ENDOMETRIOSIS_INTESTINE	ebi-a-GCST90000446	CCL25 levels || id:ebi-a-GCST90000446	|| id:finn-b-N14_ENDOMETRIOSIS_INTESTINE	Weighted median	6	0.00883378	0.0535343	0.868935	-0.0960935	0.113761	1.00887	0.908379	1.12048	0.144822
39	finn-b-N14_ENDOMETRIOSIS_INTESTINE	ebi-a-GCST90000446	CCL25 levels || id:ebi-a-GCST90000446	|| id:finn-b-N14_ENDOMETRIOSIS_INTESTINE	Simple mode	6	0.0759885	0.08541	0.414384	-0.0914151	0.243392	1.07895	0.912639	1.27557	0.0690639
40	finn-b-N14_ENDOMETRIOSIS_INTESTINE	ebi-a-GCST90000446	CCL25 levels || id:ebi-a-GCST90000446	|| id:finn-b-N14_ENDOMETRIOSIS_INTESTINE	Weighted mode	6	0.0280014	0.0769516	0.730825	-0.122824	0.178827	1.0284	0.88442	1.19581	0.121804
38	finn-b-N14_ENDOMETRIOSIS_INTESTINE	ebi-a-GCST90000446	CCL25 levels || id:ebi-a-GCST90000446	|| id:finn-b-N14_ENDOMETRIOSIS_INTESTINE	Inverse variance weighted	6	-0.00226966	0.0445598	0.959377	-0.0896068	0.0850675	0.997733	0.914291	1.08879	0.159896
41	finn-b-N14_ENDOMETRIOSIS_INTESTINE	ebi-a-GCST90000447	CCL28 levels || id:ebi-a-GCST90000447	|| id:finn-b-N14_ENDOMETRIOSIS_INTESTINE	MR Egger	6	-0.01833	0.0616242	0.780933	-0.139113	0.102453	0.981837	0.870129	1.10789	0.130156
42	finn-b-N14_ENDOMETRIOSIS_INTESTINE	ebi-a-GCST90000447	CCL28 levels || id:ebi-a-GCST90000447	|| id:finn-b-N14_ENDOMETRIOSIS_INTESTINE	Weighted median	6	-0.00739517	0.0441445	0.86696	-0.0939184	0.0791281	0.992632	0.910357	1.08234	0.144493
44	finn-b-N14_ENDOMETRIOSIS_INTESTINE	ebi-a-GCST90000447	CCL28 levels || id:ebi-a-GCST90000447	|| id:finn-b-N14_ENDOMETRIOSIS_INTESTINE	Simple mode	6	-0.00805525	0.0554726	0.890216	-0.116782	0.100671	0.991977	0.889779	1.10591	0.148369
45	finn-b-N14_ENDOMETRIOSIS_INTESTINE	ebi-a-GCST90000447	CCL28 levels || id:ebi-a-GCST90000447	|| id:finn-b-N14_ENDOMETRIOSIS_INTESTINE	Weighted mode	6	-0.00958332	0.0565103	0.871984	-0.120344	0.101177	0.990462	0.886616	1.10647	0.145331
43	finn-b-N14_ENDOMETRIOSIS_INTESTINE	ebi-a-GCST90000447	CCL28 levels || id:ebi-a-GCST90000447	|| id:finn-b-N14_ENDOMETRIOSIS_INTESTINE	Inverse variance weighted	6	0.00612392	0.0369528	0.868375	-0.0663037	0.0785515	1.00614	0.935847	1.08172	0.144729
46	finn-b-N14_ENDOMETRIOSIS_INTESTINE	ebi-a-GCST90000448	CCL3 levels || id:ebi-a-GCST90000448	|| id:finn-b-N14_ENDOMETRIOSIS_INTESTINE	MR Egger	6	-0.0294546	0.063344	0.666121	-0.153609	0.0946996	0.970975	0.857608	1.09933	0.11102
47	finn-b-N14_ENDOMETRIOSIS_INTESTINE	ebi-a-GCST90000448	CCL3 levels || id:ebi-a-GCST90000448	|| id:finn-b-N14_ENDOMETRIOSIS_INTESTINE	Weighted median	6	0.0348707	0.0492822	0.479211	-0.0617223	0.131464	1.03549	0.940144	1.1405	0.0798685
49	finn-b-N14_ENDOMETRIOSIS_INTESTINE	ebi-a-GCST90000448	CCL3 levels || id:ebi-a-GCST90000448	|| id:finn-b-N14_ENDOMETRIOSIS_INTESTINE	Simple mode	6	0.0920074	0.0842754	0.324736	-0.0731724	0.257187	1.09637	0.929441	1.29329	0.0541226
50	finn-b-N14_ENDOMETRIOSIS_INTESTINE	ebi-a-GCST90000448	CCL3 levels || id:ebi-a-GCST90000448	|| id:finn-b-N14_ENDOMETRIOSIS_INTESTINE	Weighted mode	6	0.0798696	0.0785329	0.355803	-0.0740549	0.233794	1.08315	0.928621	1.26338	0.0593005
48	finn-b-N14_ENDOMETRIOSIS_INTESTINE	ebi-a-GCST90000448	CCL3 levels || id:ebi-a-GCST90000448	|| id:finn-b-N14_ENDOMETRIOSIS_INTESTINE	Inverse variance weighted	6	0.0258559	0.0387833	0.50498	-0.0501595	0.101871	1.02619	0.951078	1.10724	0.0841633
51	finn-b-N14_ENDOMETRIOSIS_INTESTINE	ebi-a-GCST90000449	CCL4 levels || id:ebi-a-GCST90000449	|| id:finn-b-N14_ENDOMETRIOSIS_INTESTINE	MR Egger	6	-0.0419415	0.0703919	0.583367	-0.17991	0.0960267	0.958926	0.835346	1.10079	0.0972278
52	finn-b-N14_ENDOMETRIOSIS_INTESTINE	ebi-a-GCST90000449	CCL4 levels || id:ebi-a-GCST90000449	|| id:finn-b-N14_ENDOMETRIOSIS_INTESTINE	Weighted median	6	0.0286179	0.0503442	0.569733	-0.0700567	0.127292	1.02903	0.932341	1.13575	0.0949556
54	finn-b-N14_ENDOMETRIOSIS_INTESTINE	ebi-a-GCST90000449	CCL4 levels || id:ebi-a-GCST90000449	|| id:finn-b-N14_ENDOMETRIOSIS_INTESTINE	Simple mode	6	0.0727271	0.0791217	0.400173	-0.0823515	0.227806	1.07544	0.920948	1.25584	0.0666955
55	finn-b-N14_ENDOMETRIOSIS_INTESTINE	ebi-a-GCST90000449	CCL4 levels || id:ebi-a-GCST90000449	|| id:finn-b-N14_ENDOMETRIOSIS_INTESTINE	Weighted mode	6	0.0582895	0.0783028	0.490113	-0.0951841	0.211763	1.06002	0.909206	1.23585	0.0816855
53	finn-b-N14_ENDOMETRIOSIS_INTESTINE	ebi-a-GCST90000449	CCL4 levels || id:ebi-a-GCST90000449	|| id:finn-b-N14_ENDOMETRIOSIS_INTESTINE	Inverse variance weighted	6	0.0294464	0.0446951	0.510006	-0.058156	0.117049	1.02988	0.943503	1.12417	0.085001
223	finn-b-N14_ENDOMETRIOSIS_INTESTINE	prot-c-4337_49_2	CRP || id:prot-c-4337_49_2	|| id:finn-b-N14_ENDOMETRIOSIS_INTESTINE	Wald ratio	1	0.0198852	0.0709424	0.779247	-0.119162	0.158932	1.02008	0.887664	1.17226	0.779247
56	finn-b-N14_ENDOMETRIOSIS_INTESTINE	ebi-a-GCST90000458	CXCL1 levels || id:ebi-a-GCST90000458	|| id:finn-b-N14_ENDOMETRIOSIS_INTESTINE	MR Egger	6	-0.120236	0.0616242	0.1228	-0.241019	0.000547383	0.886711	0.785826	1.00055	0.129875
57	finn-b-N14_ENDOMETRIOSIS_INTESTINE	ebi-a-GCST90000458	CXCL1 levels || id:ebi-a-GCST90000458	|| id:finn-b-N14_ENDOMETRIOSIS_INTESTINE	Weighted median	6	-0.00399502	0.0499569	0.936262	-0.101911	0.0939206	0.996013	0.90311	1.09847	0.0204666
59	finn-b-N14_ENDOMETRIOSIS_INTESTINE	ebi-a-GCST90000458	CXCL1 levels || id:ebi-a-GCST90000458	|| id:finn-b-N14_ENDOMETRIOSIS_INTESTINE	Simple mode	6	0.00891235	0.0783266	0.913836	-0.144608	0.162433	1.00895	0.865362	1.17637	0.156044
60	finn-b-N14_ENDOMETRIOSIS_INTESTINE	ebi-a-GCST90000458	CXCL1 levels || id:ebi-a-GCST90000458	|| id:finn-b-N14_ENDOMETRIOSIS_INTESTINE	Weighted mode	6	0.00557156	0.0763634	0.944666	-0.144101	0.155244	1.00559	0.865801	1.16794	0.152306
58	finn-b-N14_ENDOMETRIOSIS_INTESTINE	ebi-a-GCST90000458	CXCL1 levels || id:ebi-a-GCST90000458	|| id:finn-b-N14_ENDOMETRIOSIS_INTESTINE	Inverse variance weighted	6	-0.0306226	0.0436158	0.482617	-0.11611	0.0548643	0.969842	0.890378	1.0564	0.157444
61	finn-b-N14_ENDOMETRIOSIS_INTESTINE	ebi-a-GCST90000459	CXCL10 levels || id:ebi-a-GCST90000459	|| id:finn-b-N14_ENDOMETRIOSIS_INTESTINE	MR Egger	6	-0.0741379	0.0616242	0.295288	-0.194921	0.0466455	0.928544	0.822899	1.04775	0.0804362
62	finn-b-N14_ENDOMETRIOSIS_INTESTINE	ebi-a-GCST90000459	CXCL10 levels || id:ebi-a-GCST90000459	|| id:finn-b-N14_ENDOMETRIOSIS_INTESTINE	Weighted median	6	-0.00948185	0.045616	0.835336	-0.0988892	0.0799255	0.990563	0.905843	1.08321	0.0492146
64	finn-b-N14_ENDOMETRIOSIS_INTESTINE	ebi-a-GCST90000459	CXCL10 levels || id:ebi-a-GCST90000459	|| id:finn-b-N14_ENDOMETRIOSIS_INTESTINE	Simple mode	6	-0.0159651	0.0672019	0.821643	-0.147681	0.115751	0.984162	0.862706	1.12272	0.139223
65	finn-b-N14_ENDOMETRIOSIS_INTESTINE	ebi-a-GCST90000459	CXCL10 levels || id:ebi-a-GCST90000459	|| id:finn-b-N14_ENDOMETRIOSIS_INTESTINE	Weighted mode	6	-0.0128818	0.0653494	0.851495	-0.140967	0.115203	0.987201	0.868518	1.1221	0.13694
63	finn-b-N14_ENDOMETRIOSIS_INTESTINE	ebi-a-GCST90000459	CXCL10 levels || id:ebi-a-GCST90000459	|| id:finn-b-N14_ENDOMETRIOSIS_INTESTINE	Inverse variance weighted	6	-0.0150129	0.0369528	0.684543	-0.0874405	0.0574147	0.985099	0.916273	1.05909	0.141916
66	finn-b-N14_ENDOMETRIOSIS_INTESTINE	ebi-a-GCST90000460	CXCL11 levels || id:ebi-a-GCST90000460	|| id:finn-b-N14_ENDOMETRIOSIS_INTESTINE	MR Egger	6	-0.0550374	0.0650312	0.445034	-0.182499	0.0724239	0.94645	0.833186	1.07511	0.11409
67	finn-b-N14_ENDOMETRIOSIS_INTESTINE	ebi-a-GCST90000460	CXCL11 levels || id:ebi-a-GCST90000460	|| id:finn-b-N14_ENDOMETRIOSIS_INTESTINE	Weighted median	6	-0.0527348	0.0460246	0.251879	-0.142943	0.0374734	0.948632	0.866803	1.03818	0.0741723
69	finn-b-N14_ENDOMETRIOSIS_INTESTINE	ebi-a-GCST90000460	CXCL11 levels || id:ebi-a-GCST90000460	|| id:finn-b-N14_ENDOMETRIOSIS_INTESTINE	Simple mode	6	-0.068702	0.0619764	0.31809	-0.190176	0.0527717	0.933605	0.826814	1.05419	0.0419799
70	finn-b-N14_ENDOMETRIOSIS_INTESTINE	ebi-a-GCST90000460	CXCL11 levels || id:ebi-a-GCST90000460	|| id:finn-b-N14_ENDOMETRIOSIS_INTESTINE	Weighted mode	6	-0.0653695	0.0642176	0.355407	-0.191236	0.0604971	0.936721	0.825938	1.06236	0.053015
68	finn-b-N14_ENDOMETRIOSIS_INTESTINE	ebi-a-GCST90000460	CXCL11 levels || id:ebi-a-GCST90000460	|| id:finn-b-N14_ENDOMETRIOSIS_INTESTINE	Inverse variance weighted	6	-0.0136803	0.0375315	0.715482	-0.087242	0.0598813	0.986413	0.916455	1.06171	0.0592345
71	finn-b-N14_ENDOMETRIOSIS_INTESTINE	ebi-a-GCST90000461	CXCL5 levels || id:ebi-a-GCST90000461	|| id:finn-b-N14_ENDOMETRIOSIS_INTESTINE	MR Egger	6	-0.0607469	0.075472	0.466	-0.208672	0.0871782	0.941061	0.811661	1.09109	0.119247
72	finn-b-N14_ENDOMETRIOSIS_INTESTINE	ebi-a-GCST90000461	CXCL5 levels || id:ebi-a-GCST90000461	|| id:finn-b-N14_ENDOMETRIOSIS_INTESTINE	Weighted median	6	-0.0194035	0.0510191	0.703709	-0.119401	0.0805939	0.980784	0.887452	1.08393	0.0776666
74	finn-b-N14_ENDOMETRIOSIS_INTESTINE	ebi-a-GCST90000461	CXCL5 levels || id:ebi-a-GCST90000461	|| id:finn-b-N14_ENDOMETRIOSIS_INTESTINE	Simple mode	6	-0.106888	0.085262	0.265395	-0.274002	0.0602252	0.898626	0.760331	1.06208	0.117285
75	finn-b-N14_ENDOMETRIOSIS_INTESTINE	ebi-a-GCST90000461	CXCL5 levels || id:ebi-a-GCST90000461	|| id:finn-b-N14_ENDOMETRIOSIS_INTESTINE	Weighted mode	6	0.0345627	0.087241	0.708318	-0.13643	0.205555	1.03517	0.872468	1.22821	0.0442325
73	finn-b-N14_ENDOMETRIOSIS_INTESTINE	ebi-a-GCST90000461	CXCL5 levels || id:ebi-a-GCST90000461	|| id:finn-b-N14_ENDOMETRIOSIS_INTESTINE	Inverse variance weighted	6	-0.0340578	0.041455	0.411327	-0.11531	0.0471941	0.966516	0.89109	1.04833	0.118053
76	finn-b-N14_ENDOMETRIOSIS_INTESTINE	ebi-a-GCST90000462	CXCL6 levels || id:ebi-a-GCST90000462	|| id:finn-b-N14_ENDOMETRIOSIS_INTESTINE	MR Egger	6	-0.0398107	0.0616242	0.553459	-0.160594	0.0809727	0.960971	0.851638	1.08434	0.0685545
77	finn-b-N14_ENDOMETRIOSIS_INTESTINE	ebi-a-GCST90000462	CXCL6 levels || id:ebi-a-GCST90000462	|| id:finn-b-N14_ENDOMETRIOSIS_INTESTINE	Weighted median	6	-0.00835705	0.0481644	0.86225	-0.102759	0.0860452	0.991678	0.902344	1.08986	0.0922431
79	finn-b-N14_ENDOMETRIOSIS_INTESTINE	ebi-a-GCST90000462	CXCL6 levels || id:ebi-a-GCST90000462	|| id:finn-b-N14_ENDOMETRIOSIS_INTESTINE	Simple mode	6	0.0127976	0.0758896	0.872693	-0.135946	0.161541	1.01288	0.87289	1.17532	0.143708
80	finn-b-N14_ENDOMETRIOSIS_INTESTINE	ebi-a-GCST90000462	CXCL6 levels || id:ebi-a-GCST90000462	|| id:finn-b-N14_ENDOMETRIOSIS_INTESTINE	Weighted mode	6	0.0307112	0.0734948	0.693382	-0.113339	0.174761	1.03119	0.892848	1.19096	0.145449
78	finn-b-N14_ENDOMETRIOSIS_INTESTINE	ebi-a-GCST90000462	CXCL6 levels || id:ebi-a-GCST90000462	|| id:finn-b-N14_ENDOMETRIOSIS_INTESTINE	Inverse variance weighted	6	-0.017607	0.0369528	0.633739	-0.0900346	0.0548206	0.982547	0.9139	1.05635	0.115564
81	finn-b-N14_ENDOMETRIOSIS_INTESTINE	ebi-a-GCST90000463	CXCL9 levels || id:ebi-a-GCST90000463	|| id:finn-b-N14_ENDOMETRIOSIS_INTESTINE	MR Egger	6	-0.0347798	0.0708059	0.649017	-0.173559	0.104	0.965818	0.840667	1.1096	0.105623
82	finn-b-N14_ENDOMETRIOSIS_INTESTINE	ebi-a-GCST90000463	CXCL9 levels || id:ebi-a-GCST90000463	|| id:finn-b-N14_ENDOMETRIOSIS_INTESTINE	Weighted median	6	-0.0312982	0.0467852	0.50351	-0.122997	0.0604008	0.969186	0.884266	1.06226	0.10817
84	finn-b-N14_ENDOMETRIOSIS_INTESTINE	ebi-a-GCST90000463	CXCL9 levels || id:ebi-a-GCST90000463	|| id:finn-b-N14_ENDOMETRIOSIS_INTESTINE	Simple mode	6	-0.0539774	0.0601717	0.410798	-0.171914	0.0639592	0.947453	0.842052	1.06605	0.0839184
85	finn-b-N14_ENDOMETRIOSIS_INTESTINE	ebi-a-GCST90000463	CXCL9 levels || id:ebi-a-GCST90000463	|| id:finn-b-N14_ENDOMETRIOSIS_INTESTINE	Weighted mode	6	-0.0518173	0.0578127	0.411166	-0.16513	0.0614955	0.949502	0.847783	1.06343	0.0684663
83	finn-b-N14_ENDOMETRIOSIS_INTESTINE	ebi-a-GCST90000463	CXCL9 levels || id:ebi-a-GCST90000463	|| id:finn-b-N14_ENDOMETRIOSIS_INTESTINE	Inverse variance weighted	6	-0.00218988	0.0395153	0.955805	-0.0796398	0.07526	0.997813	0.923449	1.07816	0.0685277
21	finn-b-N14_ENDOMETRIOSIS_INTESTINE	ebi-a-GCST004460	Eotaxin levels || id:ebi-a-GCST004460	|| id:finn-b-N14_ENDOMETRIOSIS_INTESTINE	MR Egger	7	-0.0200221	0.0257185	0.471486	-0.0704304	0.0303862	0.980177	0.931993	1.03085	0.471486
22	finn-b-N14_ENDOMETRIOSIS_INTESTINE	ebi-a-GCST004460	Eotaxin levels || id:ebi-a-GCST004460	|| id:finn-b-N14_ENDOMETRIOSIS_INTESTINE	Weighted median	7	-0.0286722	0.0162043	0.076823	-0.0604326	0.00308813	0.971735	0.941357	1.00309	0.076823
24	finn-b-N14_ENDOMETRIOSIS_INTESTINE	ebi-a-GCST004460	Eotaxin levels || id:ebi-a-GCST004460	|| id:finn-b-N14_ENDOMETRIOSIS_INTESTINE	Simple mode	7	-0.0410232	0.0233245	0.129109	-0.0867392	0.00469279	0.959807	0.916916	1.0047	0.129109
25	finn-b-N14_ENDOMETRIOSIS_INTESTINE	ebi-a-GCST004460	Eotaxin levels || id:ebi-a-GCST004460	|| id:finn-b-N14_ENDOMETRIOSIS_INTESTINE	Weighted mode	7	-0.0410232	0.0247271	0.14818	-0.0894884	0.00744198	0.959807	0.914399	1.00747	0.14818
23	finn-b-N14_ENDOMETRIOSIS_INTESTINE	ebi-a-GCST004460	Eotaxin levels || id:ebi-a-GCST004460	|| id:finn-b-N14_ENDOMETRIOSIS_INTESTINE	Inverse variance weighted	7	-0.0178147	0.0126337	0.158512	-0.0425768	0.00694738	0.982343	0.958317	1.00697	0.158512
226	finn-b-N14_ENDOMETRIOSIS_INTESTINE	prot-c-4840_73_1	G-CSF || id:prot-c-4840_73_1	|| id:finn-b-N14_ENDOMETRIOSIS_INTESTINE	Wald ratio	1	0.0349165	0.0781479	0.655019	-0.118253	0.188086	1.03553	0.888471	1.20694	0.655019
96	finn-b-N14_ENDOMETRIOSIS_INTESTINE	prot-a-1456	Immunoglobulin E || id:prot-a-1456	|| id:finn-b-N14_ENDOMETRIOSIS_INTESTINE	MR Egger	11	0.00788015	0.0107482	0.482121	-0.0131864	0.0289467	1.00791	0.9869	1.02937	0.482121
97	finn-b-N14_ENDOMETRIOSIS_INTESTINE	prot-a-1456	Immunoglobulin E || id:prot-a-1456	|| id:finn-b-N14_ENDOMETRIOSIS_INTESTINE	Weighted median	11	0.00585736	0.0111377	0.598956	-0.0159726	0.0276873	1.00587	0.984154	1.02807	0.598956
99	finn-b-N14_ENDOMETRIOSIS_INTESTINE	prot-a-1456	Immunoglobulin E || id:prot-a-1456	|| id:finn-b-N14_ENDOMETRIOSIS_INTESTINE	Simple mode	11	0.0033935	0.0175013	0.850137	-0.0309091	0.0376961	1.0034	0.969564	1.03842	0.850137
100	finn-b-N14_ENDOMETRIOSIS_INTESTINE	prot-a-1456	Immunoglobulin E || id:prot-a-1456	|| id:finn-b-N14_ENDOMETRIOSIS_INTESTINE	Weighted mode	11	0.00531484	0.0105879	0.626554	-0.0154374	0.0260671	1.00533	0.984681	1.02641	0.626554
98	finn-b-N14_ENDOMETRIOSIS_INTESTINE	prot-a-1456	Immunoglobulin E || id:prot-a-1456	|| id:finn-b-N14_ENDOMETRIOSIS_INTESTINE	Inverse variance weighted	11	-0.000942887	0.00863776	0.913077	-0.0178729	0.0159871	0.999058	0.982286	1.01612	0.913077
141	finn-b-N14_ENDOMETRIOSIS_INTESTINE	prot-a-1504	Interleukin-1 receptor antagonist protein || id:prot-a-1504	|| id:finn-b-N14_ENDOMETRIOSIS_INTESTINE	MR Egger	11	0.00270041	0.0120672	0.827924	-0.0209512	0.026352	1.0027	0.979267	1.0267	0.0285491
142	finn-b-N14_ENDOMETRIOSIS_INTESTINE	prot-a-1504	Interleukin-1 receptor antagonist protein || id:prot-a-1504	|| id:finn-b-N14_ENDOMETRIOSIS_INTESTINE	Weighted median	11	0.00589869	0.0118801	0.619528	-0.0173862	0.0291836	1.00592	0.982764	1.02961	0.021363
143	finn-b-N14_ENDOMETRIOSIS_INTESTINE	prot-a-1504	Interleukin-1 receptor antagonist protein || id:prot-a-1504	|| id:finn-b-N14_ENDOMETRIOSIS_INTESTINE	Inverse variance weighted	11	0.00576223	0.00929153	0.535153	-0.0124492	0.0239736	1.00578	0.987628	1.02426	0.0184536
144	finn-b-N14_ENDOMETRIOSIS_INTESTINE	prot-a-1504	Interleukin-1 receptor antagonist protein || id:prot-a-1504	|| id:finn-b-N14_ENDOMETRIOSIS_INTESTINE	Simple mode	11	-0.00821325	0.0182883	0.662936	-0.0440583	0.0276318	0.99182	0.956898	1.02802	0.0228599
145	finn-b-N14_ENDOMETRIOSIS_INTESTINE	prot-a-1504	Interleukin-1 receptor antagonist protein || id:prot-a-1504	|| id:finn-b-N14_ENDOMETRIOSIS_INTESTINE	Weighted mode	11	0.00392534	0.0111934	0.7331	-0.0180137	0.0258643	1.00393	0.982148	1.0262	0.0252793
103	finn-b-N14_ENDOMETRIOSIS_INTESTINE	prot-a-1466	Interleukin-11 || id:prot-a-1466	|| id:finn-b-N14_ENDOMETRIOSIS_INTESTINE	Inverse variance weighted	11	-0.00556787	0.00863677	0.519141	-0.0224959	0.0113602	0.994448	0.977755	1.01142	0.0179014
101	finn-b-N14_ENDOMETRIOSIS_INTESTINE	prot-a-1466	Interleukin-11 || id:prot-a-1466	|| id:finn-b-N14_ENDOMETRIOSIS_INTESTINE	MR Egger	11	-0.00839647	0.010968	0.463552	-0.0298938	0.0131009	0.991639	0.970549	1.01319	0.0159846
102	finn-b-N14_ENDOMETRIOSIS_INTESTINE	prot-a-1466	Interleukin-11 || id:prot-a-1466	|| id:finn-b-N14_ENDOMETRIOSIS_INTESTINE	Weighted median	11	-0.0122209	0.0118061	0.300607	-0.035361	0.0109191	0.987853	0.965257	1.01098	0.0103657
104	finn-b-N14_ENDOMETRIOSIS_INTESTINE	prot-a-1466	Interleukin-11 || id:prot-a-1466	|| id:finn-b-N14_ENDOMETRIOSIS_INTESTINE	Simple mode	11	-0.00920681	0.0197429	0.650968	-0.0479029	0.0294892	0.990835	0.953226	1.02993	0.0224472
105	finn-b-N14_ENDOMETRIOSIS_INTESTINE	prot-a-1466	Interleukin-11 || id:prot-a-1466	|| id:finn-b-N14_ENDOMETRIOSIS_INTESTINE	Weighted mode	11	-0.0129295	0.0105517	0.248523	-0.0336108	0.0077519	0.987154	0.966948	1.00778	0.00856976
108	finn-b-N14_ENDOMETRIOSIS_INTESTINE	prot-a-1470	Interleukin-12 || id:prot-a-1470	|| id:finn-b-N14_ENDOMETRIOSIS_INTESTINE	Inverse variance weighted	11	-0.0129797	0.00863466	0.132784	-0.0299037	0.00394421	0.987104	0.970539	1.00395	0.00457877
106	finn-b-N14_ENDOMETRIOSIS_INTESTINE	prot-a-1470	Interleukin-12 || id:prot-a-1470	|| id:finn-b-N14_ENDOMETRIOSIS_INTESTINE	MR Egger	11	-0.0219445	0.0107432	0.0714601	-0.0430013	-0.000887756	0.978295	0.95791	0.999113	0.00246414
107	finn-b-N14_ENDOMETRIOSIS_INTESTINE	prot-a-1470	Interleukin-12 || id:prot-a-1470	|| id:finn-b-N14_ENDOMETRIOSIS_INTESTINE	Weighted median	11	-0.0175208	0.011869	0.139898	-0.0407841	0.00574257	0.982632	0.960036	1.00576	0.00482405
109	finn-b-N14_ENDOMETRIOSIS_INTESTINE	prot-a-1470	Interleukin-12 || id:prot-a-1470	|| id:finn-b-N14_ENDOMETRIOSIS_INTESTINE	Simple mode	11	-0.00256617	0.0203301	0.902055	-0.0424131	0.0372808	0.997437	0.958474	1.03798	0.0311054
110	finn-b-N14_ENDOMETRIOSIS_INTESTINE	prot-a-1470	Interleukin-12 || id:prot-a-1470	|| id:finn-b-N14_ENDOMETRIOSIS_INTESTINE	Weighted mode	11	-0.0168534	0.0114586	0.172096	-0.0393123	0.00560548	0.983288	0.96145	1.00562	0.00593435
118	finn-b-N14_ENDOMETRIOSIS_INTESTINE	prot-a-1475	Interleukin-13 || id:prot-a-1475	|| id:finn-b-N14_ENDOMETRIOSIS_INTESTINE	Inverse variance weighted	11	-0.0221725	0.00863464	0.0102332	-0.0390964	-0.00524856	0.978072	0.961658	0.994765	0.000352867
116	finn-b-N14_ENDOMETRIOSIS_INTESTINE	prot-a-1475	Interleukin-13 || id:prot-a-1475	|| id:finn-b-N14_ENDOMETRIOSIS_INTESTINE	MR Egger	11	-0.0243081	0.0107432	0.0499601	-0.0453649	-0.0032514	0.975985	0.955649	0.996754	0.00172276
117	finn-b-N14_ENDOMETRIOSIS_INTESTINE	prot-a-1475	Interleukin-13 || id:prot-a-1475	|| id:finn-b-N14_ENDOMETRIOSIS_INTESTINE	Weighted median	11	-0.0217035	0.0124669	0.0817038	-0.0461387	0.0027317	0.97853	0.954909	1.00274	0.00281737
119	finn-b-N14_ENDOMETRIOSIS_INTESTINE	prot-a-1475	Interleukin-13 || id:prot-a-1475	|| id:finn-b-N14_ENDOMETRIOSIS_INTESTINE	Simple mode	11	-0.0216379	0.0160494	0.207336	-0.0530946	0.00981893	0.978595	0.94829	1.00987	0.00714952
120	finn-b-N14_ENDOMETRIOSIS_INTESTINE	prot-a-1475	Interleukin-13 || id:prot-a-1475	|| id:finn-b-N14_ENDOMETRIOSIS_INTESTINE	Weighted mode	11	-0.0216379	0.0106787	0.070242	-0.0425681	-0.000707583	0.978595	0.958325	0.999293	0.00242214
123	finn-b-N14_ENDOMETRIOSIS_INTESTINE	prot-a-1479	Interleukin-16 || id:prot-a-1479	|| id:finn-b-N14_ENDOMETRIOSIS_INTESTINE	Inverse variance weighted	11	0.011786	0.0131447	0.369913	-0.0139775	0.0375495	1.01186	0.98612	1.03826	0.0127556
121	finn-b-N14_ENDOMETRIOSIS_INTESTINE	prot-a-1479	Interleukin-16 || id:prot-a-1479	|| id:finn-b-N14_ENDOMETRIOSIS_INTESTINE	MR Egger	11	0.0101087	0.0172139	0.571478	-0.0236306	0.043848	1.01016	0.976646	1.04482	0.0197061
122	finn-b-N14_ENDOMETRIOSIS_INTESTINE	prot-a-1479	Interleukin-16 || id:prot-a-1479	|| id:finn-b-N14_ENDOMETRIOSIS_INTESTINE	Weighted median	11	0.0246383	0.012894	0.0560254	-0.000633891	0.0499105	1.02494	0.999366	1.05118	0.00193191
124	finn-b-N14_ENDOMETRIOSIS_INTESTINE	prot-a-1479	Interleukin-16 || id:prot-a-1479	|| id:finn-b-N14_ENDOMETRIOSIS_INTESTINE	Simple mode	11	-0.00253984	0.0257138	0.92327	-0.0529388	0.0478592	0.997463	0.948438	1.04902	0.0318369
125	finn-b-N14_ENDOMETRIOSIS_INTESTINE	prot-a-1479	Interleukin-16 || id:prot-a-1479	|| id:finn-b-N14_ENDOMETRIOSIS_INTESTINE	Weighted mode	11	0.0161362	0.0121269	0.212861	-0.00763253	0.039905	1.01627	0.992397	1.04071	0.00734002
1	finn-b-N14_ENDOMETRIOSIS_INTESTINE	ebi-a-GCST004442	Interleukin-17 levels || id:ebi-a-GCST004442	|| id:finn-b-N14_ENDOMETRIOSIS_INTESTINE	MR Egger	7	0.0170109	0.0281864	0.572497	-0.0382345	0.0722563	1.01716	0.962487	1.07493	0.0197413
2	finn-b-N14_ENDOMETRIOSIS_INTESTINE	ebi-a-GCST004442	Interleukin-17 levels || id:ebi-a-GCST004442	|| id:finn-b-N14_ENDOMETRIOSIS_INTESTINE	Weighted median	7	0.00936444	0.0170006	0.581751	-0.0239568	0.0426856	1.00941	0.976328	1.04361	0.0200604
4	finn-b-N14_ENDOMETRIOSIS_INTESTINE	ebi-a-GCST004442	Interleukin-17 levels || id:ebi-a-GCST004442	|| id:finn-b-N14_ENDOMETRIOSIS_INTESTINE	Simple mode	7	0.0311362	0.0323614	0.373136	-0.0322923	0.0945646	1.03163	0.968224	1.09918	0.0128668
5	finn-b-N14_ENDOMETRIOSIS_INTESTINE	ebi-a-GCST004442	Interleukin-17 levels || id:ebi-a-GCST004442	|| id:finn-b-N14_ENDOMETRIOSIS_INTESTINE	Weighted mode	7	0.0302394	0.0298579	0.350251	-0.028282	0.0887608	1.0307	0.972114	1.09282	0.0120776
3	finn-b-N14_ENDOMETRIOSIS_INTESTINE	ebi-a-GCST004442	Interleukin-17 levels || id:ebi-a-GCST004442	|| id:finn-b-N14_ENDOMETRIOSIS_INTESTINE	Inverse variance weighted	7	0.00194713	0.0142454	0.89128	-0.0259738	0.0298681	1.00195	0.974361	1.03032	0.0307338
126	finn-b-N14_ENDOMETRIOSIS_INTESTINE	prot-a-1480	Interleukin-17A || id:prot-a-1480	|| id:finn-b-N14_ENDOMETRIOSIS_INTESTINE	MR Egger	11	-0.00614053	0.0107482	0.581776	-0.0272071	0.014926	0.993878	0.97316	1.01504	0.0200612
127	finn-b-N14_ENDOMETRIOSIS_INTESTINE	prot-a-1480	Interleukin-17A || id:prot-a-1480	|| id:finn-b-N14_ENDOMETRIOSIS_INTESTINE	Weighted median	11	-0.00721118	0.0115363	0.531916	-0.0298224	0.0154	0.992815	0.970618	1.01552	0.0183419
129	finn-b-N14_ENDOMETRIOSIS_INTESTINE	prot-a-1480	Interleukin-17A || id:prot-a-1480	|| id:finn-b-N14_ENDOMETRIOSIS_INTESTINE	Simple mode	11	-0.00240583	0.0167592	0.888705	-0.035254	0.0304423	0.997597	0.96536	1.03091	0.030645
130	finn-b-N14_ENDOMETRIOSIS_INTESTINE	prot-a-1480	Interleukin-17A || id:prot-a-1480	|| id:finn-b-N14_ENDOMETRIOSIS_INTESTINE	Weighted mode	11	-0.00676053	0.0110287	0.553564	-0.0283767	0.0148557	0.993262	0.972022	1.01497	0.0190884
128	finn-b-N14_ENDOMETRIOSIS_INTESTINE	prot-a-1480	Interleukin-17A || id:prot-a-1480	|| id:finn-b-N14_ENDOMETRIOSIS_INTESTINE	Inverse variance weighted	11	-0.00194206	0.00863774	0.822108	-0.018872	0.0149879	0.99806	0.981305	1.0151	0.0283486
133	finn-b-N14_ENDOMETRIOSIS_INTESTINE	prot-a-1483	Interleukin-17C || id:prot-a-1483	|| id:finn-b-N14_ENDOMETRIOSIS_INTESTINE	Inverse variance weighted	11	0.0145398	0.00863634	0.0922673	-0.00238745	0.031467	1.01465	0.997615	1.03197	0.00318163
131	finn-b-N14_ENDOMETRIOSIS_INTESTINE	prot-a-1483	Interleukin-17C || id:prot-a-1483	|| id:finn-b-N14_ENDOMETRIOSIS_INTESTINE	MR Egger	11	0.0101294	0.0107475	0.370554	-0.0109358	0.0311945	1.01018	0.989124	1.03169	0.0127777
132	finn-b-N14_ENDOMETRIOSIS_INTESTINE	prot-a-1483	Interleukin-17C || id:prot-a-1483	|| id:finn-b-N14_ENDOMETRIOSIS_INTESTINE	Weighted median	11	0.00894821	0.0116787	0.44356	-0.0139421	0.0318385	1.00899	0.986155	1.03235	0.0152952
134	finn-b-N14_ENDOMETRIOSIS_INTESTINE	prot-a-1483	Interleukin-17C || id:prot-a-1483	|| id:finn-b-N14_ENDOMETRIOSIS_INTESTINE	Simple mode	11	0.0366036	0.0190445	0.0835321	-0.000723663	0.0739309	1.03728	0.999277	1.07673	0.00288042
135	finn-b-N14_ENDOMETRIOSIS_INTESTINE	prot-a-1483	Interleukin-17C || id:prot-a-1483	|| id:finn-b-N14_ENDOMETRIOSIS_INTESTINE	Weighted mode	11	0.00885087	0.010908	0.436019	-0.0125289	0.0302306	1.00889	0.987549	1.03069	0.0150351
138	finn-b-N14_ENDOMETRIOSIS_INTESTINE	prot-a-1485	Interleukin-17F || id:prot-a-1485	|| id:finn-b-N14_ENDOMETRIOSIS_INTESTINE	Inverse variance weighted	11	-0.00637639	0.0115929	0.582303	-0.0290985	0.0163458	0.993644	0.971321	1.01648	0.0200794
136	finn-b-N14_ENDOMETRIOSIS_INTESTINE	prot-a-1485	Interleukin-17F || id:prot-a-1485	|| id:finn-b-N14_ENDOMETRIOSIS_INTESTINE	MR Egger	11	-0.00557286	0.0152008	0.722377	-0.0353665	0.0242208	0.994443	0.965252	1.02452	0.0249095
137	finn-b-N14_ENDOMETRIOSIS_INTESTINE	prot-a-1485	Interleukin-17F || id:prot-a-1485	|| id:finn-b-N14_ENDOMETRIOSIS_INTESTINE	Weighted median	11	-0.000299382	0.0116319	0.979466	-0.0230979	0.0224991	0.999701	0.977167	1.02275	0.0337747
139	finn-b-N14_ENDOMETRIOSIS_INTESTINE	prot-a-1485	Interleukin-17F || id:prot-a-1485	|| id:finn-b-N14_ENDOMETRIOSIS_INTESTINE	Simple mode	11	-0.000562382	0.0156864	0.972106	-0.0313078	0.030183	0.999438	0.969177	1.03064	0.0335209
140	finn-b-N14_ENDOMETRIOSIS_INTESTINE	prot-a-1485	Interleukin-17F || id:prot-a-1485	|| id:finn-b-N14_ENDOMETRIOSIS_INTESTINE	Weighted mode	11	0.000682996	0.0110853	0.952085	-0.0210441	0.0224101	1.00068	0.979176	1.02266	0.0328305
91	finn-b-N14_ENDOMETRIOSIS_INTESTINE	ebi-a-GCST90012024	Interleukin-18 levels || id:ebi-a-GCST90012024	|| id:finn-b-N14_ENDOMETRIOSIS_INTESTINE	MR Egger	11	0.00298085	0.00563578	0.609658	-0.00806527	0.014027	1.00299	0.991967	1.01413	0.0210227
92	finn-b-N14_ENDOMETRIOSIS_INTESTINE	ebi-a-GCST90012024	Interleukin-18 levels || id:ebi-a-GCST90012024	|| id:finn-b-N14_ENDOMETRIOSIS_INTESTINE	Weighted median	11	0.00104425	0.00602809	0.862471	-0.0107708	0.0128593	1.00104	0.989287	1.01294	0.0297404
94	finn-b-N14_ENDOMETRIOSIS_INTESTINE	ebi-a-GCST90012024	Interleukin-18 levels || id:ebi-a-GCST90012024	|| id:finn-b-N14_ENDOMETRIOSIS_INTESTINE	Simple mode	11	-0.00569635	0.0083592	0.511061	-0.0220804	0.0106877	0.99432	0.978162	1.01074	0.0176228
95	finn-b-N14_ENDOMETRIOSIS_INTESTINE	ebi-a-GCST90012024	Interleukin-18 levels || id:ebi-a-GCST90012024	|| id:finn-b-N14_ENDOMETRIOSIS_INTESTINE	Weighted mode	11	0.00139919	0.00587073	0.816435	-0.0101074	0.0129058	1.0014	0.989943	1.01299	0.0281529
93	finn-b-N14_ENDOMETRIOSIS_INTESTINE	ebi-a-GCST90012024	Interleukin-18 levels || id:ebi-a-GCST90012024	|| id:finn-b-N14_ENDOMETRIOSIS_INTESTINE	Inverse variance weighted	11	-0.000730315	0.00441046	0.868482	-0.00937482	0.00791419	0.99927	0.990669	1.00795	0.0299477
161	finn-b-N14_ENDOMETRIOSIS_INTESTINE	prot-a-1518	Interleukin-2 receptor subunit alpha || id:prot-a-1518	|| id:finn-b-N14_ENDOMETRIOSIS_INTESTINE	MR Egger	11	-0.00466642	0.0107476	0.674378	-0.0257317	0.0163988	0.995344	0.974597	1.01653	0.0232544
162	finn-b-N14_ENDOMETRIOSIS_INTESTINE	prot-a-1518	Interleukin-2 receptor subunit alpha || id:prot-a-1518	|| id:finn-b-N14_ENDOMETRIOSIS_INTESTINE	Weighted median	11	-0.00468957	0.0118153	0.691436	-0.0278476	0.0184684	0.995321	0.972537	1.01864	0.0238426
163	finn-b-N14_ENDOMETRIOSIS_INTESTINE	prot-a-1518	Interleukin-2 receptor subunit alpha || id:prot-a-1518	|| id:finn-b-N14_ENDOMETRIOSIS_INTESTINE	Inverse variance weighted	11	-0.00154511	0.00863666	0.858015	-0.018473	0.0153827	0.998456	0.981697	1.0155	0.0295867
164	finn-b-N14_ENDOMETRIOSIS_INTESTINE	prot-a-1518	Interleukin-2 receptor subunit alpha || id:prot-a-1518	|| id:finn-b-N14_ENDOMETRIOSIS_INTESTINE	Simple mode	11	0.00576069	0.0186741	0.764043	-0.0308405	0.0423619	1.00578	0.96963	1.04327	0.0263463
165	finn-b-N14_ENDOMETRIOSIS_INTESTINE	prot-a-1518	Interleukin-2 receptor subunit alpha || id:prot-a-1518	|| id:finn-b-N14_ENDOMETRIOSIS_INTESTINE	Weighted mode	11	-0.00424122	0.0110758	0.709787	-0.0259498	0.0174673	0.995768	0.974384	1.01762	0.0244754
148	finn-b-N14_ENDOMETRIOSIS_INTESTINE	prot-a-1506	Interleukin-21 || id:prot-a-1506	|| id:finn-b-N14_ENDOMETRIOSIS_INTESTINE	Inverse variance weighted	11	0.0121747	0.00863677	0.158647	-0.00475337	0.0291028	1.01225	0.995258	1.02953	0.0054706
146	finn-b-N14_ENDOMETRIOSIS_INTESTINE	prot-a-1506	Interleukin-21 || id:prot-a-1506	|| id:finn-b-N14_ENDOMETRIOSIS_INTESTINE	MR Egger	11	0.0100866	0.0107477	0.372494	-0.0109789	0.0311522	1.01014	0.989081	1.03164	0.0128446
147	finn-b-N14_ENDOMETRIOSIS_INTESTINE	prot-a-1506	Interleukin-21 || id:prot-a-1506	|| id:finn-b-N14_ENDOMETRIOSIS_INTESTINE	Weighted median	11	0.00975608	0.0121207	0.420869	-0.0140004	0.0335126	1.0098	0.986097	1.03408	0.0145127
149	finn-b-N14_ENDOMETRIOSIS_INTESTINE	prot-a-1506	Interleukin-21 || id:prot-a-1506	|| id:finn-b-N14_ENDOMETRIOSIS_INTESTINE	Simple mode	11	0.00511353	0.0192385	0.795795	-0.032594	0.042821	1.00513	0.967932	1.04375	0.0274412
150	finn-b-N14_ENDOMETRIOSIS_INTESTINE	prot-a-1506	Interleukin-21 || id:prot-a-1506	|| id:finn-b-N14_ENDOMETRIOSIS_INTESTINE	Weighted mode	11	0.00941519	0.0110748	0.415133	-0.0122913	0.0311217	1.00946	0.987784	1.03161	0.0143149
113	finn-b-N14_ENDOMETRIOSIS_INTESTINE	prot-a-1472	Interleukin-23 || id:prot-a-1472	|| id:finn-b-N14_ENDOMETRIOSIS_INTESTINE	Inverse variance weighted	11	0.0119362	0.0095169	0.209764	-0.00671689	0.0305894	1.01201	0.993306	1.03106	0.00723324
111	finn-b-N14_ENDOMETRIOSIS_INTESTINE	prot-a-1472	Interleukin-23 || id:prot-a-1472	|| id:finn-b-N14_ENDOMETRIOSIS_INTESTINE	MR Egger	11	0.00700499	0.0121747	0.579139	-0.0168575	0.0308674	1.00703	0.983284	1.03135	0.0199703
112	finn-b-N14_ENDOMETRIOSIS_INTESTINE	prot-a-1472	Interleukin-23 || id:prot-a-1472	|| id:finn-b-N14_ENDOMETRIOSIS_INTESTINE	Weighted median	11	0.00531341	0.0114665	0.643089	-0.017161	0.0277878	1.00533	0.982985	1.02818	0.0221755
114	finn-b-N14_ENDOMETRIOSIS_INTESTINE	prot-a-1472	Interleukin-23 || id:prot-a-1472	|| id:finn-b-N14_ENDOMETRIOSIS_INTESTINE	Simple mode	11	0.0229955	0.0218575	0.317526	-0.0198451	0.0658362	1.02326	0.980351	1.06805	0.0109492
115	finn-b-N14_ENDOMETRIOSIS_INTESTINE	prot-a-1472	Interleukin-23 || id:prot-a-1472	|| id:finn-b-N14_ENDOMETRIOSIS_INTESTINE	Weighted mode	11	0.00558578	0.0113539	0.633362	-0.0166679	0.0278395	1.0056	0.98347	1.02823	0.0218401
153	finn-b-N14_ENDOMETRIOSIS_INTESTINE	prot-a-1515	Interleukin-25 || id:prot-a-1515	|| id:finn-b-N14_ENDOMETRIOSIS_INTESTINE	Inverse variance weighted	11	-0.00431867	0.00863757	0.617085	-0.0212483	0.012611	0.995691	0.978976	1.01269	0.0212788
151	finn-b-N14_ENDOMETRIOSIS_INTESTINE	prot-a-1515	Interleukin-25 || id:prot-a-1515	|| id:finn-b-N14_ENDOMETRIOSIS_INTESTINE	MR Egger	11	-0.0056056	0.0107482	0.614582	-0.0266721	0.0154609	0.99441	0.97368	1.01558	0.0211925
152	finn-b-N14_ENDOMETRIOSIS_INTESTINE	prot-a-1515	Interleukin-25 || id:prot-a-1515	|| id:finn-b-N14_ENDOMETRIOSIS_INTESTINE	Weighted median	11	-0.00399605	0.0126279	0.751664	-0.0287468	0.0207546	0.996012	0.971663	1.02097	0.0259194
154	finn-b-N14_ENDOMETRIOSIS_INTESTINE	prot-a-1515	Interleukin-25 || id:prot-a-1515	|| id:finn-b-N14_ENDOMETRIOSIS_INTESTINE	Simple mode	11	0.00680289	0.0161266	0.682064	-0.0248052	0.038411	1.00683	0.9755	1.03916	0.0235195
155	finn-b-N14_ENDOMETRIOSIS_INTESTINE	prot-a-1515	Interleukin-25 || id:prot-a-1515	|| id:finn-b-N14_ENDOMETRIOSIS_INTESTINE	Weighted mode	11	-0.00430252	0.010945	0.702492	-0.0257547	0.0171496	0.995707	0.974574	1.0173	0.0242239
158	finn-b-N14_ENDOMETRIOSIS_INTESTINE	prot-a-1516	Interleukin-27 || id:prot-a-1516	|| id:finn-b-N14_ENDOMETRIOSIS_INTESTINE	Inverse variance weighted	11	0.00346758	0.010911	0.750633	-0.0179181	0.0248532	1.00347	0.982241	1.02516	0.0258839
156	finn-b-N14_ENDOMETRIOSIS_INTESTINE	prot-a-1516	Interleukin-27 || id:prot-a-1516	|| id:finn-b-N14_ENDOMETRIOSIS_INTESTINE	MR Egger	11	-0.00584498	0.0133282	0.671333	-0.0319683	0.0202784	0.994172	0.968537	1.02049	0.0231494
157	finn-b-N14_ENDOMETRIOSIS_INTESTINE	prot-a-1516	Interleukin-27 || id:prot-a-1516	|| id:finn-b-N14_ENDOMETRIOSIS_INTESTINE	Weighted median	11	-0.00679607	0.0116019	0.558029	-0.0295358	0.0159437	0.993227	0.970896	1.01607	0.0192424
159	finn-b-N14_ENDOMETRIOSIS_INTESTINE	prot-a-1516	Interleukin-27 || id:prot-a-1516	|| id:finn-b-N14_ENDOMETRIOSIS_INTESTINE	Simple mode	11	-0.0105043	0.0211876	0.630768	-0.052032	0.0310235	0.989551	0.949298	1.03151	0.0217506
160	finn-b-N14_ENDOMETRIOSIS_INTESTINE	prot-a-1516	Interleukin-27 || id:prot-a-1516	|| id:finn-b-N14_ENDOMETRIOSIS_INTESTINE	Weighted mode	11	-0.00918703	0.0108767	0.418056	-0.0305054	0.0121314	0.990855	0.969955	1.01221	0.0144157
183	finn-b-N14_ENDOMETRIOSIS_INTESTINE	prot-a-1525	Interleukin-3 || id:prot-a-1525	|| id:finn-b-N14_ENDOMETRIOSIS_INTESTINE	Inverse variance weighted	11	-0.000508045	0.0086374	0.953096	-0.0174374	0.0164213	0.999492	0.982714	1.01656	0.0328654
181	finn-b-N14_ENDOMETRIOSIS_INTESTINE	prot-a-1525	Interleukin-3 || id:prot-a-1525	|| id:finn-b-N14_ENDOMETRIOSIS_INTESTINE	MR Egger	11	-0.00236688	0.0107482	0.83062	-0.0234333	0.0186995	0.997636	0.976839	1.01888	0.0286421
182	finn-b-N14_ENDOMETRIOSIS_INTESTINE	prot-a-1525	Interleukin-3 || id:prot-a-1525	|| id:finn-b-N14_ENDOMETRIOSIS_INTESTINE	Weighted median	11	0.000111215	0.0108152	0.991795	-0.0210866	0.021309	1.00011	0.979134	1.02154	0.0341998
184	finn-b-N14_ENDOMETRIOSIS_INTESTINE	prot-a-1525	Interleukin-3 || id:prot-a-1525	|| id:finn-b-N14_ENDOMETRIOSIS_INTESTINE	Simple mode	11	-0.00654603	0.0161021	0.692914	-0.0381061	0.025014	0.993475	0.962611	1.02533	0.0238936
185	finn-b-N14_ENDOMETRIOSIS_INTESTINE	prot-a-1525	Interleukin-3 || id:prot-a-1525	|| id:finn-b-N14_ENDOMETRIOSIS_INTESTINE	Weighted mode	11	5.19517e-05	0.0107998	0.996256	-0.0211156	0.0212195	1.00005	0.979106	1.02145	0.0343537
168	finn-b-N14_ENDOMETRIOSIS_INTESTINE	prot-a-1521	Interleukin-31 || id:prot-a-1521	|| id:finn-b-N14_ENDOMETRIOSIS_INTESTINE	Inverse variance weighted	11	-0.0178323	0.00863634	0.0389417	-0.0347595	-0.000905106	0.982326	0.965838	0.999095	0.00134282
166	finn-b-N14_ENDOMETRIOSIS_INTESTINE	prot-a-1521	Interleukin-31 || id:prot-a-1521	|| id:finn-b-N14_ENDOMETRIOSIS_INTESTINE	MR Egger	11	-0.0156019	0.0107475	0.180542	-0.036667	0.00546323	0.984519	0.963997	1.00548	0.00622557
167	finn-b-N14_ENDOMETRIOSIS_INTESTINE	prot-a-1521	Interleukin-31 || id:prot-a-1521	|| id:finn-b-N14_ENDOMETRIOSIS_INTESTINE	Weighted median	11	-0.0167455	0.0121569	0.168376	-0.0405731	0.00708212	0.983394	0.960239	1.00711	0.00580606
169	finn-b-N14_ENDOMETRIOSIS_INTESTINE	prot-a-1521	Interleukin-31 || id:prot-a-1521	|| id:finn-b-N14_ENDOMETRIOSIS_INTESTINE	Simple mode	11	-0.0182045	0.0173053	0.317575	-0.0521229	0.015714	0.98196	0.949212	1.01584	0.0109508
170	finn-b-N14_ENDOMETRIOSIS_INTESTINE	prot-a-1521	Interleukin-31 || id:prot-a-1521	|| id:finn-b-N14_ENDOMETRIOSIS_INTESTINE	Weighted mode	11	-0.0165338	0.010462	0.145105	-0.0370394	0.00397178	0.983602	0.963638	1.00398	0.00500361
173	finn-b-N14_ENDOMETRIOSIS_INTESTINE	prot-a-1523	Interleukin-32 || id:prot-a-1523	|| id:finn-b-N14_ENDOMETRIOSIS_INTESTINE	Inverse variance weighted	11	-0.00339375	0.00863668	0.69436	-0.0203216	0.0135341	0.996612	0.979883	1.01363	0.0239434
171	finn-b-N14_ENDOMETRIOSIS_INTESTINE	prot-a-1523	Interleukin-32 || id:prot-a-1523	|| id:finn-b-N14_ENDOMETRIOSIS_INTESTINE	MR Egger	11	0.00121519	0.0107476	0.91246	-0.0198501	0.0222804	1.00122	0.980346	1.02253	0.0314641
172	finn-b-N14_ENDOMETRIOSIS_INTESTINE	prot-a-1523	Interleukin-32 || id:prot-a-1523	|| id:finn-b-N14_ENDOMETRIOSIS_INTESTINE	Weighted median	11	-0.00397534	0.0115437	0.730567	-0.026601	0.0186504	0.996033	0.97375	1.01883	0.025192
174	finn-b-N14_ENDOMETRIOSIS_INTESTINE	prot-a-1523	Interleukin-32 || id:prot-a-1523	|| id:finn-b-N14_ENDOMETRIOSIS_INTESTINE	Simple mode	11	0.00425421	0.0170696	0.808229	-0.0292021	0.0377106	1.00426	0.97122	1.03843	0.02787
175	finn-b-N14_ENDOMETRIOSIS_INTESTINE	prot-a-1523	Interleukin-32 || id:prot-a-1523	|| id:finn-b-N14_ENDOMETRIOSIS_INTESTINE	Weighted mode	11	-0.00280349	0.0117168	0.815727	-0.0257683	0.0201613	0.9972	0.974561	1.02037	0.0281285
178	finn-b-N14_ENDOMETRIOSIS_INTESTINE	prot-a-1524	Interleukin-34 || id:prot-a-1524	|| id:finn-b-N14_ENDOMETRIOSIS_INTESTINE	Inverse variance weighted	11	-0.00123432	0.0119096	0.917454	-0.0245771	0.0221085	0.998766	0.975722	1.02235	0.0316364
176	finn-b-N14_ENDOMETRIOSIS_INTESTINE	prot-a-1524	Interleukin-34 || id:prot-a-1524	|| id:finn-b-N14_ENDOMETRIOSIS_INTESTINE	MR Egger	11	-0.00990262	0.014848	0.521545	-0.0390047	0.0191995	0.990146	0.961746	1.01938	0.0179843
177	finn-b-N14_ENDOMETRIOSIS_INTESTINE	prot-a-1524	Interleukin-34 || id:prot-a-1524	|| id:finn-b-N14_ENDOMETRIOSIS_INTESTINE	Weighted median	11	-0.00688137	0.0112671	0.541364	-0.0289648	0.0152021	0.993142	0.971451	1.01532	0.0186677
179	finn-b-N14_ENDOMETRIOSIS_INTESTINE	prot-a-1524	Interleukin-34 || id:prot-a-1524	|| id:finn-b-N14_ENDOMETRIOSIS_INTESTINE	Simple mode	11	-0.00505891	0.0175926	0.779555	-0.0395403	0.0294225	0.994954	0.961231	1.02986	0.0268812
180	finn-b-N14_ENDOMETRIOSIS_INTESTINE	prot-a-1524	Interleukin-34 || id:prot-a-1524	|| id:finn-b-N14_ENDOMETRIOSIS_INTESTINE	Weighted mode	11	-0.00679577	0.0104523	0.530236	-0.0272823	0.0136908	0.993227	0.973086	1.01378	0.018284
188	finn-b-N14_ENDOMETRIOSIS_INTESTINE	prot-a-1526	Interleukin-36 alpha || id:prot-a-1526	|| id:finn-b-N14_ENDOMETRIOSIS_INTESTINE	Inverse variance weighted	11	-0.00466216	0.00931443	0.616701	-0.0229184	0.0135941	0.995349	0.977342	1.01369	0.0212655
186	finn-b-N14_ENDOMETRIOSIS_INTESTINE	prot-a-1526	Interleukin-36 alpha || id:prot-a-1526	|| id:finn-b-N14_ENDOMETRIOSIS_INTESTINE	MR Egger	11	-0.00487777	0.012217	0.699009	-0.0288231	0.0190675	0.995134	0.971588	1.01925	0.0241038
187	finn-b-N14_ENDOMETRIOSIS_INTESTINE	prot-a-1526	Interleukin-36 alpha || id:prot-a-1526	|| id:finn-b-N14_ENDOMETRIOSIS_INTESTINE	Weighted median	11	-0.00631493	0.0117374	0.590564	-0.0293202	0.0166903	0.993705	0.971105	1.01683	0.0203643
189	finn-b-N14_ENDOMETRIOSIS_INTESTINE	prot-a-1526	Interleukin-36 alpha || id:prot-a-1526	|| id:finn-b-N14_ENDOMETRIOSIS_INTESTINE	Simple mode	11	0.00947925	0.0174051	0.597947	-0.0246348	0.0435933	1.00952	0.975666	1.04456	0.0206189
190	finn-b-N14_ENDOMETRIOSIS_INTESTINE	prot-a-1526	Interleukin-36 alpha || id:prot-a-1526	|| id:finn-b-N14_ENDOMETRIOSIS_INTESTINE	Weighted mode	11	-0.00506242	0.0106872	0.645892	-0.0260093	0.0158844	0.99495	0.974326	1.01601	0.0222721
193	finn-b-N14_ENDOMETRIOSIS_INTESTINE	prot-a-1527	Interleukin-36 beta || id:prot-a-1527	|| id:finn-b-N14_ENDOMETRIOSIS_INTESTINE	Inverse variance weighted	11	0.00878433	0.00889054	0.323127	-0.00864114	0.0262098	1.00882	0.991396	1.02656	0.0111423
191	finn-b-N14_ENDOMETRIOSIS_INTESTINE	prot-a-1527	Interleukin-36 beta || id:prot-a-1527	|| id:finn-b-N14_ENDOMETRIOSIS_INTESTINE	MR Egger	11	0.0086491	0.0116617	0.477196	-0.0142078	0.031506	1.00869	0.985893	1.03201	0.016455
192	finn-b-N14_ENDOMETRIOSIS_INTESTINE	prot-a-1527	Interleukin-36 beta || id:prot-a-1527	|| id:finn-b-N14_ENDOMETRIOSIS_INTESTINE	Weighted median	11	0.00703018	0.0121818	0.56387	-0.0168462	0.0309066	1.00705	0.983295	1.03139	0.0194438
194	finn-b-N14_ENDOMETRIOSIS_INTESTINE	prot-a-1527	Interleukin-36 beta || id:prot-a-1527	|| id:finn-b-N14_ENDOMETRIOSIS_INTESTINE	Simple mode	11	-0.000948598	0.0221455	0.966676	-0.0443538	0.0424566	0.999052	0.956615	1.04337	0.0333337
195	finn-b-N14_ENDOMETRIOSIS_INTESTINE	prot-a-1527	Interleukin-36 beta || id:prot-a-1527	|| id:finn-b-N14_ENDOMETRIOSIS_INTESTINE	Weighted mode	11	0.00633726	0.0120481	0.610358	-0.0172771	0.0299516	1.00636	0.982871	1.0304	0.0210468
198	finn-b-N14_ENDOMETRIOSIS_INTESTINE	prot-a-1528	Interleukin-36 gamma || id:prot-a-1528	|| id:finn-b-N14_ENDOMETRIOSIS_INTESTINE	Inverse variance weighted	11	0.0145918	0.00892123	0.101919	-0.00289386	0.0320774	1.0147	0.99711	1.0326	0.00351445
196	finn-b-N14_ENDOMETRIOSIS_INTESTINE	prot-a-1528	Interleukin-36 gamma || id:prot-a-1528	|| id:finn-b-N14_ENDOMETRIOSIS_INTESTINE	MR Egger	11	0.0154255	0.0116911	0.219606	-0.00748907	0.03834	1.01555	0.992539	1.03908	0.00757263
197	finn-b-N14_ENDOMETRIOSIS_INTESTINE	prot-a-1528	Interleukin-36 gamma || id:prot-a-1528	|| id:finn-b-N14_ENDOMETRIOSIS_INTESTINE	Weighted median	11	0.0208137	0.0134199	0.120911	-0.00548927	0.0471166	1.02103	0.994526	1.04824	0.00416936
199	finn-b-N14_ENDOMETRIOSIS_INTESTINE	prot-a-1528	Interleukin-36 gamma || id:prot-a-1528	|| id:finn-b-N14_ENDOMETRIOSIS_INTESTINE	Simple mode	11	0.0239346	0.0192852	0.2429	-0.0138645	0.0617337	1.02422	0.986231	1.06368	0.00837587
200	finn-b-N14_ENDOMETRIOSIS_INTESTINE	prot-a-1528	Interleukin-36 gamma || id:prot-a-1528	|| id:finn-b-N14_ENDOMETRIOSIS_INTESTINE	Weighted mode	11	0.021475	0.0123154	0.111807	-0.00266331	0.0456132	1.02171	0.99734	1.04667	0.0038554
18	finn-b-N14_ENDOMETRIOSIS_INTESTINE	ebi-a-GCST004453	Interleukin-4 levels || id:ebi-a-GCST004453	|| id:finn-b-N14_ENDOMETRIOSIS_INTESTINE	Inverse variance weighted	6	-0.00323441	0.0131211	0.805292	-0.0289518	0.022483	0.996771	0.971463	1.02274	0.0277687
16	finn-b-N14_ENDOMETRIOSIS_INTESTINE	ebi-a-GCST004453	Interleukin-4 levels || id:ebi-a-GCST004453	|| id:finn-b-N14_ENDOMETRIOSIS_INTESTINE	MR Egger	6	-0.0107849	0.0283496	0.72297	-0.0663501	0.0447804	0.989273	0.935803	1.0458	0.02493
17	finn-b-N14_ENDOMETRIOSIS_INTESTINE	ebi-a-GCST004453	Interleukin-4 levels || id:ebi-a-GCST004453	|| id:finn-b-N14_ENDOMETRIOSIS_INTESTINE	Weighted median	6	-0.0102028	0.0161216	0.526821	-0.0418012	0.0213956	0.989849	0.95906	1.02163	0.0181662
19	finn-b-N14_ENDOMETRIOSIS_INTESTINE	ebi-a-GCST004453	Interleukin-4 levels || id:ebi-a-GCST004453	|| id:finn-b-N14_ENDOMETRIOSIS_INTESTINE	Simple mode	6	-0.0113479	0.0227595	0.639218	-0.0559565	0.0332607	0.988716	0.94558	1.03382	0.022042
20	finn-b-N14_ENDOMETRIOSIS_INTESTINE	ebi-a-GCST004453	Interleukin-4 levels || id:ebi-a-GCST004453	|| id:finn-b-N14_ENDOMETRIOSIS_INTESTINE	Weighted mode	6	-0.0113479	0.0253103	0.672662	-0.060956	0.0382603	0.988716	0.940865	1.039	0.0231952
203	finn-b-N14_ENDOMETRIOSIS_INTESTINE	prot-a-1535	Interleukin-5 || id:prot-a-1535	|| id:finn-b-N14_ENDOMETRIOSIS_INTESTINE	Inverse variance weighted	11	0.0107098	0.00863776	0.215021	-0.00622025	0.0276398	1.01077	0.993799	1.02803	0.00741452
201	finn-b-N14_ENDOMETRIOSIS_INTESTINE	prot-a-1535	Interleukin-5 || id:prot-a-1535	|| id:finn-b-N14_ENDOMETRIOSIS_INTESTINE	MR Egger	11	0.00598488	0.0107482	0.591223	-0.0150817	0.0270514	1.006	0.985032	1.02742	0.020387
202	finn-b-N14_ENDOMETRIOSIS_INTESTINE	prot-a-1535	Interleukin-5 || id:prot-a-1535	|| id:finn-b-N14_ENDOMETRIOSIS_INTESTINE	Weighted median	11	0.00803261	0.0115583	0.487076	-0.0146216	0.0306868	1.00806	0.985485	1.03116	0.0167957
204	finn-b-N14_ENDOMETRIOSIS_INTESTINE	prot-a-1535	Interleukin-5 || id:prot-a-1535	|| id:finn-b-N14_ENDOMETRIOSIS_INTESTINE	Simple mode	11	0.0281075	0.0164278	0.117872	-0.00409097	0.0603061	1.02851	0.995917	1.06216	0.00406457
205	finn-b-N14_ENDOMETRIOSIS_INTESTINE	prot-a-1535	Interleukin-5 || id:prot-a-1535	|| id:finn-b-N14_ENDOMETRIOSIS_INTESTINE	Weighted mode	11	0.00727132	0.0107266	0.513228	-0.0137528	0.0282954	1.0073	0.986341	1.0287	0.0176975
88	finn-b-N14_ENDOMETRIOSIS_INTESTINE	ebi-a-GCST90012005	Interleukin-6 levels || id:ebi-a-GCST90012005	|| id:finn-b-N14_ENDOMETRIOSIS_INTESTINE	Inverse variance weighted	11	-0.00950643	0.00547898	0.0827279	-0.0202452	0.00123237	0.990539	0.979958	1.00123	0.00285269
86	finn-b-N14_ENDOMETRIOSIS_INTESTINE	ebi-a-GCST90012005	Interleukin-6 levels || id:ebi-a-GCST90012005	|| id:finn-b-N14_ENDOMETRIOSIS_INTESTINE	MR Egger	11	-0.00777208	0.00739286	0.32053	-0.0222621	0.00671793	0.992258	0.977984	1.00674	0.0110528
87	finn-b-N14_ENDOMETRIOSIS_INTESTINE	ebi-a-GCST90012005	Interleukin-6 levels || id:ebi-a-GCST90012005	|| id:finn-b-N14_ENDOMETRIOSIS_INTESTINE	Weighted median	11	-0.00931526	0.00798216	0.243206	-0.0249603	0.00632977	0.990728	0.975349	1.00635	0.00838642
89	finn-b-N14_ENDOMETRIOSIS_INTESTINE	ebi-a-GCST90012005	Interleukin-6 levels || id:ebi-a-GCST90012005	|| id:finn-b-N14_ENDOMETRIOSIS_INTESTINE	Simple mode	11	-0.00565623	0.0119191	0.6453	-0.0290177	0.0177052	0.99436	0.971399	1.01786	0.0222517
90	finn-b-N14_ENDOMETRIOSIS_INTESTINE	ebi-a-GCST90012005	Interleukin-6 levels || id:ebi-a-GCST90012005	|| id:finn-b-N14_ENDOMETRIOSIS_INTESTINE	Weighted mode	11	-0.008697	0.00691785	0.237256	-0.022256	0.00486199	0.991341	0.97799	1.00487	0.00818124
208	finn-b-N14_ENDOMETRIOSIS_INTESTINE	prot-a-1540	Interleukin-6 receptor subunit alpha || id:prot-a-1540	|| id:finn-b-N14_ENDOMETRIOSIS_INTESTINE	Inverse variance weighted	11	-0.00389998	0.00863666	0.651585	-0.0208278	0.0130279	0.996108	0.979388	1.01311	0.0224685
206	finn-b-N14_ENDOMETRIOSIS_INTESTINE	prot-a-1540	Interleukin-6 receptor subunit alpha || id:prot-a-1540	|| id:finn-b-N14_ENDOMETRIOSIS_INTESTINE	MR Egger	11	-0.0109514	0.0107476	0.334828	-0.0320166	0.0101139	0.989108	0.96849	1.01017	0.0115458
207	finn-b-N14_ENDOMETRIOSIS_INTESTINE	prot-a-1540	Interleukin-6 receptor subunit alpha || id:prot-a-1540	|| id:finn-b-N14_ENDOMETRIOSIS_INTESTINE	Weighted median	11	-0.00624012	0.0118867	0.599607	-0.0295381	0.0170578	0.993779	0.970894	1.0172	0.0206761
209	finn-b-N14_ENDOMETRIOSIS_INTESTINE	prot-a-1540	Interleukin-6 receptor subunit alpha || id:prot-a-1540	|| id:finn-b-N14_ENDOMETRIOSIS_INTESTINE	Simple mode	11	0.0151602	0.0181264	0.422487	-0.0203675	0.0506879	1.01528	0.979838	1.05199	0.0145685
210	finn-b-N14_ENDOMETRIOSIS_INTESTINE	prot-a-1540	Interleukin-6 receptor subunit alpha || id:prot-a-1540	|| id:finn-b-N14_ENDOMETRIOSIS_INTESTINE	Weighted mode	11	-0.0102539	0.0116043	0.397644	-0.0329984	0.0124906	0.989798	0.96754	1.01257	0.0137119
13	finn-b-N14_ENDOMETRIOSIS_INTESTINE	ebi-a-GCST004451	Interleukin-7 levels || id:ebi-a-GCST004451	|| id:finn-b-N14_ENDOMETRIOSIS_INTESTINE	Inverse variance weighted	7	0.0212114	0.0172335	0.21839	-0.0125663	0.0549891	1.02144	0.987512	1.05653	0.00753068
11	finn-b-N14_ENDOMETRIOSIS_INTESTINE	ebi-a-GCST004451	Interleukin-7 levels || id:ebi-a-GCST004451	|| id:finn-b-N14_ENDOMETRIOSIS_INTESTINE	MR Egger	7	0.0249823	0.0294116	0.434432	-0.0326645	0.082629	1.0253	0.967863	1.08614	0.0149804
12	finn-b-N14_ENDOMETRIOSIS_INTESTINE	ebi-a-GCST004451	Interleukin-7 levels || id:ebi-a-GCST004451	|| id:finn-b-N14_ENDOMETRIOSIS_INTESTINE	Weighted median	7	0.0188446	0.0222654	0.39735	-0.0247956	0.0624849	1.01902	0.975509	1.06448	0.0137017
14	finn-b-N14_ENDOMETRIOSIS_INTESTINE	ebi-a-GCST004451	Interleukin-7 levels || id:ebi-a-GCST004451	|| id:finn-b-N14_ENDOMETRIOSIS_INTESTINE	Simple mode	7	0.0165638	0.0349017	0.651864	-0.0518436	0.0849711	1.0167	0.949477	1.08869	0.0224781
15	finn-b-N14_ENDOMETRIOSIS_INTESTINE	ebi-a-GCST004451	Interleukin-7 levels || id:ebi-a-GCST004451	|| id:finn-b-N14_ENDOMETRIOSIS_INTESTINE	Weighted mode	7	0.0168592	0.0339111	0.636767	-0.0496066	0.0833251	1.017	0.951604	1.0869	0.0219575
8	finn-b-N14_ENDOMETRIOSIS_INTESTINE	ebi-a-GCST004445	Interleukin-8 levels || id:ebi-a-GCST004445	|| id:finn-b-N14_ENDOMETRIOSIS_INTESTINE	Inverse variance weighted	6	-0.0107951	0.0197686	0.585015	-0.0495416	0.0279513	0.989263	0.951666	1.02835	0.0201729
6	finn-b-N14_ENDOMETRIOSIS_INTESTINE	ebi-a-GCST004445	Interleukin-8 levels || id:ebi-a-GCST004445	|| id:finn-b-N14_ENDOMETRIOSIS_INTESTINE	MR Egger	6	-0.0227377	0.0428081	0.623436	-0.106642	0.0611662	0.977519	0.898848	1.06308	0.0214978
7	finn-b-N14_ENDOMETRIOSIS_INTESTINE	ebi-a-GCST004445	Interleukin-8 levels || id:ebi-a-GCST004445	|| id:finn-b-N14_ENDOMETRIOSIS_INTESTINE	Weighted median	6	-0.00453559	0.0238962	0.849463	-0.0513722	0.042301	0.995475	0.949925	1.04321	0.0292918
9	finn-b-N14_ENDOMETRIOSIS_INTESTINE	ebi-a-GCST004445	Interleukin-8 levels || id:ebi-a-GCST004445	|| id:finn-b-N14_ENDOMETRIOSIS_INTESTINE	Simple mode	6	0.00885204	0.038696	0.828119	-0.0669921	0.0846962	1.00889	0.935203	1.08839	0.0285558
10	finn-b-N14_ENDOMETRIOSIS_INTESTINE	ebi-a-GCST004445	Interleukin-8 levels || id:ebi-a-GCST004445	|| id:finn-b-N14_ENDOMETRIOSIS_INTESTINE	Weighted mode	6	0.00176933	0.038244	0.964891	-0.0731889	0.0767276	1.00177	0.929425	1.07975	0.0332721
213	finn-b-N14_ENDOMETRIOSIS_INTESTINE	prot-a-1546	Interleukin-9 || id:prot-a-1546	|| id:finn-b-N14_ENDOMETRIOSIS_INTESTINE	Inverse variance weighted	11	0.0257546	0.0105883	0.0150006	0.00500153	0.0465076	1.02609	1.00501	1.04761	0.000517262
211	finn-b-N14_ENDOMETRIOSIS_INTESTINE	prot-a-1546	Interleukin-9 || id:prot-a-1546	|| id:finn-b-N14_ENDOMETRIOSIS_INTESTINE	MR Egger	11	0.0210506	0.013635	0.157018	-0.00567406	0.0477752	1.02127	0.994342	1.04893	0.00541442
212	finn-b-N14_ENDOMETRIOSIS_INTESTINE	prot-a-1546	Interleukin-9 || id:prot-a-1546	|| id:finn-b-N14_ENDOMETRIOSIS_INTESTINE	Weighted median	11	0.0245006	0.0127235	0.0541529	-0.000437545	0.0494387	1.0248	0.999563	1.05068	0.00186734
214	finn-b-N14_ENDOMETRIOSIS_INTESTINE	prot-a-1546	Interleukin-9 || id:prot-a-1546	|| id:finn-b-N14_ENDOMETRIOSIS_INTESTINE	Simple mode	11	0.0160251	0.0178987	0.391654	-0.0190563	0.0511065	1.01615	0.981124	1.05243	0.0135053
215	finn-b-N14_ENDOMETRIOSIS_INTESTINE	prot-a-1546	Interleukin-9 || id:prot-a-1546	|| id:finn-b-N14_ENDOMETRIOSIS_INTESTINE	Weighted mode	11	0.0196365	0.0118401	0.128212	-0.00357	0.042843	1.01983	0.996436	1.04377	0.00442109
221	finn-b-N14_ENDOMETRIOSIS_INTESTINE	prot-c-2578_67_2	MCP-1 || id:prot-c-2578_67_2	|| id:finn-b-N14_ENDOMETRIOSIS_INTESTINE	Wald ratio	1	-0.00572199	0.0773452	0.941026	-0.157319	0.145875	0.994294	0.854432	1.15705	0.941026
227	finn-b-N14_ENDOMETRIOSIS_INTESTINE	prot-c-5356_2_3	MIF || id:prot-c-5356_2_3	|| id:finn-b-N14_ENDOMETRIOSIS_INTESTINE	Wald ratio	1	-0.0597077	0.0767056	0.436333	-0.210051	0.0906353	0.94204	0.810543	1.09487	0.436333
222	finn-b-N14_ENDOMETRIOSIS_INTESTINE	prot-c-3722_49_2	TNF-a || id:prot-c-3722_49_2	|| id:finn-b-N14_ENDOMETRIOSIS_INTESTINE	Wald ratio	1	-0.058055	0.0780623	0.457058	-0.211057	0.0949471	0.943598	0.809728	1.0996	0.457058
225	finn-b-N14_ENDOMETRIOSIS_INTESTINE	prot-c-4703_87_2	TNF-b || id:prot-c-4703_87_2	|| id:finn-b-N14_ENDOMETRIOSIS_INTESTINE	Wald ratio	1	0.0710856	0.0781933	0.363297	-0.0821732	0.224344	1.07367	0.921112	1.2515	0.363297
218	finn-b-N14_ENDOMETRIOSIS_INTESTINE	prot-a-2990	Toll-like receptor 4 || id:prot-a-2990	|| id:finn-b-N14_ENDOMETRIOSIS_INTESTINE	Inverse variance weighted	11	0.0127783	0.0086374	0.139029	-0.00415098	0.0297076	1.01286	0.995858	1.03015	0.139029
216	finn-b-N14_ENDOMETRIOSIS_INTESTINE	prot-a-2990	Toll-like receptor 4 || id:prot-a-2990	|| id:finn-b-N14_ENDOMETRIOSIS_INTESTINE	MR Egger	11	0.0170042	0.010775	0.148994	-0.00411474	0.0381232	1.01715	0.995894	1.03886	0.148994
217	finn-b-N14_ENDOMETRIOSIS_INTESTINE	prot-a-2990	Toll-like receptor 4 || id:prot-a-2990	|| id:finn-b-N14_ENDOMETRIOSIS_INTESTINE	Weighted median	11	0.0138638	0.0114256	0.224977	-0.00853037	0.036258	1.01396	0.991506	1.03692	0.224977
219	finn-b-N14_ENDOMETRIOSIS_INTESTINE	prot-a-2990	Toll-like receptor 4 || id:prot-a-2990	|| id:finn-b-N14_ENDOMETRIOSIS_INTESTINE	Simple mode	11	0.0252594	0.0170627	0.169572	-0.00818342	0.0587022	1.02558	0.99185	1.06046	0.169572
220	finn-b-N14_ENDOMETRIOSIS_INTESTINE	prot-a-2990	Toll-like receptor 4 || id:prot-a-2990	|| id:finn-b-N14_ENDOMETRIOSIS_INTESTINE	Weighted mode	11	0.0141219	0.0104325	0.205654	-0.00632589	0.0345696	1.01422	0.993694	1.03517	0.205654

## Sheet: Table5
	id.exposure	id.outcome	outcome	exposure	method	nsnp	b	se	pval	lo_ci	up_ci	or	or_lci95	or_uci95	Bonferroni p
8	ebi-a-GCST90000445	finn-b-N14_ENDOMETRIOSIS_OVARY	Endometriosis of ovary || id:finn-b-N14_ENDOMETRIOSIS_OVARY	CCL23 levels || id:ebi-a-GCST90000445	Wald ratio	1	0.0460489	0.0596884	0.440417	-0.0709404	0.163038	1.04713	0.931517	1.17708	0.110104
9	ebi-a-GCST90000446	finn-b-N14_ENDOMETRIOSIS_OVARY	Endometriosis of ovary || id:finn-b-N14_ENDOMETRIOSIS_OVARY	CCL25 levels || id:ebi-a-GCST90000446	Inverse variance weighted	2	0.0345861	0.0686593	0.614447	-0.099986	0.169158	1.03519	0.90485	1.18431	0.153612
10	ebi-a-GCST90000449	finn-b-N14_ENDOMETRIOSIS_OVARY	Endometriosis of ovary || id:finn-b-N14_ENDOMETRIOSIS_OVARY	CCL4 levels || id:ebi-a-GCST90000449	Wald ratio	1	0.147124	0.101618	0.14767	-0.0520478	0.346296	1.1585	0.949284	1.41382	0.0369174
11	ebi-a-GCST90000462	finn-b-N14_ENDOMETRIOSIS_OVARY	Endometriosis of ovary || id:finn-b-N14_ENDOMETRIOSIS_OVARY	CXCL6 levels || id:ebi-a-GCST90000462	Wald ratio	1	-0.0418671	0.070472	0.552448	-0.179992	0.096258	0.958997	0.835277	1.10104	0.138112
3	ebi-a-GCST004460	finn-b-N14_ENDOMETRIOSIS_OVARY	Endometriosis of ovary || id:finn-b-N14_ENDOMETRIOSIS_OVARY	Eotaxin levels || id:ebi-a-GCST004460	MR Egger	4	-0.318712	0.215034	0.276507	-0.740178	0.102755	0.727085	0.477029	1.10822	0.276507
4	ebi-a-GCST004460	finn-b-N14_ENDOMETRIOSIS_OVARY	Endometriosis of ovary || id:finn-b-N14_ENDOMETRIOSIS_OVARY	Eotaxin levels || id:ebi-a-GCST004460	Weighted median	4	-0.0294222	0.103937	0.777119	-0.23314	0.174295	0.971006	0.792043	1.19041	0.777119
5	ebi-a-GCST004460	finn-b-N14_ENDOMETRIOSIS_OVARY	Endometriosis of ovary || id:finn-b-N14_ENDOMETRIOSIS_OVARY	Eotaxin levels || id:ebi-a-GCST004460	Inverse variance weighted	4	0.034016	0.096334	0.72401	-0.154799	0.222831	1.0346	0.856588	1.24961	0.72401
6	ebi-a-GCST004460	finn-b-N14_ENDOMETRIOSIS_OVARY	Endometriosis of ovary || id:finn-b-N14_ENDOMETRIOSIS_OVARY	Eotaxin levels || id:ebi-a-GCST004460	Simple mode	4	0.199969	0.204477	0.400219	-0.200806	0.600744	1.22137	0.818071	1.82347	0.400219
7	ebi-a-GCST004460	finn-b-N14_ENDOMETRIOSIS_OVARY	Endometriosis of ovary || id:finn-b-N14_ENDOMETRIOSIS_OVARY	Eotaxin levels || id:ebi-a-GCST004460	Weighted mode	4	-0.0962614	0.122873	0.490538	-0.337093	0.14457	0.908227	0.713843	1.15554	0.490538
33	prot-c-4840_73_1	finn-b-N14_ENDOMETRIOSIS_OVARY	Endometriosis of ovary || id:finn-b-N14_ENDOMETRIOSIS_OVARY	G-CSF || id:prot-c-4840_73_1	Wald ratio	1	0.0292156	0.0357524	0.413835	-0.0408591	0.0992903	1.02965	0.959964	1.10439	0.413835
19	prot-a-1504	finn-b-N14_ENDOMETRIOSIS_OVARY	Endometriosis of ovary || id:finn-b-N14_ENDOMETRIOSIS_OVARY	Interleukin-1 receptor antagonist protein || id:prot-a-1504	Inverse variance weighted	2	-0.00425767	0.141742	0.976037	-0.282072	0.273557	0.995751	0.754219	1.31463	0.0650691
18	prot-a-1479	finn-b-N14_ENDOMETRIOSIS_OVARY	Endometriosis of ovary || id:finn-b-N14_ENDOMETRIOSIS_OVARY	Interleukin-16 || id:prot-a-1479	Inverse variance weighted	2	-0.0386949	0.0537187	0.471325	-0.143984	0.0665937	0.962044	0.865902	1.06886	0.0314216
1	ebi-a-GCST004442	finn-b-N14_ENDOMETRIOSIS_OVARY	Endometriosis of ovary || id:finn-b-N14_ENDOMETRIOSIS_OVARY	Interleukin-17 levels || id:ebi-a-GCST004442	Wald ratio	1	-0.164815	0.255556	0.518974	-0.665704	0.336074	0.848051	0.513912	1.39944	0.0345983
13	ebi-a-GCST90012024	finn-b-N14_ENDOMETRIOSIS_OVARY	Endometriosis of ovary || id:finn-b-N14_ENDOMETRIOSIS_OVARY	Interleukin-18 levels || id:ebi-a-GCST90012024	MR Egger	7	-0.372061	0.190436	0.108152	-0.745316	0.00119359	0.689312	0.474584	1.00119	0.00721014
14	ebi-a-GCST90012024	finn-b-N14_ENDOMETRIOSIS_OVARY	Endometriosis of ovary || id:finn-b-N14_ENDOMETRIOSIS_OVARY	Interleukin-18 levels || id:ebi-a-GCST90012024	Weighted median	7	-0.187892	0.105588	0.0751592	-0.394844	0.0190594	0.828704	0.673785	1.01924	0.00501061
15	ebi-a-GCST90012024	finn-b-N14_ENDOMETRIOSIS_OVARY	Endometriosis of ovary || id:finn-b-N14_ENDOMETRIOSIS_OVARY	Interleukin-18 levels || id:ebi-a-GCST90012024	Inverse variance weighted	7	-0.113117	0.0849116	0.182802	-0.279544	0.0533096	0.893046	0.756129	1.05476	0.0121868
16	ebi-a-GCST90012024	finn-b-N14_ENDOMETRIOSIS_OVARY	Endometriosis of ovary || id:finn-b-N14_ENDOMETRIOSIS_OVARY	Interleukin-18 levels || id:ebi-a-GCST90012024	Simple mode	7	-0.116556	0.143245	0.446907	-0.397315	0.164204	0.88998	0.672122	1.17845	0.0297938
17	ebi-a-GCST90012024	finn-b-N14_ENDOMETRIOSIS_OVARY	Endometriosis of ovary || id:finn-b-N14_ENDOMETRIOSIS_OVARY	Interleukin-18 levels || id:ebi-a-GCST90012024	Weighted mode	7	-0.170464	0.111153	0.176022	-0.388324	0.0473958	0.843274	0.678193	1.04854	0.0117348
20	prot-a-1506	finn-b-N14_ENDOMETRIOSIS_OVARY	Endometriosis of ovary || id:finn-b-N14_ENDOMETRIOSIS_OVARY	Interleukin-21 || id:prot-a-1506	MR Egger	3	0.22799	0.176545	0.419473	-0.118039	0.574019	1.25607	0.888662	1.77539	0.0279649
21	prot-a-1506	finn-b-N14_ENDOMETRIOSIS_OVARY	Endometriosis of ovary || id:finn-b-N14_ENDOMETRIOSIS_OVARY	Interleukin-21 || id:prot-a-1506	Weighted median	3	0.136057	0.0721081	0.0591804	-0.00527467	0.277389	1.14575	0.994739	1.31968	0.00394536
22	prot-a-1506	finn-b-N14_ENDOMETRIOSIS_OVARY	Endometriosis of ovary || id:finn-b-N14_ENDOMETRIOSIS_OVARY	Interleukin-21 || id:prot-a-1506	Inverse variance weighted	3	0.125419	0.0658185	0.0567113	-0.00358518	0.254423	1.13362	0.996421	1.28972	0.00378075
23	prot-a-1506	finn-b-N14_ENDOMETRIOSIS_OVARY	Endometriosis of ovary || id:finn-b-N14_ENDOMETRIOSIS_OVARY	Interleukin-21 || id:prot-a-1506	Simple mode	3	0.143755	0.0851864	0.233554	-0.0232105	0.31072	1.1546	0.977057	1.36441	0.0155703
24	prot-a-1506	finn-b-N14_ENDOMETRIOSIS_OVARY	Endometriosis of ovary || id:finn-b-N14_ENDOMETRIOSIS_OVARY	Interleukin-21 || id:prot-a-1506	Weighted mode	3	0.140905	0.0777362	0.211577	-0.0114574	0.293268	1.15132	0.988608	1.3408	0.0141051
25	prot-a-1515	finn-b-N14_ENDOMETRIOSIS_OVARY	Endometriosis of ovary || id:finn-b-N14_ENDOMETRIOSIS_OVARY	Interleukin-25 || id:prot-a-1515	Wald ratio	1	0.0228188	0.0390482	0.558968	-0.0537157	0.0993533	1.02308	0.947702	1.10446	0.0372645
26	prot-a-1516	finn-b-N14_ENDOMETRIOSIS_OVARY	Endometriosis of ovary || id:finn-b-N14_ENDOMETRIOSIS_OVARY	Interleukin-27 || id:prot-a-1516	Wald ratio	1	0.042565	0.147595	0.773049	-0.246722	0.331852	1.04348	0.781358	1.39355	0.0515366
29	prot-a-1525	finn-b-N14_ENDOMETRIOSIS_OVARY	Endometriosis of ovary || id:finn-b-N14_ENDOMETRIOSIS_OVARY	Interleukin-3 || id:prot-a-1525	Wald ratio	1	0.296981	0.230526	0.197649	-0.154849	0.748812	1.34579	0.856544	2.11449	0.0131766
27	prot-a-1521	finn-b-N14_ENDOMETRIOSIS_OVARY	Endometriosis of ovary || id:finn-b-N14_ENDOMETRIOSIS_OVARY	Interleukin-31 || id:prot-a-1521	Wald ratio	1	-0.169601	0.0595052	0.00436935	-0.286231	-0.0529708	0.844001	0.751089	0.948408	0.00029129
28	prot-a-1524	finn-b-N14_ENDOMETRIOSIS_OVARY	Endometriosis of ovary || id:finn-b-N14_ENDOMETRIOSIS_OVARY	Interleukin-34 || id:prot-a-1524	Inverse variance weighted	2	0.0368033	0.0725184	0.611802	-0.105333	0.178939	1.03749	0.900025	1.19595	0.0407868
30	prot-a-1526	finn-b-N14_ENDOMETRIOSIS_OVARY	Endometriosis of ovary || id:finn-b-N14_ENDOMETRIOSIS_OVARY	Interleukin-36 alpha || id:prot-a-1526	Inverse variance weighted	2	-0.103786	0.149361	0.48714	-0.396533	0.188962	0.901418	0.672648	1.208	0.032476
31	prot-a-1535	finn-b-N14_ENDOMETRIOSIS_OVARY	Endometriosis of ovary || id:finn-b-N14_ENDOMETRIOSIS_OVARY	Interleukin-5 || id:prot-a-1535	Inverse variance weighted	2	0.1829	0.127355	0.150963	-0.0667163	0.432516	1.20069	0.935461	1.54113	0.0100642
12	ebi-a-GCST90012005	finn-b-N14_ENDOMETRIOSIS_OVARY	Endometriosis of ovary || id:finn-b-N14_ENDOMETRIOSIS_OVARY	Interleukin-6 levels || id:ebi-a-GCST90012005	Inverse variance weighted	2	0.199829	0.215933	0.354749	-0.223401	0.623058	1.22119	0.799794	1.86462	0.0236499
32	prot-a-1540	finn-b-N14_ENDOMETRIOSIS_OVARY	Endometriosis of ovary || id:finn-b-N14_ENDOMETRIOSIS_OVARY	Interleukin-6 receptor subunit alpha || id:prot-a-1540	Inverse variance weighted	2	0.0121668	0.0255729	0.634238	-0.0379561	0.0622898	1.01224	0.962755	1.06427	0.0422825
2	ebi-a-GCST004451	finn-b-N14_ENDOMETRIOSIS_OVARY	Endometriosis of ovary || id:finn-b-N14_ENDOMETRIOSIS_OVARY	Interleukin-7 levels || id:ebi-a-GCST004451	Wald ratio	1	0.0755008	0.0819723	0.357023	-0.0851649	0.236166	1.07842	0.918361	1.26639	0.0238015
34	prot-c-5356_2_3	finn-b-N14_ENDOMETRIOSIS_OVARY	Endometriosis of ovary || id:finn-b-N14_ENDOMETRIOSIS_OVARY	MIF || id:prot-c-5356_2_3	Wald ratio	1	0.0160735	0.0950057	0.865652	-0.170138	0.202285	1.0162	0.843549	1.2242	0.865652

## Sheet: Table6
	id.exposure	id.outcome	outcome	exposure	method	nsnp	b	se	pval	lo_ci	up_ci	or	or_lci95	or_uci95	Bonferroni p
236	finn-b-N14_ENDOMETRIOSIS_OVARY	prot-c-4368_8_2	b-NGF || id:prot-c-4368_8_2	|| id:finn-b-N14_ENDOMETRIOSIS_OVARY	MR Egger	3	-0.243759	0.894084	0.830553	-1.99616	1.50865	0.783677	0.135856	4.52061	0.830553
237	finn-b-N14_ENDOMETRIOSIS_OVARY	prot-c-4368_8_2	b-NGF || id:prot-c-4368_8_2	|| id:finn-b-N14_ENDOMETRIOSIS_OVARY	Weighted median	3	-0.00585789	0.220742	0.978829	-0.438512	0.426796	0.994159	0.644995	1.53234	0.978829
239	finn-b-N14_ENDOMETRIOSIS_OVARY	prot-c-4368_8_2	b-NGF || id:prot-c-4368_8_2	|| id:finn-b-N14_ENDOMETRIOSIS_OVARY	Simple mode	3	-0.00828659	0.255095	0.977036	-0.508272	0.491699	0.991748	0.601534	1.63509	0.977036
240	finn-b-N14_ENDOMETRIOSIS_OVARY	prot-c-4368_8_2	b-NGF || id:prot-c-4368_8_2	|| id:finn-b-N14_ENDOMETRIOSIS_OVARY	Weighted mode	3	-0.0118473	0.262184	0.968064	-0.525728	0.502033	0.988223	0.591125	1.65208	0.968064
238	finn-b-N14_ENDOMETRIOSIS_OVARY	prot-c-4368_8_2	b-NGF || id:prot-c-4368_8_2	|| id:finn-b-N14_ENDOMETRIOSIS_OVARY	Inverse variance weighted	3	0.0572166	0.19449	0.768615	-0.323984	0.438417	1.05889	0.723262	1.55025	0.768615
26	finn-b-N14_ENDOMETRIOSIS_OVARY	ebi-a-GCST90000444	CCL20 levels || id:ebi-a-GCST90000444	|| id:finn-b-N14_ENDOMETRIOSIS_OVARY	MR Egger	33	0.101314	0.154264	0.516183	-0.201043	0.40367	1.10662	0.817878	1.49731	0.0860304
27	finn-b-N14_ENDOMETRIOSIS_OVARY	ebi-a-GCST90000444	CCL20 levels || id:ebi-a-GCST90000444	|| id:finn-b-N14_ENDOMETRIOSIS_OVARY	Weighted median	33	0.0596561	0.0830766	0.472704	-0.103174	0.222486	1.06147	0.90197	1.24918	0.0787841
29	finn-b-N14_ENDOMETRIOSIS_OVARY	ebi-a-GCST90000444	CCL20 levels || id:ebi-a-GCST90000444	|| id:finn-b-N14_ENDOMETRIOSIS_OVARY	Simple mode	33	0.108554	0.169545	0.526559	-0.223754	0.440861	1.11466	0.799512	1.55405	0.0877598
30	finn-b-N14_ENDOMETRIOSIS_OVARY	ebi-a-GCST90000444	CCL20 levels || id:ebi-a-GCST90000444	|| id:finn-b-N14_ENDOMETRIOSIS_OVARY	Weighted mode	33	0.141524	0.156395	0.372275	-0.165011	0.448059	1.15203	0.847885	1.56527	0.0620458
28	finn-b-N14_ENDOMETRIOSIS_OVARY	ebi-a-GCST90000444	CCL20 levels || id:ebi-a-GCST90000444	|| id:finn-b-N14_ENDOMETRIOSIS_OVARY	Inverse variance weighted	33	0.0323159	0.0591708	0.584965	-0.0836588	0.148291	1.03284	0.919745	1.15985	0.0974942
31	finn-b-N14_ENDOMETRIOSIS_OVARY	ebi-a-GCST90000445	CCL23 levels || id:ebi-a-GCST90000445	|| id:finn-b-N14_ENDOMETRIOSIS_OVARY	MR Egger	33	0.151007	0.154264	0.335213	-0.15135	0.453363	1.163	0.859547	1.5736	0.0558689
32	finn-b-N14_ENDOMETRIOSIS_OVARY	ebi-a-GCST90000445	CCL23 levels || id:ebi-a-GCST90000445	|| id:finn-b-N14_ENDOMETRIOSIS_OVARY	Weighted median	33	0.0344089	0.0855518	0.687537	-0.133273	0.20209	1.03501	0.875227	1.22396	0.114589
34	finn-b-N14_ENDOMETRIOSIS_OVARY	ebi-a-GCST90000445	CCL23 levels || id:ebi-a-GCST90000445	|| id:finn-b-N14_ENDOMETRIOSIS_OVARY	Simple mode	33	0.0683804	0.157796	0.66767	-0.240899	0.37766	1.07077	0.785921	1.45887	0.111278
35	finn-b-N14_ENDOMETRIOSIS_OVARY	ebi-a-GCST90000445	CCL23 levels || id:ebi-a-GCST90000445	|| id:finn-b-N14_ENDOMETRIOSIS_OVARY	Weighted mode	33	0.109562	0.131712	0.411672	-0.148594	0.367718	1.11579	0.861919	1.44443	0.068612
33	finn-b-N14_ENDOMETRIOSIS_OVARY	ebi-a-GCST90000445	CCL23 levels || id:ebi-a-GCST90000445	|| id:finn-b-N14_ENDOMETRIOSIS_OVARY	Inverse variance weighted	33	-0.0299556	0.0591708	0.612677	-0.14593	0.0860192	0.970489	0.864218	1.08983	0.102113
36	finn-b-N14_ENDOMETRIOSIS_OVARY	ebi-a-GCST90000446	CCL25 levels || id:ebi-a-GCST90000446	|| id:finn-b-N14_ENDOMETRIOSIS_OVARY	MR Egger	33	0.178066	0.154264	0.257199	-0.12429	0.480423	1.1949	0.883124	1.61676	0.0428664
37	finn-b-N14_ENDOMETRIOSIS_OVARY	ebi-a-GCST90000446	CCL25 levels || id:ebi-a-GCST90000446	|| id:finn-b-N14_ENDOMETRIOSIS_OVARY	Weighted median	33	0.00350224	0.0857471	0.96742	-0.164562	0.171567	1.00351	0.848265	1.18716	0.161237
39	finn-b-N14_ENDOMETRIOSIS_OVARY	ebi-a-GCST90000446	CCL25 levels || id:ebi-a-GCST90000446	|| id:finn-b-N14_ENDOMETRIOSIS_OVARY	Simple mode	33	-0.0528309	0.160484	0.744151	-0.367379	0.261717	0.94854	0.692547	1.29916	0.124025
40	finn-b-N14_ENDOMETRIOSIS_OVARY	ebi-a-GCST90000446	CCL25 levels || id:ebi-a-GCST90000446	|| id:finn-b-N14_ENDOMETRIOSIS_OVARY	Weighted mode	33	-0.0405009	0.148002	0.786111	-0.330584	0.249583	0.960308	0.718504	1.28349	0.131018
38	finn-b-N14_ENDOMETRIOSIS_OVARY	ebi-a-GCST90000446	CCL25 levels || id:ebi-a-GCST90000446	|| id:finn-b-N14_ENDOMETRIOSIS_OVARY	Inverse variance weighted	33	0.00710835	0.0591708	0.904378	-0.108866	0.123083	1.00713	0.89685	1.13098	0.15073
41	finn-b-N14_ENDOMETRIOSIS_OVARY	ebi-a-GCST90000447	CCL28 levels || id:ebi-a-GCST90000447	|| id:finn-b-N14_ENDOMETRIOSIS_OVARY	MR Egger	33	0.201182	0.158244	0.213065	-0.108977	0.511341	1.22285	0.896751	1.66753	0.0355108
42	finn-b-N14_ENDOMETRIOSIS_OVARY	ebi-a-GCST90000447	CCL28 levels || id:ebi-a-GCST90000447	|| id:finn-b-N14_ENDOMETRIOSIS_OVARY	Weighted median	33	0.136398	0.085565	0.110918	-0.0313098	0.304105	1.14614	0.969175	1.35541	0.0184863
44	finn-b-N14_ENDOMETRIOSIS_OVARY	ebi-a-GCST90000447	CCL28 levels || id:ebi-a-GCST90000447	|| id:finn-b-N14_ENDOMETRIOSIS_OVARY	Simple mode	33	0.107487	0.156977	0.498443	-0.200188	0.415163	1.11348	0.818577	1.51462	0.0830738
45	finn-b-N14_ENDOMETRIOSIS_OVARY	ebi-a-GCST90000447	CCL28 levels || id:ebi-a-GCST90000447	|| id:finn-b-N14_ENDOMETRIOSIS_OVARY	Weighted mode	33	0.123183	0.126104	0.335977	-0.12398	0.370346	1.13109	0.883397	1.44824	0.0559961
43	finn-b-N14_ENDOMETRIOSIS_OVARY	ebi-a-GCST90000447	CCL28 levels || id:ebi-a-GCST90000447	|| id:finn-b-N14_ENDOMETRIOSIS_OVARY	Inverse variance weighted	33	0.0990716	0.0602103	0.0998822	-0.0189407	0.217084	1.10415	0.981238	1.24245	0.016647
46	finn-b-N14_ENDOMETRIOSIS_OVARY	ebi-a-GCST90000448	CCL3 levels || id:ebi-a-GCST90000448	|| id:finn-b-N14_ENDOMETRIOSIS_OVARY	MR Egger	33	-0.0118344	0.166287	0.943721	-0.337758	0.314089	0.988235	0.713368	1.36901	0.157287
47	finn-b-N14_ENDOMETRIOSIS_OVARY	ebi-a-GCST90000448	CCL3 levels || id:ebi-a-GCST90000448	|| id:finn-b-N14_ENDOMETRIOSIS_OVARY	Weighted median	33	0.0325718	0.0872737	0.708989	-0.138485	0.203628	1.03311	0.870677	1.22584	0.118165
49	finn-b-N14_ENDOMETRIOSIS_OVARY	ebi-a-GCST90000448	CCL3 levels || id:ebi-a-GCST90000448	|| id:finn-b-N14_ENDOMETRIOSIS_OVARY	Simple mode	33	0.0654487	0.155401	0.676454	-0.239138	0.370036	1.06764	0.787306	1.44779	0.112742
50	finn-b-N14_ENDOMETRIOSIS_OVARY	ebi-a-GCST90000448	CCL3 levels || id:ebi-a-GCST90000448	|| id:finn-b-N14_ENDOMETRIOSIS_OVARY	Weighted mode	33	0.0654487	0.129405	0.616488	-0.188186	0.319083	1.06764	0.828461	1.37587	0.102748
48	finn-b-N14_ENDOMETRIOSIS_OVARY	ebi-a-GCST90000448	CCL3 levels || id:ebi-a-GCST90000448	|| id:finn-b-N14_ENDOMETRIOSIS_OVARY	Inverse variance weighted	33	-0.0341643	0.0625905	0.585177	-0.156842	0.0885131	0.966413	0.854839	1.09255	0.0975295
51	finn-b-N14_ENDOMETRIOSIS_OVARY	ebi-a-GCST90000449	CCL4 levels || id:ebi-a-GCST90000449	|| id:finn-b-N14_ENDOMETRIOSIS_OVARY	MR Egger	33	0.104477	0.179587	0.564935	-0.247514	0.456467	1.11013	0.78074	1.57849	0.0941558
52	finn-b-N14_ENDOMETRIOSIS_OVARY	ebi-a-GCST90000449	CCL4 levels || id:ebi-a-GCST90000449	|| id:finn-b-N14_ENDOMETRIOSIS_OVARY	Weighted median	33	0.0596886	0.0862173	0.488747	-0.109297	0.228675	1.06151	0.896464	1.25693	0.0814578
54	finn-b-N14_ENDOMETRIOSIS_OVARY	ebi-a-GCST90000449	CCL4 levels || id:ebi-a-GCST90000449	|| id:finn-b-N14_ENDOMETRIOSIS_OVARY	Simple mode	33	0.0788665	0.165258	0.63644	-0.24504	0.402773	1.08206	0.782674	1.49597	0.106073
55	finn-b-N14_ENDOMETRIOSIS_OVARY	ebi-a-GCST90000449	CCL4 levels || id:ebi-a-GCST90000449	|| id:finn-b-N14_ENDOMETRIOSIS_OVARY	Weighted mode	33	0.100219	0.141166	0.482884	-0.176466	0.376905	1.10541	0.838227	1.45777	0.0804807
53	finn-b-N14_ENDOMETRIOSIS_OVARY	ebi-a-GCST90000449	CCL4 levels || id:ebi-a-GCST90000449	|| id:finn-b-N14_ENDOMETRIOSIS_OVARY	Inverse variance weighted	33	0.0130102	0.068131	0.848558	-0.120526	0.146547	1.0131	0.886454	1.15783	0.141426
231	finn-b-N14_ENDOMETRIOSIS_OVARY	prot-c-4337_49_2	CRP || id:prot-c-4337_49_2	|| id:finn-b-N14_ENDOMETRIOSIS_OVARY	MR Egger	3	0.231198	0.993735	0.854476	-1.71652	2.17892	1.26011	0.17969	8.83675	0.854476
232	finn-b-N14_ENDOMETRIOSIS_OVARY	prot-c-4337_49_2	CRP || id:prot-c-4337_49_2	|| id:finn-b-N14_ENDOMETRIOSIS_OVARY	Weighted median	3	-0.0737493	0.206224	0.72063	-0.477949	0.330451	0.928905	0.620054	1.3916	0.72063
234	finn-b-N14_ENDOMETRIOSIS_OVARY	prot-c-4337_49_2	CRP || id:prot-c-4337_49_2	|| id:finn-b-N14_ENDOMETRIOSIS_OVARY	Simple mode	3	0.146712	0.299096	0.672303	-0.439516	0.732939	1.15802	0.644348	2.08119	0.672303
235	finn-b-N14_ENDOMETRIOSIS_OVARY	prot-c-4337_49_2	CRP || id:prot-c-4337_49_2	|| id:finn-b-N14_ENDOMETRIOSIS_OVARY	Weighted mode	3	-0.202075	0.218575	0.452819	-0.630482	0.226332	0.817033	0.532335	1.25399	0.452819
233	finn-b-N14_ENDOMETRIOSIS_OVARY	prot-c-4337_49_2	CRP || id:prot-c-4337_49_2	|| id:finn-b-N14_ENDOMETRIOSIS_OVARY	Inverse variance weighted	3	-0.0790637	0.176525	0.654233	-0.425053	0.266926	0.923981	0.653735	1.30594	0.654233
56	finn-b-N14_ENDOMETRIOSIS_OVARY	ebi-a-GCST90000458	CXCL1 levels || id:ebi-a-GCST90000458	|| id:finn-b-N14_ENDOMETRIOSIS_OVARY	MR Egger	33	0.208494	0.154264	0.186302	-0.0938624	0.510851	1.23182	0.910408	1.66671	0.0310503
57	finn-b-N14_ENDOMETRIOSIS_OVARY	ebi-a-GCST90000458	CXCL1 levels || id:ebi-a-GCST90000458	|| id:finn-b-N14_ENDOMETRIOSIS_OVARY	Weighted median	33	0.0577432	0.0849507	0.496678	-0.10876	0.224247	1.05944	0.896945	1.25138	0.0827797
59	finn-b-N14_ENDOMETRIOSIS_OVARY	ebi-a-GCST90000458	CXCL1 levels || id:ebi-a-GCST90000458	|| id:finn-b-N14_ENDOMETRIOSIS_OVARY	Simple mode	33	0.163257	0.163721	0.326164	-0.157636	0.48415	1.17734	0.854161	1.6228	0.0543607
60	finn-b-N14_ENDOMETRIOSIS_OVARY	ebi-a-GCST90000458	CXCL1 levels || id:ebi-a-GCST90000458	|| id:finn-b-N14_ENDOMETRIOSIS_OVARY	Weighted mode	33	0.121044	0.141168	0.397576	-0.155646	0.397733	1.12867	0.855862	1.48845	0.0662627
58	finn-b-N14_ENDOMETRIOSIS_OVARY	ebi-a-GCST90000458	CXCL1 levels || id:ebi-a-GCST90000458	|| id:finn-b-N14_ENDOMETRIOSIS_OVARY	Inverse variance weighted	33	0.0197507	0.0591708	0.738537	-0.0962241	0.135725	1.01995	0.90826	1.14537	0.12309
61	finn-b-N14_ENDOMETRIOSIS_OVARY	ebi-a-GCST90000459	CXCL10 levels || id:ebi-a-GCST90000459	|| id:finn-b-N14_ENDOMETRIOSIS_OVARY	MR Egger	33	0.071038	0.154264	0.648373	-0.231319	0.373395	1.07362	0.793487	1.45266	0.108062
62	finn-b-N14_ENDOMETRIOSIS_OVARY	ebi-a-GCST90000459	CXCL10 levels || id:ebi-a-GCST90000459	|| id:finn-b-N14_ENDOMETRIOSIS_OVARY	Weighted median	33	0.035584	0.0809762	0.660344	-0.123129	0.194297	1.03622	0.884149	1.21446	0.110057
64	finn-b-N14_ENDOMETRIOSIS_OVARY	ebi-a-GCST90000459	CXCL10 levels || id:ebi-a-GCST90000459	|| id:finn-b-N14_ENDOMETRIOSIS_OVARY	Simple mode	33	0.0897842	0.156865	0.571074	-0.217672	0.39724	1.09394	0.80439	1.48771	0.0951791
65	finn-b-N14_ENDOMETRIOSIS_OVARY	ebi-a-GCST90000459	CXCL10 levels || id:ebi-a-GCST90000459	|| id:finn-b-N14_ENDOMETRIOSIS_OVARY	Weighted mode	33	0.104766	0.120742	0.392029	-0.131889	0.341421	1.11045	0.876438	1.40694	0.0653382
63	finn-b-N14_ENDOMETRIOSIS_OVARY	ebi-a-GCST90000459	CXCL10 levels || id:ebi-a-GCST90000459	|| id:finn-b-N14_ENDOMETRIOSIS_OVARY	Inverse variance weighted	33	-0.0249483	0.0591708	0.673294	-0.140923	0.0910264	0.97536	0.868556	1.0953	0.112216
66	finn-b-N14_ENDOMETRIOSIS_OVARY	ebi-a-GCST90000460	CXCL11 levels || id:ebi-a-GCST90000460	|| id:finn-b-N14_ENDOMETRIOSIS_OVARY	MR Egger	33	0.161542	0.157228	0.312166	-0.146626	0.46971	1.17532	0.863617	1.59953	0.0520277
67	finn-b-N14_ENDOMETRIOSIS_OVARY	ebi-a-GCST90000460	CXCL11 levels || id:ebi-a-GCST90000460	|| id:finn-b-N14_ENDOMETRIOSIS_OVARY	Weighted median	33	0.095066	0.087082	0.274972	-0.0756147	0.265747	1.09973	0.927173	1.3044	0.0458287
69	finn-b-N14_ENDOMETRIOSIS_OVARY	ebi-a-GCST90000460	CXCL11 levels || id:ebi-a-GCST90000460	|| id:finn-b-N14_ENDOMETRIOSIS_OVARY	Simple mode	33	0.117411	0.152905	0.448195	-0.182283	0.417105	1.12458	0.833365	1.51756	0.0746992
70	finn-b-N14_ENDOMETRIOSIS_OVARY	ebi-a-GCST90000460	CXCL11 levels || id:ebi-a-GCST90000460	|| id:finn-b-N14_ENDOMETRIOSIS_OVARY	Weighted mode	33	0.127764	0.134425	0.349008	-0.135709	0.391237	1.13628	0.873097	1.47881	0.0581679
68	finn-b-N14_ENDOMETRIOSIS_OVARY	ebi-a-GCST90000460	CXCL11 levels || id:ebi-a-GCST90000460	|| id:finn-b-N14_ENDOMETRIOSIS_OVARY	Inverse variance weighted	33	0.0429861	0.0599931	0.473671	-0.0746003	0.160573	1.04392	0.928114	1.17418	0.0789452
71	finn-b-N14_ENDOMETRIOSIS_OVARY	ebi-a-GCST90000461	CXCL5 levels || id:ebi-a-GCST90000461	|| id:finn-b-N14_ENDOMETRIOSIS_OVARY	MR Egger	33	0.051924	0.161551	0.750057	-0.264716	0.368564	1.0533	0.767424	1.44566	0.125009
72	finn-b-N14_ENDOMETRIOSIS_OVARY	ebi-a-GCST90000461	CXCL5 levels || id:ebi-a-GCST90000461	|| id:finn-b-N14_ENDOMETRIOSIS_OVARY	Weighted median	33	0.0602037	0.0831435	0.469008	-0.102758	0.223165	1.06205	0.902346	1.25003	0.0781681
74	finn-b-N14_ENDOMETRIOSIS_OVARY	ebi-a-GCST90000461	CXCL5 levels || id:ebi-a-GCST90000461	|| id:finn-b-N14_ENDOMETRIOSIS_OVARY	Simple mode	33	0.161024	0.196174	0.417821	-0.223478	0.545526	1.17471	0.799733	1.72552	0.0696369
75	finn-b-N14_ENDOMETRIOSIS_OVARY	ebi-a-GCST90000461	CXCL5 levels || id:ebi-a-GCST90000461	|| id:finn-b-N14_ENDOMETRIOSIS_OVARY	Weighted mode	33	0.191258	0.189552	0.320545	-0.180265	0.56278	1.21077	0.835049	1.75555	0.0534241
73	finn-b-N14_ENDOMETRIOSIS_OVARY	ebi-a-GCST90000461	CXCL5 levels || id:ebi-a-GCST90000461	|| id:finn-b-N14_ENDOMETRIOSIS_OVARY	Inverse variance weighted	33	0.0124438	0.0610589	0.83851	-0.107232	0.132119	1.01252	0.898318	1.14124	0.139752
76	finn-b-N14_ENDOMETRIOSIS_OVARY	ebi-a-GCST90000462	CXCL6 levels || id:ebi-a-GCST90000462	|| id:finn-b-N14_ENDOMETRIOSIS_OVARY	MR Egger	33	0.0393197	0.154264	0.800494	-0.263037	0.341676	1.0401	0.768714	1.4073	0.133416
77	finn-b-N14_ENDOMETRIOSIS_OVARY	ebi-a-GCST90000462	CXCL6 levels || id:ebi-a-GCST90000462	|| id:finn-b-N14_ENDOMETRIOSIS_OVARY	Weighted median	33	-0.0463028	0.0837062	0.580154	-0.210367	0.117761	0.954753	0.810287	1.12498	0.0966924
79	finn-b-N14_ENDOMETRIOSIS_OVARY	ebi-a-GCST90000462	CXCL6 levels || id:ebi-a-GCST90000462	|| id:finn-b-N14_ENDOMETRIOSIS_OVARY	Simple mode	33	-0.0242668	0.173034	0.889347	-0.363413	0.31488	0.976025	0.695299	1.37009	0.148225
80	finn-b-N14_ENDOMETRIOSIS_OVARY	ebi-a-GCST90000462	CXCL6 levels || id:ebi-a-GCST90000462	|| id:finn-b-N14_ENDOMETRIOSIS_OVARY	Weighted mode	33	0.0275883	0.160805	0.864861	-0.287589	0.342766	1.02797	0.75007	1.40884	0.144143
78	finn-b-N14_ENDOMETRIOSIS_OVARY	ebi-a-GCST90000462	CXCL6 levels || id:ebi-a-GCST90000462	|| id:finn-b-N14_ENDOMETRIOSIS_OVARY	Inverse variance weighted	33	-0.0608044	0.0591708	0.304134	-0.176779	0.0551704	0.941007	0.837965	1.05672	0.0506891
81	finn-b-N14_ENDOMETRIOSIS_OVARY	ebi-a-GCST90000463	CXCL9 levels || id:ebi-a-GCST90000463	|| id:finn-b-N14_ENDOMETRIOSIS_OVARY	MR Egger	33	0.0978675	0.154264	0.530463	-0.204489	0.400224	1.10282	0.815064	1.49216	0.0884105
82	finn-b-N14_ENDOMETRIOSIS_OVARY	ebi-a-GCST90000463	CXCL9 levels || id:ebi-a-GCST90000463	|| id:finn-b-N14_ENDOMETRIOSIS_OVARY	Weighted median	33	0.056338	0.0845797	0.505351	-0.109438	0.222114	1.05796	0.896338	1.24871	0.0842252
84	finn-b-N14_ENDOMETRIOSIS_OVARY	ebi-a-GCST90000463	CXCL9 levels || id:ebi-a-GCST90000463	|| id:finn-b-N14_ENDOMETRIOSIS_OVARY	Simple mode	33	0.0127239	0.159953	0.937093	-0.300784	0.326232	1.01281	0.740238	1.38574	0.156182
85	finn-b-N14_ENDOMETRIOSIS_OVARY	ebi-a-GCST90000463	CXCL9 levels || id:ebi-a-GCST90000463	|| id:finn-b-N14_ENDOMETRIOSIS_OVARY	Weighted mode	33	0.0506174	0.12017	0.676414	-0.184916	0.286151	1.05192	0.831174	1.33129	0.112736
83	finn-b-N14_ENDOMETRIOSIS_OVARY	ebi-a-GCST90000463	CXCL9 levels || id:ebi-a-GCST90000463	|| id:finn-b-N14_ENDOMETRIOSIS_OVARY	Inverse variance weighted	33	-0.0484179	0.0591708	0.413201	-0.164393	0.0675568	0.952736	0.848409	1.06989	0.0688668
21	finn-b-N14_ENDOMETRIOSIS_OVARY	ebi-a-GCST004460	Eotaxin levels || id:ebi-a-GCST004460	|| id:finn-b-N14_ENDOMETRIOSIS_OVARY	MR Egger	34	0.0263383	0.0666265	0.695235	-0.10425	0.156926	1.02669	0.901	1.16991	0.695235
22	finn-b-N14_ENDOMETRIOSIS_OVARY	ebi-a-GCST004460	Eotaxin levels || id:ebi-a-GCST004460	|| id:finn-b-N14_ENDOMETRIOSIS_OVARY	Weighted median	34	-0.0111897	0.0275761	0.684907	-0.0652388	0.0428594	0.988873	0.936844	1.04379	0.684907
24	finn-b-N14_ENDOMETRIOSIS_OVARY	ebi-a-GCST004460	Eotaxin levels || id:ebi-a-GCST004460	|| id:finn-b-N14_ENDOMETRIOSIS_OVARY	Simple mode	34	-0.0213233	0.0528693	0.689314	-0.124947	0.0823005	0.978902	0.882544	1.08578	0.689314
25	finn-b-N14_ENDOMETRIOSIS_OVARY	ebi-a-GCST004460	Eotaxin levels || id:ebi-a-GCST004460	|| id:finn-b-N14_ENDOMETRIOSIS_OVARY	Weighted mode	34	-0.0091208	0.0476184	0.849277	-0.102453	0.0842112	0.990921	0.902621	1.08786	0.849277
23	finn-b-N14_ENDOMETRIOSIS_OVARY	ebi-a-GCST004460	Eotaxin levels || id:ebi-a-GCST004460	|| id:finn-b-N14_ENDOMETRIOSIS_OVARY	Inverse variance weighted	34	0.00792367	0.0199087	0.69063	-0.0310974	0.0469447	1.00796	0.969381	1.04806	0.69063
246	finn-b-N14_ENDOMETRIOSIS_OVARY	prot-c-4840_73_1	G-CSF || id:prot-c-4840_73_1	|| id:finn-b-N14_ENDOMETRIOSIS_OVARY	MR Egger	3	0.643875	0.89443	0.602788	-1.10921	2.39696	1.90384	0.32982	10.9897	0.602788
247	finn-b-N14_ENDOMETRIOSIS_OVARY	prot-c-4840_73_1	G-CSF || id:prot-c-4840_73_1	|| id:finn-b-N14_ENDOMETRIOSIS_OVARY	Weighted median	3	0.0182673	0.222396	0.934536	-0.417629	0.454164	1.01844	0.658607	1.57486	0.934536
249	finn-b-N14_ENDOMETRIOSIS_OVARY	prot-c-4840_73_1	G-CSF || id:prot-c-4840_73_1	|| id:finn-b-N14_ENDOMETRIOSIS_OVARY	Simple mode	3	0.10593	0.297436	0.755792	-0.477044	0.688904	1.11174	0.620615	1.99153	0.755792
250	finn-b-N14_ENDOMETRIOSIS_OVARY	prot-c-4840_73_1	G-CSF || id:prot-c-4840_73_1	|| id:finn-b-N14_ENDOMETRIOSIS_OVARY	Weighted mode	3	0.0983723	0.259835	0.741399	-0.410905	0.607649	1.10337	0.66305	1.83611	0.741399
248	finn-b-N14_ENDOMETRIOSIS_OVARY	prot-c-4840_73_1	G-CSF || id:prot-c-4840_73_1	|| id:finn-b-N14_ENDOMETRIOSIS_OVARY	Inverse variance weighted	3	-0.0444522	0.19462	0.819331	-0.425907	0.337002	0.956521	0.653177	1.40074	0.819331
96	finn-b-N14_ENDOMETRIOSIS_OVARY	prot-a-1456	Immunoglobulin E || id:prot-a-1456	|| id:finn-b-N14_ENDOMETRIOSIS_OVARY	MR Egger	44	0.00661232	0.0634949	0.917554	-0.117838	0.131062	1.00663	0.88884	1.14004	0.917554
97	finn-b-N14_ENDOMETRIOSIS_OVARY	prot-a-1456	Immunoglobulin E || id:prot-a-1456	|| id:finn-b-N14_ENDOMETRIOSIS_OVARY	Weighted median	44	0.00745038	0.0392387	0.849409	-0.0694575	0.0843583	1.00748	0.9329	1.08802	0.849409
99	finn-b-N14_ENDOMETRIOSIS_OVARY	prot-a-1456	Immunoglobulin E || id:prot-a-1456	|| id:finn-b-N14_ENDOMETRIOSIS_OVARY	Simple mode	44	0.00841738	0.0792931	0.915953	-0.146997	0.163832	1.00845	0.863296	1.17802	0.915953
100	finn-b-N14_ENDOMETRIOSIS_OVARY	prot-a-1456	Immunoglobulin E || id:prot-a-1456	|| id:finn-b-N14_ENDOMETRIOSIS_OVARY	Weighted mode	44	-0.000988641	0.0596429	0.986852	-0.117889	0.115912	0.999012	0.888795	1.1229	0.986852
98	finn-b-N14_ENDOMETRIOSIS_OVARY	prot-a-1456	Immunoglobulin E || id:prot-a-1456	|| id:finn-b-N14_ENDOMETRIOSIS_OVARY	Inverse variance weighted	44	0.0395818	0.0263806	0.133508	-0.0121242	0.0912879	1.04038	0.987949	1.09558	0.133508
143	finn-b-N14_ENDOMETRIOSIS_OVARY	prot-a-1504	Interleukin-1 receptor antagonist protein || id:prot-a-1504	|| id:finn-b-N14_ENDOMETRIOSIS_OVARY	Inverse variance weighted	44	-0.0396826	0.0263875	0.132622	-0.091402	0.0120369	0.961094	0.912651	1.01211	0.00457317
141	finn-b-N14_ENDOMETRIOSIS_OVARY	prot-a-1504	Interleukin-1 receptor antagonist protein || id:prot-a-1504	|| id:finn-b-N14_ENDOMETRIOSIS_OVARY	MR Egger	44	-0.111751	0.0635095	0.0857589	-0.23623	0.0127275	0.894267	0.789599	1.01281	0.0029572
142	finn-b-N14_ENDOMETRIOSIS_OVARY	prot-a-1504	Interleukin-1 receptor antagonist protein || id:prot-a-1504	|| id:finn-b-N14_ENDOMETRIOSIS_OVARY	Weighted median	44	-0.0280657	0.0385124	0.466159	-0.10355	0.0474187	0.972325	0.901631	1.04856	0.0160744
144	finn-b-N14_ENDOMETRIOSIS_OVARY	prot-a-1504	Interleukin-1 receptor antagonist protein || id:prot-a-1504	|| id:finn-b-N14_ENDOMETRIOSIS_OVARY	Simple mode	44	-0.0163558	0.0739596	0.826026	-0.161317	0.128605	0.983777	0.851023	1.13724	0.0284837
145	finn-b-N14_ENDOMETRIOSIS_OVARY	prot-a-1504	Interleukin-1 receptor antagonist protein || id:prot-a-1504	|| id:finn-b-N14_ENDOMETRIOSIS_OVARY	Weighted mode	44	-0.0244712	0.0630261	0.699731	-0.148002	0.0990599	0.975826	0.862429	1.10413	0.0241287
103	finn-b-N14_ENDOMETRIOSIS_OVARY	prot-a-1466	Interleukin-11 || id:prot-a-1466	|| id:finn-b-N14_ENDOMETRIOSIS_OVARY	Inverse variance weighted	44	0.0155195	0.0311086	0.617863	-0.0454534	0.0764924	1.01564	0.955564	1.07949	0.0213056
101	finn-b-N14_ENDOMETRIOSIS_OVARY	prot-a-1466	Interleukin-11 || id:prot-a-1466	|| id:finn-b-N14_ENDOMETRIOSIS_OVARY	MR Egger	44	-0.0297918	0.0753691	0.694637	-0.177515	0.117932	0.970648	0.837348	1.12517	0.023953
102	finn-b-N14_ENDOMETRIOSIS_OVARY	prot-a-1466	Interleukin-11 || id:prot-a-1466	|| id:finn-b-N14_ENDOMETRIOSIS_OVARY	Weighted median	44	0.0175074	0.0419831	0.67667	-0.0647794	0.0997943	1.01766	0.937274	1.10494	0.0233334
104	finn-b-N14_ENDOMETRIOSIS_OVARY	prot-a-1466	Interleukin-11 || id:prot-a-1466	|| id:finn-b-N14_ENDOMETRIOSIS_OVARY	Simple mode	44	0.106543	0.0897811	0.241864	-0.0694283	0.282514	1.11243	0.932927	1.32646	0.00834013
105	finn-b-N14_ENDOMETRIOSIS_OVARY	prot-a-1466	Interleukin-11 || id:prot-a-1466	|| id:finn-b-N14_ENDOMETRIOSIS_OVARY	Weighted mode	44	-0.00201981	0.0769929	0.979192	-0.152926	0.148886	0.997982	0.858193	1.16054	0.0337653
108	finn-b-N14_ENDOMETRIOSIS_OVARY	prot-a-1470	Interleukin-12 || id:prot-a-1470	|| id:finn-b-N14_ENDOMETRIOSIS_OVARY	Inverse variance weighted	44	0.0343497	0.0278057	0.216701	-0.0201494	0.0888488	1.03495	0.980052	1.09292	0.00747245
106	finn-b-N14_ENDOMETRIOSIS_OVARY	prot-a-1470	Interleukin-12 || id:prot-a-1470	|| id:finn-b-N14_ENDOMETRIOSIS_OVARY	MR Egger	44	-0.043638	0.0664153	0.514734	-0.173812	0.0865359	0.9573	0.840455	1.09039	0.0177495
107	finn-b-N14_ENDOMETRIOSIS_OVARY	prot-a-1470	Interleukin-12 || id:prot-a-1470	|| id:finn-b-N14_ENDOMETRIOSIS_OVARY	Weighted median	44	-0.0113655	0.0388033	0.769599	-0.0874201	0.0646891	0.988699	0.916292	1.06683	0.0265379
109	finn-b-N14_ENDOMETRIOSIS_OVARY	prot-a-1470	Interleukin-12 || id:prot-a-1470	|| id:finn-b-N14_ENDOMETRIOSIS_OVARY	Simple mode	44	-0.06986	0.0881626	0.432478	-0.242659	0.102939	0.932524	0.784539	1.10842	0.014913
110	finn-b-N14_ENDOMETRIOSIS_OVARY	prot-a-1470	Interleukin-12 || id:prot-a-1470	|| id:finn-b-N14_ENDOMETRIOSIS_OVARY	Weighted mode	44	-0.0888534	0.0672345	0.193308	-0.220633	0.0429262	0.91498	0.802011	1.04386	0.0066658
116	finn-b-N14_ENDOMETRIOSIS_OVARY	prot-a-1475	Interleukin-13 || id:prot-a-1475	|| id:finn-b-N14_ENDOMETRIOSIS_OVARY	MR Egger	44	-0.107932	0.0634853	0.0965043	-0.232364	0.0164988	0.897688	0.792658	1.01664	0.00332774
117	finn-b-N14_ENDOMETRIOSIS_OVARY	prot-a-1475	Interleukin-13 || id:prot-a-1475	|| id:finn-b-N14_ENDOMETRIOSIS_OVARY	Weighted median	44	-0.0289173	0.0378568	0.444951	-0.103117	0.0452821	0.971497	0.902022	1.04632	0.0153431
119	finn-b-N14_ENDOMETRIOSIS_OVARY	prot-a-1475	Interleukin-13 || id:prot-a-1475	|| id:finn-b-N14_ENDOMETRIOSIS_OVARY	Simple mode	44	-0.0741168	0.0830913	0.377362	-0.236976	0.0887421	0.928563	0.78901	1.0928	0.0130125
120	finn-b-N14_ENDOMETRIOSIS_OVARY	prot-a-1475	Interleukin-13 || id:prot-a-1475	|| id:finn-b-N14_ENDOMETRIOSIS_OVARY	Weighted mode	44	-0.076299	0.0705779	0.285696	-0.214632	0.0620338	0.926539	0.806839	1.064	0.0098516
118	finn-b-N14_ENDOMETRIOSIS_OVARY	prot-a-1475	Interleukin-13 || id:prot-a-1475	|| id:finn-b-N14_ENDOMETRIOSIS_OVARY	Inverse variance weighted	44	0.000619782	0.0263847	0.981259	-0.0510943	0.0523339	1.00062	0.950189	1.05373	0.0338365
123	finn-b-N14_ENDOMETRIOSIS_OVARY	prot-a-1479	Interleukin-16 || id:prot-a-1479	|| id:finn-b-N14_ENDOMETRIOSIS_OVARY	Inverse variance weighted	44	-0.0169297	0.0263871	0.52114	-0.0686484	0.034789	0.983213	0.933655	1.0354	0.0179703
121	finn-b-N14_ENDOMETRIOSIS_OVARY	prot-a-1479	Interleukin-16 || id:prot-a-1479	|| id:finn-b-N14_ENDOMETRIOSIS_OVARY	MR Egger	44	0.00676429	0.0635112	0.915688	-0.117718	0.131246	1.00679	0.888947	1.14025	0.0315755
122	finn-b-N14_ENDOMETRIOSIS_OVARY	prot-a-1479	Interleukin-16 || id:prot-a-1479	|| id:finn-b-N14_ENDOMETRIOSIS_OVARY	Weighted median	44	-0.0227753	0.0384882	0.55402	-0.0982122	0.0526616	0.977482	0.906456	1.05407	0.0191041
124	finn-b-N14_ENDOMETRIOSIS_OVARY	prot-a-1479	Interleukin-16 || id:prot-a-1479	|| id:finn-b-N14_ENDOMETRIOSIS_OVARY	Simple mode	44	-0.0339222	0.0841306	0.688792	-0.198818	0.130974	0.966647	0.819699	1.13994	0.0237515
125	finn-b-N14_ENDOMETRIOSIS_OVARY	prot-a-1479	Interleukin-16 || id:prot-a-1479	|| id:finn-b-N14_ENDOMETRIOSIS_OVARY	Weighted mode	44	-0.0403217	0.0854051	0.639226	-0.207716	0.127072	0.96048	0.812438	1.1355	0.0220423
1	finn-b-N14_ENDOMETRIOSIS_OVARY	ebi-a-GCST004442	Interleukin-17 levels || id:ebi-a-GCST004442	|| id:finn-b-N14_ENDOMETRIOSIS_OVARY	MR Egger	34	0.133104	0.0690881	0.0629515	-0.00230825	0.268517	1.14237	0.997694	1.30802	0.00217074
2	finn-b-N14_ENDOMETRIOSIS_OVARY	ebi-a-GCST004442	Interleukin-17 levels || id:ebi-a-GCST004442	|| id:finn-b-N14_ENDOMETRIOSIS_OVARY	Weighted median	34	0.00425288	0.0280149	0.879338	-0.0506563	0.0591621	1.00426	0.950605	1.06095	0.030322
3	finn-b-N14_ENDOMETRIOSIS_OVARY	ebi-a-GCST004442	Interleukin-17 levels || id:ebi-a-GCST004442	|| id:finn-b-N14_ENDOMETRIOSIS_OVARY	Inverse variance weighted	34	-0.00874392	0.0218099	0.688483	-0.0514913	0.0340035	0.991294	0.949812	1.03459	0.0237408
4	finn-b-N14_ENDOMETRIOSIS_OVARY	ebi-a-GCST004442	Interleukin-17 levels || id:ebi-a-GCST004442	|| id:finn-b-N14_ENDOMETRIOSIS_OVARY	Simple mode	34	-0.00513676	0.0528205	0.923117	-0.108665	0.0983914	0.994876	0.897031	1.10339	0.0318316
5	finn-b-N14_ENDOMETRIOSIS_OVARY	ebi-a-GCST004442	Interleukin-17 levels || id:ebi-a-GCST004442	|| id:finn-b-N14_ENDOMETRIOSIS_OVARY	Weighted mode	34	-0.00144847	0.047266	0.975737	-0.0940899	0.0911929	0.998553	0.910201	1.09548	0.0336461
126	finn-b-N14_ENDOMETRIOSIS_OVARY	prot-a-1480	Interleukin-17A || id:prot-a-1480	|| id:finn-b-N14_ENDOMETRIOSIS_OVARY	MR Egger	44	-0.118329	0.0635128	0.0694544	-0.242815	0.00615583	0.888403	0.784417	1.00617	0.00239498
127	finn-b-N14_ENDOMETRIOSIS_OVARY	prot-a-1480	Interleukin-17A || id:prot-a-1480	|| id:finn-b-N14_ENDOMETRIOSIS_OVARY	Weighted median	44	-0.0362577	0.0373281	0.331387	-0.109421	0.0369054	0.964392	0.896353	1.03759	0.0114271
128	finn-b-N14_ENDOMETRIOSIS_OVARY	prot-a-1480	Interleukin-17A || id:prot-a-1480	|| id:finn-b-N14_ENDOMETRIOSIS_OVARY	Inverse variance weighted	44	-0.00912217	0.0263875	0.729568	-0.0608416	0.0425972	0.990919	0.940972	1.04352	0.0251575
129	finn-b-N14_ENDOMETRIOSIS_OVARY	prot-a-1480	Interleukin-17A || id:prot-a-1480	|| id:finn-b-N14_ENDOMETRIOSIS_OVARY	Simple mode	44	0.0648362	0.0780272	0.410596	-0.0880971	0.21777	1.06698	0.915672	1.2433	0.0141585
130	finn-b-N14_ENDOMETRIOSIS_OVARY	prot-a-1480	Interleukin-17A || id:prot-a-1480	|| id:finn-b-N14_ENDOMETRIOSIS_OVARY	Weighted mode	44	-0.0577269	0.0624168	0.360199	-0.180064	0.06461	0.943908	0.835217	1.06674	0.0124207
133	finn-b-N14_ENDOMETRIOSIS_OVARY	prot-a-1483	Interleukin-17C || id:prot-a-1483	|| id:finn-b-N14_ENDOMETRIOSIS_OVARY	Inverse variance weighted	44	0.0752742	0.026741	0.00487873	0.0228618	0.127687	1.07818	1.02313	1.1362	0.000168232
131	finn-b-N14_ENDOMETRIOSIS_OVARY	prot-a-1483	Interleukin-17C || id:prot-a-1483	|| id:finn-b-N14_ENDOMETRIOSIS_OVARY	MR Egger	44	-0.0429521	0.0635025	0.502505	-0.167417	0.0815129	0.957957	0.845847	1.08493	0.0173278
132	finn-b-N14_ENDOMETRIOSIS_OVARY	prot-a-1483	Interleukin-17C || id:prot-a-1483	|| id:finn-b-N14_ENDOMETRIOSIS_OVARY	Weighted median	44	0.0288913	0.0385462	0.453541	-0.0466592	0.104442	1.02931	0.954413	1.11009	0.0156393
134	finn-b-N14_ENDOMETRIOSIS_OVARY	prot-a-1483	Interleukin-17C || id:prot-a-1483	|| id:finn-b-N14_ENDOMETRIOSIS_OVARY	Simple mode	44	0.0301868	0.0817719	0.713821	-0.130086	0.19046	1.03065	0.87802	1.20981	0.0246145
135	finn-b-N14_ENDOMETRIOSIS_OVARY	prot-a-1483	Interleukin-17C || id:prot-a-1483	|| id:finn-b-N14_ENDOMETRIOSIS_OVARY	Weighted mode	44	-0.00978269	0.0613977	0.874153	-0.130122	0.110557	0.990265	0.877988	1.1169	0.0301432
138	finn-b-N14_ENDOMETRIOSIS_OVARY	prot-a-1485	Interleukin-17F || id:prot-a-1485	|| id:finn-b-N14_ENDOMETRIOSIS_OVARY	Inverse variance weighted	44	0.0143426	0.0264864	0.588157	-0.0375708	0.0662561	1.01445	0.963126	1.0685	0.0202813
136	finn-b-N14_ENDOMETRIOSIS_OVARY	prot-a-1485	Interleukin-17F || id:prot-a-1485	|| id:finn-b-N14_ENDOMETRIOSIS_OVARY	MR Egger	44	0.0356144	0.0644053	0.583214	-0.09062	0.161849	1.03626	0.913365	1.17568	0.0201108
137	finn-b-N14_ENDOMETRIOSIS_OVARY	prot-a-1485	Interleukin-17F || id:prot-a-1485	|| id:finn-b-N14_ENDOMETRIOSIS_OVARY	Weighted median	44	0.00886373	0.040134	0.825207	-0.069799	0.0875264	1.0089	0.932581	1.09147	0.0284554
139	finn-b-N14_ENDOMETRIOSIS_OVARY	prot-a-1485	Interleukin-17F || id:prot-a-1485	|| id:finn-b-N14_ENDOMETRIOSIS_OVARY	Simple mode	44	-0.0129535	0.0872405	0.882658	-0.183945	0.158038	0.98713	0.831982	1.17121	0.0304365
140	finn-b-N14_ENDOMETRIOSIS_OVARY	prot-a-1485	Interleukin-17F || id:prot-a-1485	|| id:finn-b-N14_ENDOMETRIOSIS_OVARY	Weighted mode	44	-0.0105164	0.0616873	0.865434	-0.131423	0.110391	0.989539	0.876846	1.11671	0.0298425
91	finn-b-N14_ENDOMETRIOSIS_OVARY	ebi-a-GCST90012024	Interleukin-18 levels || id:ebi-a-GCST90012024	|| id:finn-b-N14_ENDOMETRIOSIS_OVARY	MR Egger	44	-0.0458422	0.0315618	0.153804	-0.107703	0.0160188	0.955193	0.897894	1.01615	0.00530359
92	finn-b-N14_ENDOMETRIOSIS_OVARY	ebi-a-GCST90012024	Interleukin-18 levels || id:ebi-a-GCST90012024	|| id:finn-b-N14_ENDOMETRIOSIS_OVARY	Weighted median	44	-0.0145496	0.0172819	0.399846	-0.0484221	0.0193229	0.985556	0.952732	1.01951	0.0137878
94	finn-b-N14_ENDOMETRIOSIS_OVARY	ebi-a-GCST90012024	Interleukin-18 levels || id:ebi-a-GCST90012024	|| id:finn-b-N14_ENDOMETRIOSIS_OVARY	Simple mode	44	-0.0285447	0.0329038	0.390473	-0.0930362	0.0359468	0.971859	0.91116	1.0366	0.0134646
95	finn-b-N14_ENDOMETRIOSIS_OVARY	ebi-a-GCST90012024	Interleukin-18 levels || id:ebi-a-GCST90012024	|| id:finn-b-N14_ENDOMETRIOSIS_OVARY	Weighted mode	44	-0.0285447	0.030861	0.360157	-0.0890324	0.0319429	0.971859	0.914816	1.03246	0.0124192
93	finn-b-N14_ENDOMETRIOSIS_OVARY	ebi-a-GCST90012024	Interleukin-18 levels || id:ebi-a-GCST90012024	|| id:finn-b-N14_ENDOMETRIOSIS_OVARY	Inverse variance weighted	44	-0.000963983	0.0121108	0.936558	-0.0247012	0.0227732	0.999036	0.975601	1.02303	0.0322951
163	finn-b-N14_ENDOMETRIOSIS_OVARY	prot-a-1518	Interleukin-2 receptor subunit alpha || id:prot-a-1518	|| id:finn-b-N14_ENDOMETRIOSIS_OVARY	Inverse variance weighted	44	-0.0136362	0.026386	0.605297	-0.0653527	0.0380802	0.986456	0.936737	1.03881	0.0208723
161	finn-b-N14_ENDOMETRIOSIS_OVARY	prot-a-1518	Interleukin-2 receptor subunit alpha || id:prot-a-1518	|| id:finn-b-N14_ENDOMETRIOSIS_OVARY	MR Egger	44	0.0185459	0.0635088	0.771708	-0.105931	0.143023	1.01872	0.899486	1.15376	0.0266106
162	finn-b-N14_ENDOMETRIOSIS_OVARY	prot-a-1518	Interleukin-2 receptor subunit alpha || id:prot-a-1518	|| id:finn-b-N14_ENDOMETRIOSIS_OVARY	Weighted median	44	0.000927395	0.0371364	0.980077	-0.0718599	0.0737147	1.00093	0.930661	1.0765	0.0337958
164	finn-b-N14_ENDOMETRIOSIS_OVARY	prot-a-1518	Interleukin-2 receptor subunit alpha || id:prot-a-1518	|| id:finn-b-N14_ENDOMETRIOSIS_OVARY	Simple mode	44	0.0226967	0.0677793	0.739358	-0.110151	0.155544	1.02296	0.895699	1.16829	0.0254951
165	finn-b-N14_ENDOMETRIOSIS_OVARY	prot-a-1518	Interleukin-2 receptor subunit alpha || id:prot-a-1518	|| id:finn-b-N14_ENDOMETRIOSIS_OVARY	Weighted mode	44	0.00509921	0.0541942	0.925474	-0.101121	0.11132	1.00511	0.903823	1.11775	0.0319129
148	finn-b-N14_ENDOMETRIOSIS_OVARY	prot-a-1506	Interleukin-21 || id:prot-a-1506	|| id:finn-b-N14_ENDOMETRIOSIS_OVARY	Inverse variance weighted	44	0.0142207	0.0263841	0.589896	-0.0374922	0.0659335	1.01432	0.963202	1.06816	0.0203412
146	finn-b-N14_ENDOMETRIOSIS_OVARY	prot-a-1506	Interleukin-21 || id:prot-a-1506	|| id:finn-b-N14_ENDOMETRIOSIS_OVARY	MR Egger	44	0.0242488	0.0635011	0.704488	-0.100213	0.148711	1.02455	0.904644	1.16034	0.0242927
147	finn-b-N14_ENDOMETRIOSIS_OVARY	prot-a-1506	Interleukin-21 || id:prot-a-1506	|| id:finn-b-N14_ENDOMETRIOSIS_OVARY	Weighted median	44	0.00450298	0.0375819	0.904628	-0.0691575	0.0781635	1.00451	0.93318	1.0813	0.0311941
149	finn-b-N14_ENDOMETRIOSIS_OVARY	prot-a-1506	Interleukin-21 || id:prot-a-1506	|| id:finn-b-N14_ENDOMETRIOSIS_OVARY	Simple mode	44	-0.000143662	0.0780328	0.99854	-0.153088	0.152801	0.999856	0.858054	1.16509	0.0344324
150	finn-b-N14_ENDOMETRIOSIS_OVARY	prot-a-1506	Interleukin-21 || id:prot-a-1506	|| id:finn-b-N14_ENDOMETRIOSIS_OVARY	Weighted mode	44	0.00924472	0.0698014	0.895252	-0.127566	0.146055	1.00929	0.880235	1.15726	0.0308707
113	finn-b-N14_ENDOMETRIOSIS_OVARY	prot-a-1472	Interleukin-23 || id:prot-a-1472	|| id:finn-b-N14_ENDOMETRIOSIS_OVARY	Inverse variance weighted	44	0.0311273	0.0304191	0.306174	-0.0284941	0.0907487	1.03162	0.971908	1.09499	0.0105577
111	finn-b-N14_ENDOMETRIOSIS_OVARY	prot-a-1472	Interleukin-23 || id:prot-a-1472	|| id:finn-b-N14_ENDOMETRIOSIS_OVARY	MR Egger	44	0.0341564	0.0740838	0.647141	-0.111048	0.179361	1.03475	0.894896	1.19645	0.0223152
112	finn-b-N14_ENDOMETRIOSIS_OVARY	prot-a-1472	Interleukin-23 || id:prot-a-1472	|| id:finn-b-N14_ENDOMETRIOSIS_OVARY	Weighted median	44	0.00560291	0.0415531	0.89274	-0.0758411	0.0870469	1.00562	0.926963	1.09095	0.0307842
114	finn-b-N14_ENDOMETRIOSIS_OVARY	prot-a-1472	Interleukin-23 || id:prot-a-1472	|| id:finn-b-N14_ENDOMETRIOSIS_OVARY	Simple mode	44	-0.00601583	0.0869865	0.945184	-0.176509	0.164478	0.994002	0.838191	1.17878	0.0325926
115	finn-b-N14_ENDOMETRIOSIS_OVARY	prot-a-1472	Interleukin-23 || id:prot-a-1472	|| id:finn-b-N14_ENDOMETRIOSIS_OVARY	Weighted mode	44	-0.0116646	0.0728368	0.873515	-0.154425	0.131095	0.988403	0.856908	1.14008	0.0301212
153	finn-b-N14_ENDOMETRIOSIS_OVARY	prot-a-1515	Interleukin-25 || id:prot-a-1515	|| id:finn-b-N14_ENDOMETRIOSIS_OVARY	Inverse variance weighted	44	0.0343329	0.0277903	0.21667	-0.020136	0.0888019	1.03493	0.980065	1.09286	0.00747139
151	finn-b-N14_ENDOMETRIOSIS_OVARY	prot-a-1515	Interleukin-25 || id:prot-a-1515	|| id:finn-b-N14_ENDOMETRIOSIS_OVARY	MR Egger	44	0.0107693	0.0675607	0.874116	-0.12165	0.143188	1.01083	0.885459	1.15395	0.0301419
152	finn-b-N14_ENDOMETRIOSIS_OVARY	prot-a-1515	Interleukin-25 || id:prot-a-1515	|| id:finn-b-N14_ENDOMETRIOSIS_OVARY	Weighted median	44	0.028695	0.0393341	0.465684	-0.0483999	0.10579	1.02911	0.952753	1.11159	0.0160581
154	finn-b-N14_ENDOMETRIOSIS_OVARY	prot-a-1515	Interleukin-25 || id:prot-a-1515	|| id:finn-b-N14_ENDOMETRIOSIS_OVARY	Simple mode	44	0.0171581	0.0767945	0.82426	-0.133359	0.167675	1.01731	0.875151	1.18255	0.0284228
155	finn-b-N14_ENDOMETRIOSIS_OVARY	prot-a-1515	Interleukin-25 || id:prot-a-1515	|| id:finn-b-N14_ENDOMETRIOSIS_OVARY	Weighted mode	44	0.0197389	0.0580781	0.735611	-0.0940942	0.133572	1.01993	0.910197	1.1429	0.0253659
158	finn-b-N14_ENDOMETRIOSIS_OVARY	prot-a-1516	Interleukin-27 || id:prot-a-1516	|| id:finn-b-N14_ENDOMETRIOSIS_OVARY	Inverse variance weighted	44	-0.0179075	0.0287954	0.534017	-0.0743465	0.0385316	0.982252	0.92835	1.03928	0.0184144
156	finn-b-N14_ENDOMETRIOSIS_OVARY	prot-a-1516	Interleukin-27 || id:prot-a-1516	|| id:finn-b-N14_ENDOMETRIOSIS_OVARY	MR Egger	44	0.0272976	0.0696949	0.697281	-0.109304	0.1639	1.02767	0.896457	1.1781	0.0240442
157	finn-b-N14_ENDOMETRIOSIS_OVARY	prot-a-1516	Interleukin-27 || id:prot-a-1516	|| id:finn-b-N14_ENDOMETRIOSIS_OVARY	Weighted median	44	-0.0253319	0.0411083	0.537747	-0.105904	0.0552403	0.974986	0.899511	1.05679	0.018543
159	finn-b-N14_ENDOMETRIOSIS_OVARY	prot-a-1516	Interleukin-27 || id:prot-a-1516	|| id:finn-b-N14_ENDOMETRIOSIS_OVARY	Simple mode	44	-0.0259523	0.0820591	0.753333	-0.186788	0.134883	0.974382	0.82962	1.1444	0.025977
160	finn-b-N14_ENDOMETRIOSIS_OVARY	prot-a-1516	Interleukin-27 || id:prot-a-1516	|| id:finn-b-N14_ENDOMETRIOSIS_OVARY	Weighted mode	44	-0.0317804	0.0638463	0.621186	-0.156919	0.0933584	0.968719	0.854773	1.09786	0.0214202
183	finn-b-N14_ENDOMETRIOSIS_OVARY	prot-a-1525	Interleukin-3 || id:prot-a-1525	|| id:finn-b-N14_ENDOMETRIOSIS_OVARY	Inverse variance weighted	44	0.00750361	0.0284122	0.791704	-0.0481843	0.0631915	1.00753	0.952958	1.06523	0.0273002
181	finn-b-N14_ENDOMETRIOSIS_OVARY	prot-a-1525	Interleukin-3 || id:prot-a-1525	|| id:finn-b-N14_ENDOMETRIOSIS_OVARY	MR Egger	44	-0.0774723	0.0676557	0.258653	-0.210077	0.0551329	0.925453	0.810521	1.05668	0.00891906
182	finn-b-N14_ENDOMETRIOSIS_OVARY	prot-a-1525	Interleukin-3 || id:prot-a-1525	|| id:finn-b-N14_ENDOMETRIOSIS_OVARY	Weighted median	44	0.00653799	0.0386105	0.865536	-0.0691385	0.0822145	1.00656	0.933197	1.08569	0.0298461
184	finn-b-N14_ENDOMETRIOSIS_OVARY	prot-a-1525	Interleukin-3 || id:prot-a-1525	|| id:finn-b-N14_ENDOMETRIOSIS_OVARY	Simple mode	44	0.0132247	0.080631	0.870488	-0.144812	0.171261	1.01331	0.865185	1.1868	0.0300168
185	finn-b-N14_ENDOMETRIOSIS_OVARY	prot-a-1525	Interleukin-3 || id:prot-a-1525	|| id:finn-b-N14_ENDOMETRIOSIS_OVARY	Weighted mode	44	0.00188382	0.0748904	0.980048	-0.144901	0.148669	1.00189	0.865108	1.16029	0.0337948
168	finn-b-N14_ENDOMETRIOSIS_OVARY	prot-a-1521	Interleukin-31 || id:prot-a-1521	|| id:finn-b-N14_ENDOMETRIOSIS_OVARY	Inverse variance weighted	44	-0.0221448	0.0263858	0.401319	-0.073861	0.0295715	0.978099	0.928801	1.03001	0.0138386
166	finn-b-N14_ENDOMETRIOSIS_OVARY	prot-a-1521	Interleukin-31 || id:prot-a-1521	|| id:finn-b-N14_ENDOMETRIOSIS_OVARY	MR Egger	44	-0.0257387	0.0634959	0.687271	-0.150191	0.0987133	0.97459	0.860544	1.10375	0.023699
167	finn-b-N14_ENDOMETRIOSIS_OVARY	prot-a-1521	Interleukin-31 || id:prot-a-1521	|| id:finn-b-N14_ENDOMETRIOSIS_OVARY	Weighted median	44	0.0209147	0.0406335	0.606752	-0.058727	0.100556	1.02113	0.942964	1.10579	0.0209225
169	finn-b-N14_ENDOMETRIOSIS_OVARY	prot-a-1521	Interleukin-31 || id:prot-a-1521	|| id:finn-b-N14_ENDOMETRIOSIS_OVARY	Simple mode	44	0.0505587	0.0794897	0.528121	-0.105241	0.206359	1.05186	0.900107	1.22919	0.0182111
170	finn-b-N14_ENDOMETRIOSIS_OVARY	prot-a-1521	Interleukin-31 || id:prot-a-1521	|| id:finn-b-N14_ENDOMETRIOSIS_OVARY	Weighted mode	44	0.0346128	0.0687642	0.617284	-0.100165	0.169391	1.03522	0.904688	1.18458	0.0212856
173	finn-b-N14_ENDOMETRIOSIS_OVARY	prot-a-1523	Interleukin-32 || id:prot-a-1523	|| id:finn-b-N14_ENDOMETRIOSIS_OVARY	Inverse variance weighted	44	-0.0108953	0.0263851	0.679656	-0.0626101	0.0408195	0.989164	0.93931	1.04166	0.0234364
171	finn-b-N14_ENDOMETRIOSIS_OVARY	prot-a-1523	Interleukin-32 || id:prot-a-1523	|| id:finn-b-N14_ENDOMETRIOSIS_OVARY	MR Egger	44	-0.00768619	0.0635068	0.904245	-0.13216	0.116787	0.992343	0.876201	1.12388	0.0311809
172	finn-b-N14_ENDOMETRIOSIS_OVARY	prot-a-1523	Interleukin-32 || id:prot-a-1523	|| id:finn-b-N14_ENDOMETRIOSIS_OVARY	Weighted median	44	-0.0008989	0.0388874	0.981558	-0.0771182	0.0753204	0.999102	0.92578	1.07823	0.0338468
174	finn-b-N14_ENDOMETRIOSIS_OVARY	prot-a-1523	Interleukin-32 || id:prot-a-1523	|| id:finn-b-N14_ENDOMETRIOSIS_OVARY	Simple mode	44	-0.00694645	0.0819093	0.932809	-0.167489	0.153596	0.993078	0.845786	1.16602	0.0321658
175	finn-b-N14_ENDOMETRIOSIS_OVARY	prot-a-1523	Interleukin-32 || id:prot-a-1523	|| id:finn-b-N14_ENDOMETRIOSIS_OVARY	Weighted mode	44	-0.0187172	0.0647465	0.773906	-0.14562	0.108186	0.981457	0.864486	1.11425	0.0266864
178	finn-b-N14_ENDOMETRIOSIS_OVARY	prot-a-1524	Interleukin-34 || id:prot-a-1524	|| id:finn-b-N14_ENDOMETRIOSIS_OVARY	Inverse variance weighted	44	0.00817164	0.0284747	0.774128	-0.0476388	0.0639821	1.00821	0.953478	1.06607	0.0266941
176	finn-b-N14_ENDOMETRIOSIS_OVARY	prot-a-1524	Interleukin-34 || id:prot-a-1524	|| id:finn-b-N14_ENDOMETRIOSIS_OVARY	MR Egger	44	0.0632214	0.0687154	0.362802	-0.0714607	0.197904	1.06526	0.931033	1.21884	0.0125104
177	finn-b-N14_ENDOMETRIOSIS_OVARY	prot-a-1524	Interleukin-34 || id:prot-a-1524	|| id:finn-b-N14_ENDOMETRIOSIS_OVARY	Weighted median	44	-0.0257285	0.039345	0.513164	-0.102845	0.0513878	0.9746	0.902267	1.05273	0.0176953
179	finn-b-N14_ENDOMETRIOSIS_OVARY	prot-a-1524	Interleukin-34 || id:prot-a-1524	|| id:finn-b-N14_ENDOMETRIOSIS_OVARY	Simple mode	44	-0.0314127	0.0897186	0.727954	-0.207261	0.144436	0.969076	0.812807	1.15539	0.0251019
180	finn-b-N14_ENDOMETRIOSIS_OVARY	prot-a-1524	Interleukin-34 || id:prot-a-1524	|| id:finn-b-N14_ENDOMETRIOSIS_OVARY	Weighted mode	44	-0.0239218	0.0759228	0.754224	-0.17273	0.124887	0.976362	0.841364	1.13302	0.0260077
188	finn-b-N14_ENDOMETRIOSIS_OVARY	prot-a-1526	Interleukin-36 alpha || id:prot-a-1526	|| id:finn-b-N14_ENDOMETRIOSIS_OVARY	Inverse variance weighted	44	0.0140605	0.0283954	0.620481	-0.0415944	0.0697154	1.01416	0.959259	1.0722	0.0213959
186	finn-b-N14_ENDOMETRIOSIS_OVARY	prot-a-1526	Interleukin-36 alpha || id:prot-a-1526	|| id:finn-b-N14_ENDOMETRIOSIS_OVARY	MR Egger	44	0.0561155	0.068759	0.419037	-0.0786521	0.190883	1.05772	0.924361	1.21032	0.0144495
187	finn-b-N14_ENDOMETRIOSIS_OVARY	prot-a-1526	Interleukin-36 alpha || id:prot-a-1526	|| id:finn-b-N14_ENDOMETRIOSIS_OVARY	Weighted median	44	0.0366898	0.0400247	0.359311	-0.0417586	0.115138	1.03737	0.959101	1.12203	0.01239
189	finn-b-N14_ENDOMETRIOSIS_OVARY	prot-a-1526	Interleukin-36 alpha || id:prot-a-1526	|| id:finn-b-N14_ENDOMETRIOSIS_OVARY	Simple mode	44	0.0287641	0.0905397	0.752254	-0.148694	0.206222	1.02918	0.861833	1.22903	0.0259398
190	finn-b-N14_ENDOMETRIOSIS_OVARY	prot-a-1526	Interleukin-36 alpha || id:prot-a-1526	|| id:finn-b-N14_ENDOMETRIOSIS_OVARY	Weighted mode	44	0.0440055	0.0887233	0.62243	-0.129892	0.217903	1.04499	0.87819	1.24347	0.0214631
193	finn-b-N14_ENDOMETRIOSIS_OVARY	prot-a-1527	Interleukin-36 beta || id:prot-a-1527	|| id:finn-b-N14_ENDOMETRIOSIS_OVARY	Inverse variance weighted	44	0.0376075	0.0263827	0.154024	-0.0141025	0.0893175	1.03832	0.985996	1.09343	0.00531116
191	finn-b-N14_ENDOMETRIOSIS_OVARY	prot-a-1527	Interleukin-36 beta || id:prot-a-1527	|| id:finn-b-N14_ENDOMETRIOSIS_OVARY	MR Egger	44	7.20696e-05	0.0635029	0.9991	-0.124394	0.124538	1.00007	0.883032	1.13262	0.0344517
192	finn-b-N14_ENDOMETRIOSIS_OVARY	prot-a-1527	Interleukin-36 beta || id:prot-a-1527	|| id:finn-b-N14_ENDOMETRIOSIS_OVARY	Weighted median	44	0.0265124	0.0386649	0.492904	-0.0492708	0.102296	1.02687	0.951923	1.10771	0.0169967
194	finn-b-N14_ENDOMETRIOSIS_OVARY	prot-a-1527	Interleukin-36 beta || id:prot-a-1527	|| id:finn-b-N14_ENDOMETRIOSIS_OVARY	Simple mode	44	-0.0740925	0.0839872	0.38258	-0.238707	0.0905224	0.928586	0.787645	1.09475	0.0131924
195	finn-b-N14_ENDOMETRIOSIS_OVARY	prot-a-1527	Interleukin-36 beta || id:prot-a-1527	|| id:finn-b-N14_ENDOMETRIOSIS_OVARY	Weighted mode	44	-0.065736	0.0717461	0.364656	-0.206358	0.0748863	0.936378	0.813541	1.07776	0.0125743
198	finn-b-N14_ENDOMETRIOSIS_OVARY	prot-a-1528	Interleukin-36 gamma || id:prot-a-1528	|| id:finn-b-N14_ENDOMETRIOSIS_OVARY	Inverse variance weighted	44	-0.00727804	0.0263842	0.782664	-0.058991	0.0444349	0.992748	0.942715	1.04544	0.0269884
196	finn-b-N14_ENDOMETRIOSIS_OVARY	prot-a-1528	Interleukin-36 gamma || id:prot-a-1528	|| id:finn-b-N14_ENDOMETRIOSIS_OVARY	MR Egger	44	-0.0270765	0.0635028	0.672006	-0.151542	0.097389	0.973287	0.859382	1.10229	0.0231726
197	finn-b-N14_ENDOMETRIOSIS_OVARY	prot-a-1528	Interleukin-36 gamma || id:prot-a-1528	|| id:finn-b-N14_ENDOMETRIOSIS_OVARY	Weighted median	44	0.0099641	0.0385613	0.796101	-0.065616	0.0855442	1.01001	0.93649	1.08931	0.0274518
199	finn-b-N14_ENDOMETRIOSIS_OVARY	prot-a-1528	Interleukin-36 gamma || id:prot-a-1528	|| id:finn-b-N14_ENDOMETRIOSIS_OVARY	Simple mode	44	0.0192522	0.0763016	0.801998	-0.130299	0.168803	1.01944	0.877833	1.18389	0.0276551
200	finn-b-N14_ENDOMETRIOSIS_OVARY	prot-a-1528	Interleukin-36 gamma || id:prot-a-1528	|| id:finn-b-N14_ENDOMETRIOSIS_OVARY	Weighted mode	44	0.0334655	0.0693655	0.631933	-0.102491	0.169422	1.03403	0.902586	1.18462	0.0217908
18	finn-b-N14_ENDOMETRIOSIS_OVARY	ebi-a-GCST004453	Interleukin-4 levels || id:ebi-a-GCST004453	|| id:finn-b-N14_ENDOMETRIOSIS_OVARY	Inverse variance weighted	34	-0.00903138	0.0212956	0.671495	-0.0507707	0.0327079	0.991009	0.950497	1.03325	0.023155
16	finn-b-N14_ENDOMETRIOSIS_OVARY	ebi-a-GCST004453	Interleukin-4 levels || id:ebi-a-GCST004453	|| id:finn-b-N14_ENDOMETRIOSIS_OVARY	MR Egger	34	0.127333	0.0678722	0.0697929	-0.0056966	0.260363	1.1358	0.99432	1.2974	0.00240665
17	finn-b-N14_ENDOMETRIOSIS_OVARY	ebi-a-GCST004453	Interleukin-4 levels || id:ebi-a-GCST004453	|| id:finn-b-N14_ENDOMETRIOSIS_OVARY	Weighted median	34	0.00261292	0.0295874	0.929629	-0.0553784	0.0606042	1.00262	0.946127	1.06248	0.0320562
19	finn-b-N14_ENDOMETRIOSIS_OVARY	ebi-a-GCST004453	Interleukin-4 levels || id:ebi-a-GCST004453	|| id:finn-b-N14_ENDOMETRIOSIS_OVARY	Simple mode	34	0.00317867	0.0526326	0.952206	-0.0999812	0.106339	1.00318	0.904854	1.1122	0.0328347
20	finn-b-N14_ENDOMETRIOSIS_OVARY	ebi-a-GCST004453	Interleukin-4 levels || id:ebi-a-GCST004453	|| id:finn-b-N14_ENDOMETRIOSIS_OVARY	Weighted mode	34	-0.022398	0.0474469	0.639987	-0.115394	0.0705979	0.977851	0.891015	1.07315	0.0220685
203	finn-b-N14_ENDOMETRIOSIS_OVARY	prot-a-1535	Interleukin-5 || id:prot-a-1535	|| id:finn-b-N14_ENDOMETRIOSIS_OVARY	Inverse variance weighted	44	-0.0310679	0.0263853	0.239009	-0.0827831	0.0206474	0.96941	0.920551	1.02086	0.00824168
201	finn-b-N14_ENDOMETRIOSIS_OVARY	prot-a-1535	Interleukin-5 || id:prot-a-1535	|| id:finn-b-N14_ENDOMETRIOSIS_OVARY	MR Egger	44	-0.0263276	0.0634894	0.680488	-0.150767	0.0981116	0.974016	0.860048	1.10309	0.0234651
202	finn-b-N14_ENDOMETRIOSIS_OVARY	prot-a-1535	Interleukin-5 || id:prot-a-1535	|| id:finn-b-N14_ENDOMETRIOSIS_OVARY	Weighted median	44	-0.0229193	0.0373229	0.539161	-0.0960721	0.0502335	0.977341	0.908398	1.05152	0.0185917
204	finn-b-N14_ENDOMETRIOSIS_OVARY	prot-a-1535	Interleukin-5 || id:prot-a-1535	|| id:finn-b-N14_ENDOMETRIOSIS_OVARY	Simple mode	44	-0.0286323	0.0739873	0.700673	-0.173647	0.116383	0.971774	0.840593	1.12343	0.0241611
205	finn-b-N14_ENDOMETRIOSIS_OVARY	prot-a-1535	Interleukin-5 || id:prot-a-1535	|| id:finn-b-N14_ENDOMETRIOSIS_OVARY	Weighted mode	44	-0.0410315	0.0678004	0.548239	-0.17392	0.0918573	0.959799	0.840364	1.09621	0.0189048
88	finn-b-N14_ENDOMETRIOSIS_OVARY	ebi-a-GCST90012005	Interleukin-6 levels || id:ebi-a-GCST90012005	|| id:finn-b-N14_ENDOMETRIOSIS_OVARY	Inverse variance weighted	44	0.000251915	0.0149589	0.986564	-0.0290675	0.0295714	1.00025	0.971351	1.03001	0.0340194
86	finn-b-N14_ENDOMETRIOSIS_OVARY	ebi-a-GCST90012005	Interleukin-6 levels || id:ebi-a-GCST90012005	|| id:finn-b-N14_ENDOMETRIOSIS_OVARY	MR Egger	44	0.0484986	0.0403572	0.236199	-0.0306016	0.127599	1.04969	0.969862	1.1361	0.00814481
87	finn-b-N14_ENDOMETRIOSIS_OVARY	ebi-a-GCST90012005	Interleukin-6 levels || id:ebi-a-GCST90012005	|| id:finn-b-N14_ENDOMETRIOSIS_OVARY	Weighted median	44	-0.00823426	0.02176	0.705124	-0.0508838	0.0344153	0.9918	0.950389	1.03501	0.0243146
89	finn-b-N14_ENDOMETRIOSIS_OVARY	ebi-a-GCST90012005	Interleukin-6 levels || id:ebi-a-GCST90012005	|| id:finn-b-N14_ENDOMETRIOSIS_OVARY	Simple mode	44	-0.0497386	0.046087	0.286501	-0.140069	0.040592	0.951478	0.869298	1.04143	0.00987934
90	finn-b-N14_ENDOMETRIOSIS_OVARY	ebi-a-GCST90012005	Interleukin-6 levels || id:ebi-a-GCST90012005	|| id:finn-b-N14_ENDOMETRIOSIS_OVARY	Weighted mode	44	-0.0192733	0.0378979	0.613661	-0.0935533	0.0550066	0.980911	0.910689	1.05655	0.0211607
208	finn-b-N14_ENDOMETRIOSIS_OVARY	prot-a-1540	Interleukin-6 receptor subunit alpha || id:prot-a-1540	|| id:finn-b-N14_ENDOMETRIOSIS_OVARY	Inverse variance weighted	44	0.0187916	0.0313904	0.549413	-0.0427336	0.0803168	1.01897	0.958167	1.08363	0.0189453
206	finn-b-N14_ENDOMETRIOSIS_OVARY	prot-a-1540	Interleukin-6 receptor subunit alpha || id:prot-a-1540	|| id:finn-b-N14_ENDOMETRIOSIS_OVARY	MR Egger	44	0.0747627	0.0758276	0.329801	-0.0738595	0.223385	1.07763	0.928802	1.2503	0.0113724
207	finn-b-N14_ENDOMETRIOSIS_OVARY	prot-a-1540	Interleukin-6 receptor subunit alpha || id:prot-a-1540	|| id:finn-b-N14_ENDOMETRIOSIS_OVARY	Weighted median	44	0.0259136	0.0386877	0.502975	-0.0499143	0.101742	1.02625	0.951311	1.1071	0.017344
209	finn-b-N14_ENDOMETRIOSIS_OVARY	prot-a-1540	Interleukin-6 receptor subunit alpha || id:prot-a-1540	|| id:finn-b-N14_ENDOMETRIOSIS_OVARY	Simple mode	44	0.0721614	0.0835141	0.392348	-0.0915262	0.235849	1.07483	0.912537	1.26598	0.0135292
210	finn-b-N14_ENDOMETRIOSIS_OVARY	prot-a-1540	Interleukin-6 receptor subunit alpha || id:prot-a-1540	|| id:finn-b-N14_ENDOMETRIOSIS_OVARY	Weighted mode	44	0.0516726	0.0832654	0.538153	-0.111528	0.214873	1.05303	0.894467	1.2397	0.018557
13	finn-b-N14_ENDOMETRIOSIS_OVARY	ebi-a-GCST004451	Interleukin-7 levels || id:ebi-a-GCST004451	|| id:finn-b-N14_ENDOMETRIOSIS_OVARY	Inverse variance weighted	34	0.0173239	0.0358594	0.62902	-0.0529605	0.0876084	1.01747	0.948417	1.09156	0.0216903
11	finn-b-N14_ENDOMETRIOSIS_OVARY	ebi-a-GCST004451	Interleukin-7 levels || id:ebi-a-GCST004451	|| id:finn-b-N14_ENDOMETRIOSIS_OVARY	MR Egger	34	0.0990556	0.118384	0.408951	-0.132978	0.331089	1.10413	0.875484	1.39248	0.0141018
12	finn-b-N14_ENDOMETRIOSIS_OVARY	ebi-a-GCST004451	Interleukin-7 levels || id:ebi-a-GCST004451	|| id:finn-b-N14_ENDOMETRIOSIS_OVARY	Weighted median	34	-0.0209565	0.0454129	0.644464	-0.109966	0.0680528	0.979262	0.895865	1.07042	0.0222229
14	finn-b-N14_ENDOMETRIOSIS_OVARY	ebi-a-GCST004451	Interleukin-7 levels || id:ebi-a-GCST004451	|| id:finn-b-N14_ENDOMETRIOSIS_OVARY	Simple mode	34	0.017522	0.0958903	0.856128	-0.170423	0.205467	1.01768	0.843308	1.2281	0.0295217
15	finn-b-N14_ENDOMETRIOSIS_OVARY	ebi-a-GCST004451	Interleukin-7 levels || id:ebi-a-GCST004451	|| id:finn-b-N14_ENDOMETRIOSIS_OVARY	Weighted mode	34	-0.0123817	0.0925134	0.894344	-0.193708	0.168944	0.987695	0.823898	1.18405	0.0308395
8	finn-b-N14_ENDOMETRIOSIS_OVARY	ebi-a-GCST004445	Interleukin-8 levels || id:ebi-a-GCST004445	|| id:finn-b-N14_ENDOMETRIOSIS_OVARY	Inverse variance weighted	34	0.0296696	0.0309695	0.33805	-0.0310307	0.0903699	1.03011	0.969446	1.09458	0.0116569
6	finn-b-N14_ENDOMETRIOSIS_OVARY	ebi-a-GCST004445	Interleukin-8 levels || id:ebi-a-GCST004445	|| id:finn-b-N14_ENDOMETRIOSIS_OVARY	MR Egger	34	0.0701736	0.103168	0.501278	-0.132036	0.272383	1.07269	0.87631	1.31309	0.0172854
7	finn-b-N14_ENDOMETRIOSIS_OVARY	ebi-a-GCST004445	Interleukin-8 levels || id:ebi-a-GCST004445	|| id:finn-b-N14_ENDOMETRIOSIS_OVARY	Weighted median	34	0.00705346	0.0452464	0.87612	-0.0816295	0.0957365	1.00708	0.921613	1.10047	0.030211
9	finn-b-N14_ENDOMETRIOSIS_OVARY	ebi-a-GCST004445	Interleukin-8 levels || id:ebi-a-GCST004445	|| id:finn-b-N14_ENDOMETRIOSIS_OVARY	Simple mode	34	-0.0344855	0.0940429	0.716184	-0.21881	0.149839	0.966102	0.803475	1.16165	0.024696
10	finn-b-N14_ENDOMETRIOSIS_OVARY	ebi-a-GCST004445	Interleukin-8 levels || id:ebi-a-GCST004445	|| id:finn-b-N14_ENDOMETRIOSIS_OVARY	Weighted mode	34	-0.0200897	0.0810932	0.805874	-0.179032	0.138853	0.980111	0.836079	1.14896	0.0277888
213	finn-b-N14_ENDOMETRIOSIS_OVARY	prot-a-1546	Interleukin-9 || id:prot-a-1546	|| id:finn-b-N14_ENDOMETRIOSIS_OVARY	Inverse variance weighted	44	-0.00664211	0.0289936	0.8188	-0.0634696	0.0501854	0.99338	0.938503	1.05147	0.0282345
211	finn-b-N14_ENDOMETRIOSIS_OVARY	prot-a-1546	Interleukin-9 || id:prot-a-1546	|| id:finn-b-N14_ENDOMETRIOSIS_OVARY	MR Egger	44	0.0144941	0.070522	0.838154	-0.123729	0.152717	1.0146	0.883619	1.165	0.0289019
212	finn-b-N14_ENDOMETRIOSIS_OVARY	prot-a-1546	Interleukin-9 || id:prot-a-1546	|| id:finn-b-N14_ENDOMETRIOSIS_OVARY	Weighted median	44	-0.013023	0.0380111	0.731892	-0.0875247	0.0614788	0.987061	0.916196	1.06341	0.0252377
214	finn-b-N14_ENDOMETRIOSIS_OVARY	prot-a-1546	Interleukin-9 || id:prot-a-1546	|| id:finn-b-N14_ENDOMETRIOSIS_OVARY	Simple mode	44	-0.00868707	0.0842704	0.918374	-0.173857	0.156483	0.991351	0.840417	1.16939	0.0316681
215	finn-b-N14_ENDOMETRIOSIS_OVARY	prot-a-1546	Interleukin-9 || id:prot-a-1546	|| id:finn-b-N14_ENDOMETRIOSIS_OVARY	Weighted mode	44	-0.0269396	0.0699599	0.702082	-0.164061	0.110182	0.97342	0.84869	1.11648	0.0242097
223	finn-b-N14_ENDOMETRIOSIS_OVARY	prot-c-2578_67_2	MCP-1 || id:prot-c-2578_67_2	|| id:finn-b-N14_ENDOMETRIOSIS_OVARY	Inverse variance weighted	3	0.186953	0.192366	0.331119	-0.190084	0.56399	1.20557	0.82689	1.75767	0.331119
221	finn-b-N14_ENDOMETRIOSIS_OVARY	prot-c-2578_67_2	MCP-1 || id:prot-c-2578_67_2	|| id:finn-b-N14_ENDOMETRIOSIS_OVARY	MR Egger	3	-0.565719	0.884474	0.63774	-2.29929	1.16785	0.567951	0.10033	3.21507	0.63774
222	finn-b-N14_ENDOMETRIOSIS_OVARY	prot-c-2578_67_2	MCP-1 || id:prot-c-2578_67_2	|| id:finn-b-N14_ENDOMETRIOSIS_OVARY	Weighted median	3	0.112246	0.226755	0.620593	-0.332194	0.556687	1.11879	0.717348	1.74488	0.620593
224	finn-b-N14_ENDOMETRIOSIS_OVARY	prot-c-2578_67_2	MCP-1 || id:prot-c-2578_67_2	|| id:finn-b-N14_ENDOMETRIOSIS_OVARY	Simple mode	3	0.0235046	0.294349	0.943625	-0.55342	0.600429	1.02378	0.57498	1.8229	0.943625
225	finn-b-N14_ENDOMETRIOSIS_OVARY	prot-c-2578_67_2	MCP-1 || id:prot-c-2578_67_2	|| id:finn-b-N14_ENDOMETRIOSIS_OVARY	Weighted mode	3	0.0319394	0.261322	0.913897	-0.480252	0.54413	1.03245	0.618628	1.72311	0.913897
251	finn-b-N14_ENDOMETRIOSIS_OVARY	prot-c-5356_2_3	MIF || id:prot-c-5356_2_3	|| id:finn-b-N14_ENDOMETRIOSIS_OVARY	MR Egger	3	-0.11322	0.878546	0.918407	-1.83517	1.60873	0.892954	0.159586	4.99646	0.918407
252	finn-b-N14_ENDOMETRIOSIS_OVARY	prot-c-5356_2_3	MIF || id:prot-c-5356_2_3	|| id:finn-b-N14_ENDOMETRIOSIS_OVARY	Weighted median	3	-0.104692	0.215422	0.626978	-0.526919	0.317535	0.900602	0.590421	1.37374	0.626978
253	finn-b-N14_ENDOMETRIOSIS_OVARY	prot-c-5356_2_3	MIF || id:prot-c-5356_2_3	|| id:finn-b-N14_ENDOMETRIOSIS_OVARY	Inverse variance weighted	3	-0.076312	0.191122	0.689684	-0.450911	0.298287	0.926527	0.637048	1.34755	0.689684
254	finn-b-N14_ENDOMETRIOSIS_OVARY	prot-c-5356_2_3	MIF || id:prot-c-5356_2_3	|| id:finn-b-N14_ENDOMETRIOSIS_OVARY	Simple mode	3	-0.264127	0.30083	0.472548	-0.853754	0.3255	0.767876	0.425813	1.38472	0.472548
255	finn-b-N14_ENDOMETRIOSIS_OVARY	prot-c-5356_2_3	MIF || id:prot-c-5356_2_3	|| id:finn-b-N14_ENDOMETRIOSIS_OVARY	Weighted mode	3	0.088666	0.234976	0.742199	-0.371886	0.549218	1.09272	0.689433	1.7319	0.742199
228	finn-b-N14_ENDOMETRIOSIS_OVARY	prot-c-3722_49_2	TNF-a || id:prot-c-3722_49_2	|| id:finn-b-N14_ENDOMETRIOSIS_OVARY	Inverse variance weighted	3	-0.220419	0.194159	0.25627	-0.600972	0.160133	0.802182	0.548279	1.17367	0.25627
226	finn-b-N14_ENDOMETRIOSIS_OVARY	prot-c-3722_49_2	TNF-a || id:prot-c-3722_49_2	|| id:finn-b-N14_ENDOMETRIOSIS_OVARY	MR Egger	3	0.649136	0.893304	0.599948	-1.10174	2.40001	1.91389	0.332292	11.0233	0.599948
227	finn-b-N14_ENDOMETRIOSIS_OVARY	prot-c-3722_49_2	TNF-a || id:prot-c-3722_49_2	|| id:finn-b-N14_ENDOMETRIOSIS_OVARY	Weighted median	3	-0.300401	0.22005	0.172208	-0.731699	0.130898	0.740522	0.481091	1.13985	0.172208
229	finn-b-N14_ENDOMETRIOSIS_OVARY	prot-c-3722_49_2	TNF-a || id:prot-c-3722_49_2	|| id:finn-b-N14_ENDOMETRIOSIS_OVARY	Simple mode	3	-0.31104	0.284694	0.388643	-0.86904	0.24696	0.732685	0.419354	1.28013	0.388643
230	finn-b-N14_ENDOMETRIOSIS_OVARY	prot-c-3722_49_2	TNF-a || id:prot-c-3722_49_2	|| id:finn-b-N14_ENDOMETRIOSIS_OVARY	Weighted mode	3	-0.333048	0.236565	0.294489	-0.796715	0.130619	0.716736	0.450807	1.13953	0.294489
243	finn-b-N14_ENDOMETRIOSIS_OVARY	prot-c-4703_87_2	TNF-b || id:prot-c-4703_87_2	|| id:finn-b-N14_ENDOMETRIOSIS_OVARY	Inverse variance weighted	3	0.539928	0.194435	0.00548799	0.158834	0.921021	1.71588	1.17214	2.51185	0.00548799
241	finn-b-N14_ENDOMETRIOSIS_OVARY	prot-c-4703_87_2	TNF-b || id:prot-c-4703_87_2	|| id:finn-b-N14_ENDOMETRIOSIS_OVARY	MR Egger	3	1.20606	0.89433	0.4062	-0.546826	2.95895	3.3403	0.578784	19.2776	0.4062
242	finn-b-N14_ENDOMETRIOSIS_OVARY	prot-c-4703_87_2	TNF-b || id:prot-c-4703_87_2	|| id:finn-b-N14_ENDOMETRIOSIS_OVARY	Weighted median	3	0.529881	0.228073	0.0201634	0.0828574	0.976904	1.69873	1.08639	2.65622	0.0201634
244	finn-b-N14_ENDOMETRIOSIS_OVARY	prot-c-4703_87_2	TNF-b || id:prot-c-4703_87_2	|| id:finn-b-N14_ENDOMETRIOSIS_OVARY	Simple mode	3	0.598428	0.284516	0.170141	0.0407767	1.15608	1.81926	1.04162	3.17745	0.170141
245	finn-b-N14_ENDOMETRIOSIS_OVARY	prot-c-4703_87_2	TNF-b || id:prot-c-4703_87_2	|| id:finn-b-N14_ENDOMETRIOSIS_OVARY	Weighted mode	3	0.538646	0.268983	0.18316	0.0114395	1.06585	1.71368	1.01151	2.90331	0.18316
218	finn-b-N14_ENDOMETRIOSIS_OVARY	prot-a-2990	Toll-like receptor 4 || id:prot-a-2990	|| id:finn-b-N14_ENDOMETRIOSIS_OVARY	Inverse variance weighted	44	0.0163056	0.0263852	0.536586	-0.0354093	0.0680205	1.01644	0.96521	1.07039	0.536586
216	finn-b-N14_ENDOMETRIOSIS_OVARY	prot-a-2990	Toll-like receptor 4 || id:prot-a-2990	|| id:finn-b-N14_ENDOMETRIOSIS_OVARY	MR Egger	44	0.071528	0.063506	0.266426	-0.0529438	0.196	1.07415	0.948433	1.21653	0.266426
217	finn-b-N14_ENDOMETRIOSIS_OVARY	prot-a-2990	Toll-like receptor 4 || id:prot-a-2990	|| id:finn-b-N14_ENDOMETRIOSIS_OVARY	Weighted median	44	0.0301286	0.0379125	0.426794	-0.0441798	0.104437	1.03059	0.956782	1.11009	0.426794
219	finn-b-N14_ENDOMETRIOSIS_OVARY	prot-a-2990	Toll-like receptor 4 || id:prot-a-2990	|| id:finn-b-N14_ENDOMETRIOSIS_OVARY	Simple mode	44	-0.0707888	0.0878265	0.424674	-0.242929	0.101351	0.931659	0.784327	1.10667	0.424674
220	finn-b-N14_ENDOMETRIOSIS_OVARY	prot-a-2990	Toll-like receptor 4 || id:prot-a-2990	|| id:finn-b-N14_ENDOMETRIOSIS_OVARY	Weighted mode	44	0.0706135	0.0713993	0.328198	-0.0693291	0.210556	1.07317	0.93302	1.23436	0.328198

## Sheet: Table7
	id.exposure	id.outcome	outcome	exposure	method	nsnp	b	se	pval	lo_ci	up_ci	or	or_lci95	or_uci95	Bonferroni p
8	ebi-a-GCST90000445	finn-b-N14_ENDOMETRIOSIS_PELVICPERITONEUM	Endometriosis of pelvic peritoneum || id:finn-b-N14_ENDOMETRIOSIS_PELVICPERITONEUM	CCL23 levels || id:ebi-a-GCST90000445	Wald ratio	1	-0.0230245	0.0621911	0.711218	-0.144919	0.09887	0.977239	0.865092	1.10392	0.177804
9	ebi-a-GCST90000446	finn-b-N14_ENDOMETRIOSIS_PELVICPERITONEUM	Endometriosis of pelvic peritoneum || id:finn-b-N14_ENDOMETRIOSIS_PELVICPERITONEUM	CCL25 levels || id:ebi-a-GCST90000446	Inverse variance weighted	2	-0.0191705	0.0434925	0.659374	-0.104416	0.0660748	0.981012	0.900851	1.06831	0.164843
10	ebi-a-GCST90000449	finn-b-N14_ENDOMETRIOSIS_PELVICPERITONEUM	Endometriosis of pelvic peritoneum || id:finn-b-N14_ENDOMETRIOSIS_PELVICPERITONEUM	CCL4 levels || id:ebi-a-GCST90000449	Wald ratio	1	0.0886167	0.106408	0.404959	-0.119944	0.297177	1.09266	0.88697	1.34605	0.10124
11	ebi-a-GCST90000462	finn-b-N14_ENDOMETRIOSIS_PELVICPERITONEUM	Endometriosis of pelvic peritoneum || id:finn-b-N14_ENDOMETRIOSIS_PELVICPERITONEUM	CXCL6 levels || id:ebi-a-GCST90000462	Wald ratio	1	0.0494084	0.0738526	0.503486	-0.0953426	0.194159	1.05065	0.909061	1.21429	0.125872
3	ebi-a-GCST004460	finn-b-N14_ENDOMETRIOSIS_PELVICPERITONEUM	Endometriosis of pelvic peritoneum || id:finn-b-N14_ENDOMETRIOSIS_PELVICPERITONEUM	Eotaxin levels || id:ebi-a-GCST004460	MR Egger	4	-0.311495	0.225359	0.30103	-0.753199	0.130209	0.732351	0.470858	1.13907	0.30103
4	ebi-a-GCST004460	finn-b-N14_ENDOMETRIOSIS_PELVICPERITONEUM	Endometriosis of pelvic peritoneum || id:finn-b-N14_ENDOMETRIOSIS_PELVICPERITONEUM	Eotaxin levels || id:ebi-a-GCST004460	Weighted median	4	-0.0769982	0.112711	0.494512	-0.297911	0.143915	0.925892	0.742367	1.15479	0.494512
5	ebi-a-GCST004460	finn-b-N14_ENDOMETRIOSIS_PELVICPERITONEUM	Endometriosis of pelvic peritoneum || id:finn-b-N14_ENDOMETRIOSIS_PELVICPERITONEUM	Eotaxin levels || id:ebi-a-GCST004460	Inverse variance weighted	4	0.0127479	0.091398	0.889073	-0.166392	0.191888	1.01283	0.846714	1.21153	0.889073
6	ebi-a-GCST004460	finn-b-N14_ENDOMETRIOSIS_PELVICPERITONEUM	Endometriosis of pelvic peritoneum || id:finn-b-N14_ENDOMETRIOSIS_PELVICPERITONEUM	Eotaxin levels || id:ebi-a-GCST004460	Simple mode	4	-0.0625521	0.20604	0.781276	-0.46639	0.341286	0.939364	0.627262	1.40676	0.781276
7	ebi-a-GCST004460	finn-b-N14_ENDOMETRIOSIS_PELVICPERITONEUM	Endometriosis of pelvic peritoneum || id:finn-b-N14_ENDOMETRIOSIS_PELVICPERITONEUM	Eotaxin levels || id:ebi-a-GCST004460	Weighted mode	4	-0.0973757	0.117061	0.466524	-0.326815	0.132064	0.907215	0.721217	1.14118	0.466524
33	prot-c-4840_73_1	finn-b-N14_ENDOMETRIOSIS_PELVICPERITONEUM	Endometriosis of pelvic peritoneum || id:finn-b-N14_ENDOMETRIOSIS_PELVICPERITONEUM	G-CSF || id:prot-c-4840_73_1	Wald ratio	1	0.0260139	0.0374867	0.487713	-0.04746	0.0994877	1.02636	0.953649	1.1046	0.487713
19	prot-a-1504	finn-b-N14_ENDOMETRIOSIS_PELVICPERITONEUM	Endometriosis of pelvic peritoneum || id:finn-b-N14_ENDOMETRIOSIS_PELVICPERITONEUM	Interleukin-1 receptor antagonist protein || id:prot-a-1504	Inverse variance weighted	2	-0.0706254	0.118262	0.550378	-0.302419	0.161168	0.931811	0.739028	1.17488	0.0366919
18	prot-a-1479	finn-b-N14_ENDOMETRIOSIS_PELVICPERITONEUM	Endometriosis of pelvic peritoneum || id:finn-b-N14_ENDOMETRIOSIS_PELVICPERITONEUM	Interleukin-16 || id:prot-a-1479	Inverse variance weighted	2	-0.0148884	0.0562926	0.791408	-0.125222	0.0954452	0.985222	0.882301	1.10015	0.0527605
1	ebi-a-GCST004442	finn-b-N14_ENDOMETRIOSIS_PELVICPERITONEUM	Endometriosis of pelvic peritoneum || id:finn-b-N14_ENDOMETRIOSIS_PELVICPERITONEUM	Interleukin-17 levels || id:ebi-a-GCST004442	Wald ratio	1	0.288889	0.266667	0.27866	-0.233778	0.811556	1.33494	0.791538	2.25141	0.0185774
13	ebi-a-GCST90012024	finn-b-N14_ENDOMETRIOSIS_PELVICPERITONEUM	Endometriosis of pelvic peritoneum || id:finn-b-N14_ENDOMETRIOSIS_PELVICPERITONEUM	Interleukin-18 levels || id:ebi-a-GCST90012024	MR Egger	7	-0.442201	0.199389	0.0773433	-0.833003	-0.0513995	0.64262	0.434742	0.949899	0.00515622
14	ebi-a-GCST90012024	finn-b-N14_ENDOMETRIOSIS_PELVICPERITONEUM	Endometriosis of pelvic peritoneum || id:finn-b-N14_ENDOMETRIOSIS_PELVICPERITONEUM	Interleukin-18 levels || id:ebi-a-GCST90012024	Weighted median	7	-0.257688	0.112984	0.0225627	-0.479136	-0.0362405	0.772836	0.619318	0.964408	0.00150418
15	ebi-a-GCST90012024	finn-b-N14_ENDOMETRIOSIS_PELVICPERITONEUM	Endometriosis of pelvic peritoneum || id:finn-b-N14_ENDOMETRIOSIS_PELVICPERITONEUM	Interleukin-18 levels || id:ebi-a-GCST90012024	Inverse variance weighted	7	-0.14418	0.0958408	0.132486	-0.332028	0.0436678	0.865732	0.717467	1.04464	0.00883238
16	ebi-a-GCST90012024	finn-b-N14_ENDOMETRIOSIS_PELVICPERITONEUM	Endometriosis of pelvic peritoneum || id:finn-b-N14_ENDOMETRIOSIS_PELVICPERITONEUM	Interleukin-18 levels || id:ebi-a-GCST90012024	Simple mode	7	-0.206361	0.168346	0.266194	-0.536318	0.123596	0.813539	0.584898	1.13156	0.0177463
17	ebi-a-GCST90012024	finn-b-N14_ENDOMETRIOSIS_PELVICPERITONEUM	Endometriosis of pelvic peritoneum || id:finn-b-N14_ENDOMETRIOSIS_PELVICPERITONEUM	Interleukin-18 levels || id:ebi-a-GCST90012024	Weighted mode	7	-0.252715	0.106363	0.0550707	-0.461187	-0.0442431	0.776689	0.630535	0.956721	0.00367138
20	prot-a-1506	finn-b-N14_ENDOMETRIOSIS_PELVICPERITONEUM	Endometriosis of pelvic peritoneum || id:finn-b-N14_ENDOMETRIOSIS_PELVICPERITONEUM	Interleukin-21 || id:prot-a-1506	MR Egger	3	-0.0488134	0.348594	0.91143	-0.732058	0.634431	0.952359	0.480918	1.88595	0.060762
21	prot-a-1506	finn-b-N14_ENDOMETRIOSIS_PELVICPERITONEUM	Endometriosis of pelvic peritoneum || id:finn-b-N14_ENDOMETRIOSIS_PELVICPERITONEUM	Interleukin-21 || id:prot-a-1506	Weighted median	3	-0.0236718	0.0861674	0.783532	-0.19256	0.145216	0.976606	0.824845	1.15629	0.0522355
22	prot-a-1506	finn-b-N14_ENDOMETRIOSIS_PELVICPERITONEUM	Endometriosis of pelvic peritoneum || id:finn-b-N14_ENDOMETRIOSIS_PELVICPERITONEUM	Interleukin-21 || id:prot-a-1506	Inverse variance weighted	3	-0.0471173	0.0919599	0.608394	-0.227359	0.133124	0.953975	0.796635	1.14239	0.0405596
23	prot-a-1506	finn-b-N14_ENDOMETRIOSIS_PELVICPERITONEUM	Endometriosis of pelvic peritoneum || id:finn-b-N14_ENDOMETRIOSIS_PELVICPERITONEUM	Interleukin-21 || id:prot-a-1506	Simple mode	3	-0.0228452	0.141633	0.886679	-0.300446	0.254756	0.977414	0.740488	1.29015	0.059112
24	prot-a-1506	finn-b-N14_ENDOMETRIOSIS_PELVICPERITONEUM	Endometriosis of pelvic peritoneum || id:finn-b-N14_ENDOMETRIOSIS_PELVICPERITONEUM	Interleukin-21 || id:prot-a-1506	Weighted mode	3	0.0473697	0.0956533	0.669502	-0.140111	0.23485	1.04851	0.869262	1.26472	0.0446335
25	prot-a-1515	finn-b-N14_ENDOMETRIOSIS_PELVICPERITONEUM	Endometriosis of pelvic peritoneum || id:finn-b-N14_ENDOMETRIOSIS_PELVICPERITONEUM	Interleukin-25 || id:prot-a-1515	Wald ratio	1	-0.00183038	0.0408786	0.964286	-0.0819524	0.0782916	0.998171	0.921316	1.08144	0.0642857
26	prot-a-1516	finn-b-N14_ENDOMETRIOSIS_PELVICPERITONEUM	Endometriosis of pelvic peritoneum || id:finn-b-N14_ENDOMETRIOSIS_PELVICPERITONEUM	Interleukin-27 || id:prot-a-1516	Wald ratio	1	0.00331675	0.154229	0.982843	-0.298972	0.305605	1.00332	0.74158	1.35745	0.0655228
29	prot-a-1525	finn-b-N14_ENDOMETRIOSIS_PELVICPERITONEUM	Endometriosis of pelvic peritoneum || id:finn-b-N14_ENDOMETRIOSIS_PELVICPERITONEUM	Interleukin-3 || id:prot-a-1525	Wald ratio	1	0.314265	0.241723	0.193566	-0.159513	0.788043	1.36925	0.852559	2.19909	0.0129044
27	prot-a-1521	finn-b-N14_ENDOMETRIOSIS_PELVICPERITONEUM	Endometriosis of pelvic peritoneum || id:finn-b-N14_ENDOMETRIOSIS_PELVICPERITONEUM	Interleukin-31 || id:prot-a-1521	Wald ratio	1	-0.0702028	0.0621796	0.258884	-0.192075	0.0516693	0.932205	0.825245	1.05303	0.0172589
28	prot-a-1524	finn-b-N14_ENDOMETRIOSIS_PELVICPERITONEUM	Endometriosis of pelvic peritoneum || id:finn-b-N14_ENDOMETRIOSIS_PELVICPERITONEUM	Interleukin-34 || id:prot-a-1524	Inverse variance weighted	2	0.0609491	0.0758494	0.421654	-0.0877156	0.209614	1.06284	0.916021	1.2332	0.0281103
30	prot-a-1526	finn-b-N14_ENDOMETRIOSIS_PELVICPERITONEUM	Endometriosis of pelvic peritoneum || id:finn-b-N14_ENDOMETRIOSIS_PELVICPERITONEUM	Interleukin-36 alpha || id:prot-a-1526	Inverse variance weighted	2	-0.0193884	0.0905093	0.830379	-0.196787	0.15801	0.980798	0.821366	1.17118	0.0553586
31	prot-a-1535	finn-b-N14_ENDOMETRIOSIS_PELVICPERITONEUM	Endometriosis of pelvic peritoneum || id:finn-b-N14_ENDOMETRIOSIS_PELVICPERITONEUM	Interleukin-5 || id:prot-a-1535	Inverse variance weighted	2	0.0929673	0.0817589	0.2555	-0.0672801	0.253215	1.09743	0.934933	1.28816	0.0170333
12	ebi-a-GCST90012005	finn-b-N14_ENDOMETRIOSIS_PELVICPERITONEUM	Endometriosis of pelvic peritoneum || id:finn-b-N14_ENDOMETRIOSIS_PELVICPERITONEUM	Interleukin-6 levels || id:ebi-a-GCST90012005	Inverse variance weighted	2	0.415629	0.231585	0.0726995	-0.0382781	0.869535	1.51532	0.962445	2.3858	0.00484664
32	prot-a-1540	finn-b-N14_ENDOMETRIOSIS_PELVICPERITONEUM	Endometriosis of pelvic peritoneum || id:finn-b-N14_ENDOMETRIOSIS_PELVICPERITONEUM	Interleukin-6 receptor subunit alpha || id:prot-a-1540	Inverse variance weighted	2	0.0442098	0.0267248	0.0980752	-0.00817091	0.0965905	1.0452	0.991862	1.10141	0.00653834
2	ebi-a-GCST004451	finn-b-N14_ENDOMETRIOSIS_PELVICPERITONEUM	Endometriosis of pelvic peritoneum || id:finn-b-N14_ENDOMETRIOSIS_PELVICPERITONEUM	Interleukin-7 levels || id:ebi-a-GCST004451	Wald ratio	1	0.10416	0.0859784	0.225716	-0.0643575	0.272678	1.10978	0.93767	1.31348	0.0150477
34	prot-c-5356_2_3	finn-b-N14_ENDOMETRIOSIS_PELVICPERITONEUM	Endometriosis of pelvic peritoneum || id:finn-b-N14_ENDOMETRIOSIS_PELVICPERITONEUM	MIF || id:prot-c-5356_2_3	Wald ratio	1	0.188576	0.0993111	0.057585	-0.00607348	0.383226	1.20753	0.993945	1.46701	0.057585

## Sheet: Table8
	id.exposure	id.outcome	outcome	exposure	method	nsnp	b	se	pval	lo_ci	up_ci	or	or_lci95	or_uci95	Bonferroni p
236	finn-b-N14_ENDOMETRIOSIS_PELVICPERITONEUM	prot-c-4368_8_2	b-NGF || id:prot-c-4368_8_2	|| id:finn-b-N14_ENDOMETRIOSIS_PELVICPERITONEUM	MR Egger	4	0.265868	0.399778	0.57445	-0.517696	1.04943	1.30456	0.595892	2.85603	0.57445
237	finn-b-N14_ENDOMETRIOSIS_PELVICPERITONEUM	prot-c-4368_8_2	b-NGF || id:prot-c-4368_8_2	|| id:finn-b-N14_ENDOMETRIOSIS_PELVICPERITONEUM	Weighted median	4	-0.0194368	0.172895	0.910491	-0.358311	0.319438	0.980751	0.698855	1.37635	0.910491
239	finn-b-N14_ENDOMETRIOSIS_PELVICPERITONEUM	prot-c-4368_8_2	b-NGF || id:prot-c-4368_8_2	|| id:finn-b-N14_ENDOMETRIOSIS_PELVICPERITONEUM	Simple mode	4	-0.0716549	0.234535	0.779943	-0.531343	0.388033	0.930852	0.587815	1.47408	0.779943
240	finn-b-N14_ENDOMETRIOSIS_PELVICPERITONEUM	prot-c-4368_8_2	b-NGF || id:prot-c-4368_8_2	|| id:finn-b-N14_ENDOMETRIOSIS_PELVICPERITONEUM	Weighted mode	4	-0.00698805	0.198457	0.974123	-0.395965	0.381988	0.993036	0.673031	1.4652	0.974123
238	finn-b-N14_ENDOMETRIOSIS_PELVICPERITONEUM	prot-c-4368_8_2	b-NGF || id:prot-c-4368_8_2	|| id:finn-b-N14_ENDOMETRIOSIS_PELVICPERITONEUM	Inverse variance weighted	4	-0.0166236	0.141023	0.906164	-0.293029	0.259782	0.983514	0.746001	1.29665	0.906164
26	finn-b-N14_ENDOMETRIOSIS_PELVICPERITONEUM	ebi-a-GCST90000444	CCL20 levels || id:ebi-a-GCST90000444	|| id:finn-b-N14_ENDOMETRIOSIS_PELVICPERITONEUM	MR Egger	22	-0.0638	0.253585	0.803923	-0.560826	0.433226	0.938193	0.570737	1.54223	0.133987
27	finn-b-N14_ENDOMETRIOSIS_PELVICPERITONEUM	ebi-a-GCST90000444	CCL20 levels || id:ebi-a-GCST90000444	|| id:finn-b-N14_ENDOMETRIOSIS_PELVICPERITONEUM	Weighted median	22	-0.0310402	0.104215	0.765818	-0.235301	0.17322	0.969437	0.790333	1.18913	0.127636
29	finn-b-N14_ENDOMETRIOSIS_PELVICPERITONEUM	ebi-a-GCST90000444	CCL20 levels || id:ebi-a-GCST90000444	|| id:finn-b-N14_ENDOMETRIOSIS_PELVICPERITONEUM	Simple mode	22	0.0283608	0.167497	0.867164	-0.299933	0.356654	1.02877	0.740868	1.42854	0.144527
30	finn-b-N14_ENDOMETRIOSIS_PELVICPERITONEUM	ebi-a-GCST90000444	CCL20 levels || id:ebi-a-GCST90000444	|| id:finn-b-N14_ENDOMETRIOSIS_PELVICPERITONEUM	Weighted mode	22	0.0283608	0.165113	0.865266	-0.295261	0.351983	1.02877	0.744337	1.42188	0.144211
28	finn-b-N14_ENDOMETRIOSIS_PELVICPERITONEUM	ebi-a-GCST90000444	CCL20 levels || id:ebi-a-GCST90000444	|| id:finn-b-N14_ENDOMETRIOSIS_PELVICPERITONEUM	Inverse variance weighted	22	-0.0365908	0.0720586	0.611599	-0.177826	0.104644	0.964071	0.837088	1.11032	0.101933
31	finn-b-N14_ENDOMETRIOSIS_PELVICPERITONEUM	ebi-a-GCST90000445	CCL23 levels || id:ebi-a-GCST90000445	|| id:finn-b-N14_ENDOMETRIOSIS_PELVICPERITONEUM	MR Egger	22	-0.0437928	0.253585	0.864627	-0.540819	0.453233	0.957152	0.582271	1.57339	0.144104
32	finn-b-N14_ENDOMETRIOSIS_PELVICPERITONEUM	ebi-a-GCST90000445	CCL23 levels || id:ebi-a-GCST90000445	|| id:finn-b-N14_ENDOMETRIOSIS_PELVICPERITONEUM	Weighted median	22	0.0538308	0.0903128	0.551143	-0.123182	0.230844	1.05531	0.884103	1.25966	0.0918572
34	finn-b-N14_ENDOMETRIOSIS_PELVICPERITONEUM	ebi-a-GCST90000445	CCL23 levels || id:ebi-a-GCST90000445	|| id:finn-b-N14_ENDOMETRIOSIS_PELVICPERITONEUM	Simple mode	22	0.0517638	0.159025	0.748018	-0.259925	0.363452	1.05313	0.77111	1.43829	0.12467
35	finn-b-N14_ENDOMETRIOSIS_PELVICPERITONEUM	ebi-a-GCST90000445	CCL23 levels || id:ebi-a-GCST90000445	|| id:finn-b-N14_ENDOMETRIOSIS_PELVICPERITONEUM	Weighted mode	22	0.0700999	0.146867	0.638078	-0.21776	0.35796	1.07262	0.804319	1.43041	0.106346
33	finn-b-N14_ENDOMETRIOSIS_PELVICPERITONEUM	ebi-a-GCST90000445	CCL23 levels || id:ebi-a-GCST90000445	|| id:finn-b-N14_ENDOMETRIOSIS_PELVICPERITONEUM	Inverse variance weighted	22	0.0804941	0.0720586	0.263967	-0.0607407	0.221729	1.08382	0.941067	1.24823	0.0439945
36	finn-b-N14_ENDOMETRIOSIS_PELVICPERITONEUM	ebi-a-GCST90000446	CCL25 levels || id:ebi-a-GCST90000446	|| id:finn-b-N14_ENDOMETRIOSIS_PELVICPERITONEUM	MR Egger	22	-0.0573094	0.253585	0.823497	-0.554336	0.439717	0.944302	0.574454	1.55227	0.13725
37	finn-b-N14_ENDOMETRIOSIS_PELVICPERITONEUM	ebi-a-GCST90000446	CCL25 levels || id:ebi-a-GCST90000446	|| id:finn-b-N14_ENDOMETRIOSIS_PELVICPERITONEUM	Weighted median	22	0.0447379	0.0996825	0.653573	-0.15064	0.240116	1.04575	0.860157	1.2714	0.108929
39	finn-b-N14_ENDOMETRIOSIS_PELVICPERITONEUM	ebi-a-GCST90000446	CCL25 levels || id:ebi-a-GCST90000446	|| id:finn-b-N14_ENDOMETRIOSIS_PELVICPERITONEUM	Simple mode	22	-0.137332	0.174749	0.440712	-0.47984	0.205175	0.87168	0.618882	1.22774	0.0734521
40	finn-b-N14_ENDOMETRIOSIS_PELVICPERITONEUM	ebi-a-GCST90000446	CCL25 levels || id:ebi-a-GCST90000446	|| id:finn-b-N14_ENDOMETRIOSIS_PELVICPERITONEUM	Weighted mode	22	-0.157764	0.202371	0.444338	-0.55441	0.238883	0.854052	0.574411	1.26983	0.0740563
38	finn-b-N14_ENDOMETRIOSIS_PELVICPERITONEUM	ebi-a-GCST90000446	CCL25 levels || id:ebi-a-GCST90000446	|| id:finn-b-N14_ENDOMETRIOSIS_PELVICPERITONEUM	Inverse variance weighted	22	0.0860628	0.0720586	0.232343	-0.055172	0.227298	1.08987	0.946322	1.2552	0.0387238
41	finn-b-N14_ENDOMETRIOSIS_PELVICPERITONEUM	ebi-a-GCST90000447	CCL28 levels || id:ebi-a-GCST90000447	|| id:finn-b-N14_ENDOMETRIOSIS_PELVICPERITONEUM	MR Egger	22	-0.328443	0.261556	0.223688	-0.841094	0.184207	0.720044	0.431239	1.20227	0.0372814
42	finn-b-N14_ENDOMETRIOSIS_PELVICPERITONEUM	ebi-a-GCST90000447	CCL28 levels || id:ebi-a-GCST90000447	|| id:finn-b-N14_ENDOMETRIOSIS_PELVICPERITONEUM	Weighted median	22	-0.0283673	0.106894	0.790718	-0.237879	0.181144	0.972031	0.788298	1.19859	0.131786
44	finn-b-N14_ENDOMETRIOSIS_PELVICPERITONEUM	ebi-a-GCST90000447	CCL28 levels || id:ebi-a-GCST90000447	|| id:finn-b-N14_ENDOMETRIOSIS_PELVICPERITONEUM	Simple mode	22	-0.108164	0.192912	0.580942	-0.486271	0.269943	0.89748	0.614915	1.30989	0.0968237
45	finn-b-N14_ENDOMETRIOSIS_PELVICPERITONEUM	ebi-a-GCST90000447	CCL28 levels || id:ebi-a-GCST90000447	|| id:finn-b-N14_ENDOMETRIOSIS_PELVICPERITONEUM	Weighted mode	22	-0.0257075	0.150363	0.865884	-0.320418	0.269003	0.97462	0.725845	1.30866	0.144314
43	finn-b-N14_ENDOMETRIOSIS_PELVICPERITONEUM	ebi-a-GCST90000447	CCL28 levels || id:ebi-a-GCST90000447	|| id:finn-b-N14_ENDOMETRIOSIS_PELVICPERITONEUM	Inverse variance weighted	22	-0.0391074	0.0749076	0.601618	-0.185926	0.107711	0.961647	0.830335	1.11373	0.10027
46	finn-b-N14_ENDOMETRIOSIS_PELVICPERITONEUM	ebi-a-GCST90000448	CCL3 levels || id:ebi-a-GCST90000448	|| id:finn-b-N14_ENDOMETRIOSIS_PELVICPERITONEUM	MR Egger	22	-0.0109547	0.256035	0.966297	-0.512784	0.490875	0.989105	0.598826	1.63374	0.161049
47	finn-b-N14_ENDOMETRIOSIS_PELVICPERITONEUM	ebi-a-GCST90000448	CCL3 levels || id:ebi-a-GCST90000448	|| id:finn-b-N14_ENDOMETRIOSIS_PELVICPERITONEUM	Weighted median	22	0.0915473	0.100392	0.361821	-0.105221	0.288315	1.09587	0.900126	1.33418	0.0603036
49	finn-b-N14_ENDOMETRIOSIS_PELVICPERITONEUM	ebi-a-GCST90000448	CCL3 levels || id:ebi-a-GCST90000448	|| id:finn-b-N14_ENDOMETRIOSIS_PELVICPERITONEUM	Simple mode	22	0.0945075	0.166718	0.576811	-0.232259	0.421274	1.09912	0.792741	1.5239	0.0961352
50	finn-b-N14_ENDOMETRIOSIS_PELVICPERITONEUM	ebi-a-GCST90000448	CCL3 levels || id:ebi-a-GCST90000448	|| id:finn-b-N14_ENDOMETRIOSIS_PELVICPERITONEUM	Weighted mode	22	0.0945075	0.140385	0.508159	-0.180646	0.369661	1.09912	0.834731	1.44724	0.0846932
48	finn-b-N14_ENDOMETRIOSIS_PELVICPERITONEUM	ebi-a-GCST90000448	CCL3 levels || id:ebi-a-GCST90000448	|| id:finn-b-N14_ENDOMETRIOSIS_PELVICPERITONEUM	Inverse variance weighted	22	-0.0164387	0.0726525	0.820996	-0.158838	0.12596	0.983696	0.853135	1.13424	0.136833
51	finn-b-N14_ENDOMETRIOSIS_PELVICPERITONEUM	ebi-a-GCST90000449	CCL4 levels || id:ebi-a-GCST90000449	|| id:finn-b-N14_ENDOMETRIOSIS_PELVICPERITONEUM	MR Egger	22	-0.164916	0.253585	0.522874	-0.661942	0.33211	0.847965	0.515848	1.39391	0.0871457
52	finn-b-N14_ENDOMETRIOSIS_PELVICPERITONEUM	ebi-a-GCST90000449	CCL4 levels || id:ebi-a-GCST90000449	|| id:finn-b-N14_ENDOMETRIOSIS_PELVICPERITONEUM	Weighted median	22	-0.0330506	0.0984688	0.737138	-0.22605	0.159948	0.96749	0.797679	1.17345	0.122856
54	finn-b-N14_ENDOMETRIOSIS_PELVICPERITONEUM	ebi-a-GCST90000449	CCL4 levels || id:ebi-a-GCST90000449	|| id:finn-b-N14_ENDOMETRIOSIS_PELVICPERITONEUM	Simple mode	22	-0.034478	0.160578	0.832064	-0.349211	0.280255	0.96611	0.705244	1.32347	0.138677
55	finn-b-N14_ENDOMETRIOSIS_PELVICPERITONEUM	ebi-a-GCST90000449	CCL4 levels || id:ebi-a-GCST90000449	|| id:finn-b-N14_ENDOMETRIOSIS_PELVICPERITONEUM	Weighted mode	22	-0.0285499	0.159808	0.859924	-0.341773	0.284673	0.971854	0.71051	1.32933	0.143321
53	finn-b-N14_ENDOMETRIOSIS_PELVICPERITONEUM	ebi-a-GCST90000449	CCL4 levels || id:ebi-a-GCST90000449	|| id:finn-b-N14_ENDOMETRIOSIS_PELVICPERITONEUM	Inverse variance weighted	22	0.0132901	0.0720586	0.853673	-0.127945	0.154525	1.01338	0.879902	1.1671	0.142279
231	finn-b-N14_ENDOMETRIOSIS_PELVICPERITONEUM	prot-c-4337_49_2	CRP || id:prot-c-4337_49_2	|| id:finn-b-N14_ENDOMETRIOSIS_PELVICPERITONEUM	MR Egger	4	-0.584808	0.362275	0.247823	-1.29487	0.12525	0.557213	0.273935	1.13343	0.247823
232	finn-b-N14_ENDOMETRIOSIS_PELVICPERITONEUM	prot-c-4337_49_2	CRP || id:prot-c-4337_49_2	|| id:finn-b-N14_ENDOMETRIOSIS_PELVICPERITONEUM	Weighted median	4	-0.242316	0.154633	0.117105	-0.545397	0.0607646	0.784808	0.579612	1.06265	0.117105
234	finn-b-N14_ENDOMETRIOSIS_PELVICPERITONEUM	prot-c-4337_49_2	CRP || id:prot-c-4337_49_2	|| id:finn-b-N14_ENDOMETRIOSIS_PELVICPERITONEUM	Simple mode	4	-0.106373	0.214334	0.65377	-0.526467	0.313721	0.899089	0.590688	1.36851	0.65377
235	finn-b-N14_ENDOMETRIOSIS_PELVICPERITONEUM	prot-c-4337_49_2	CRP || id:prot-c-4337_49_2	|| id:finn-b-N14_ENDOMETRIOSIS_PELVICPERITONEUM	Weighted mode	4	-0.30363	0.205417	0.235903	-0.706247	0.0989867	0.738134	0.493493	1.10405	0.235903
233	finn-b-N14_ENDOMETRIOSIS_PELVICPERITONEUM	prot-c-4337_49_2	CRP || id:prot-c-4337_49_2	|| id:finn-b-N14_ENDOMETRIOSIS_PELVICPERITONEUM	Inverse variance weighted	4	-0.238955	0.127891	0.061702	-0.48962	0.0117108	0.787451	0.612859	1.01178	0.061702
56	finn-b-N14_ENDOMETRIOSIS_PELVICPERITONEUM	ebi-a-GCST90000458	CXCL1 levels || id:ebi-a-GCST90000458	|| id:finn-b-N14_ENDOMETRIOSIS_PELVICPERITONEUM	MR Egger	22	-0.391927	0.253585	0.137891	-0.888953	0.105099	0.675753	0.411086	1.11082	0.0229819
57	finn-b-N14_ENDOMETRIOSIS_PELVICPERITONEUM	ebi-a-GCST90000458	CXCL1 levels || id:ebi-a-GCST90000458	|| id:finn-b-N14_ENDOMETRIOSIS_PELVICPERITONEUM	Weighted median	22	-0.0792113	0.0981822	0.419794	-0.271648	0.113226	0.923845	0.762122	1.11988	0.0699657
59	finn-b-N14_ENDOMETRIOSIS_PELVICPERITONEUM	ebi-a-GCST90000458	CXCL1 levels || id:ebi-a-GCST90000458	|| id:finn-b-N14_ENDOMETRIOSIS_PELVICPERITONEUM	Simple mode	22	-0.141545	0.171545	0.41858	-0.477774	0.194684	0.868016	0.620162	1.21493	0.0697634
60	finn-b-N14_ENDOMETRIOSIS_PELVICPERITONEUM	ebi-a-GCST90000458	CXCL1 levels || id:ebi-a-GCST90000458	|| id:finn-b-N14_ENDOMETRIOSIS_PELVICPERITONEUM	Weighted mode	22	-0.146135	0.158444	0.366843	-0.456685	0.164416	0.864041	0.63338	1.1787	0.0611404
58	finn-b-N14_ENDOMETRIOSIS_PELVICPERITONEUM	ebi-a-GCST90000458	CXCL1 levels || id:ebi-a-GCST90000458	|| id:finn-b-N14_ENDOMETRIOSIS_PELVICPERITONEUM	Inverse variance weighted	22	-0.10384	0.0720586	0.149572	-0.245074	0.0373952	0.90137	0.782646	1.0381	0.0249287
61	finn-b-N14_ENDOMETRIOSIS_PELVICPERITONEUM	ebi-a-GCST90000459	CXCL10 levels || id:ebi-a-GCST90000459	|| id:finn-b-N14_ENDOMETRIOSIS_PELVICPERITONEUM	MR Egger	22	-0.299331	0.261172	0.265279	-0.811228	0.212566	0.741314	0.444312	1.23685	0.0442131
62	finn-b-N14_ENDOMETRIOSIS_PELVICPERITONEUM	ebi-a-GCST90000459	CXCL10 levels || id:ebi-a-GCST90000459	|| id:finn-b-N14_ENDOMETRIOSIS_PELVICPERITONEUM	Weighted median	22	0.0589138	0.100001	0.555773	-0.137088	0.254916	1.06068	0.871893	1.29035	0.0926288
64	finn-b-N14_ENDOMETRIOSIS_PELVICPERITONEUM	ebi-a-GCST90000459	CXCL10 levels || id:ebi-a-GCST90000459	|| id:finn-b-N14_ENDOMETRIOSIS_PELVICPERITONEUM	Simple mode	22	0.0973984	0.162293	0.554836	-0.220697	0.415493	1.1023	0.80196	1.51512	0.0924726
65	finn-b-N14_ENDOMETRIOSIS_PELVICPERITONEUM	ebi-a-GCST90000459	CXCL10 levels || id:ebi-a-GCST90000459	|| id:finn-b-N14_ENDOMETRIOSIS_PELVICPERITONEUM	Weighted mode	22	0.0770722	0.140008	0.587795	-0.197343	0.351487	1.08012	0.820909	1.42118	0.0979658
63	finn-b-N14_ENDOMETRIOSIS_PELVICPERITONEUM	ebi-a-GCST90000459	CXCL10 levels || id:ebi-a-GCST90000459	|| id:finn-b-N14_ENDOMETRIOSIS_PELVICPERITONEUM	Inverse variance weighted	22	0.0597788	0.0760588	0.431894	-0.0892964	0.208854	1.0616	0.914574	1.23227	0.0719823
66	finn-b-N14_ENDOMETRIOSIS_PELVICPERITONEUM	ebi-a-GCST90000460	CXCL11 levels || id:ebi-a-GCST90000460	|| id:finn-b-N14_ENDOMETRIOSIS_PELVICPERITONEUM	MR Egger	22	-0.202411	0.297857	0.504575	-0.786211	0.381389	0.816759	0.455568	1.46432	0.0840958
67	finn-b-N14_ENDOMETRIOSIS_PELVICPERITONEUM	ebi-a-GCST90000460	CXCL11 levels || id:ebi-a-GCST90000460	|| id:finn-b-N14_ENDOMETRIOSIS_PELVICPERITONEUM	Weighted median	22	0.0834633	0.104759	0.425614	-0.121864	0.288791	1.08705	0.885269	1.33481	0.0709357
69	finn-b-N14_ENDOMETRIOSIS_PELVICPERITONEUM	ebi-a-GCST90000460	CXCL11 levels || id:ebi-a-GCST90000460	|| id:finn-b-N14_ENDOMETRIOSIS_PELVICPERITONEUM	Simple mode	22	0.11423	0.15916	0.480846	-0.197723	0.426183	1.12101	0.820597	1.5314	0.0801411
70	finn-b-N14_ENDOMETRIOSIS_PELVICPERITONEUM	ebi-a-GCST90000460	CXCL11 levels || id:ebi-a-GCST90000460	|| id:finn-b-N14_ENDOMETRIOSIS_PELVICPERITONEUM	Weighted mode	22	0.0957669	0.149566	0.528905	-0.197383	0.388917	1.1005	0.820876	1.47538	0.0881508
68	finn-b-N14_ENDOMETRIOSIS_PELVICPERITONEUM	ebi-a-GCST90000460	CXCL11 levels || id:ebi-a-GCST90000460	|| id:finn-b-N14_ENDOMETRIOSIS_PELVICPERITONEUM	Inverse variance weighted	22	0.0565153	0.0842796	0.502495	-0.108673	0.221703	1.05814	0.897024	1.2482	0.0837492
71	finn-b-N14_ENDOMETRIOSIS_PELVICPERITONEUM	ebi-a-GCST90000461	CXCL5 levels || id:ebi-a-GCST90000461	|| id:finn-b-N14_ENDOMETRIOSIS_PELVICPERITONEUM	MR Egger	22	-0.4146	0.253585	0.1177	-0.911627	0.0824259	0.660604	0.40187	1.08592	0.0196167
72	finn-b-N14_ENDOMETRIOSIS_PELVICPERITONEUM	ebi-a-GCST90000461	CXCL5 levels || id:ebi-a-GCST90000461	|| id:finn-b-N14_ENDOMETRIOSIS_PELVICPERITONEUM	Weighted median	22	-0.144812	0.0962116	0.132289	-0.333387	0.043763	0.865185	0.716493	1.04473	0.0220481
74	finn-b-N14_ENDOMETRIOSIS_PELVICPERITONEUM	ebi-a-GCST90000461	CXCL5 levels || id:ebi-a-GCST90000461	|| id:finn-b-N14_ENDOMETRIOSIS_PELVICPERITONEUM	Simple mode	22	-0.216244	0.188205	0.263483	-0.585127	0.152638	0.805539	0.557035	1.1649	0.0439139
75	finn-b-N14_ENDOMETRIOSIS_PELVICPERITONEUM	ebi-a-GCST90000461	CXCL5 levels || id:ebi-a-GCST90000461	|| id:finn-b-N14_ENDOMETRIOSIS_PELVICPERITONEUM	Weighted mode	22	-0.0958371	0.169561	0.577922	-0.428177	0.236503	0.908612	0.651696	1.26681	0.0963204
73	finn-b-N14_ENDOMETRIOSIS_PELVICPERITONEUM	ebi-a-GCST90000461	CXCL5 levels || id:ebi-a-GCST90000461	|| id:finn-b-N14_ENDOMETRIOSIS_PELVICPERITONEUM	Inverse variance weighted	22	-0.121186	0.0720586	0.092613	-0.262421	0.0200487	0.885869	0.769187	1.02025	0.0154355
76	finn-b-N14_ENDOMETRIOSIS_PELVICPERITONEUM	ebi-a-GCST90000462	CXCL6 levels || id:ebi-a-GCST90000462	|| id:finn-b-N14_ENDOMETRIOSIS_PELVICPERITONEUM	MR Egger	22	-0.549549	0.253585	0.0424731	-1.04658	-0.0525227	0.57721	0.351138	0.948833	0.00707885
77	finn-b-N14_ENDOMETRIOSIS_PELVICPERITONEUM	ebi-a-GCST90000462	CXCL6 levels || id:ebi-a-GCST90000462	|| id:finn-b-N14_ENDOMETRIOSIS_PELVICPERITONEUM	Weighted median	22	-0.117549	0.0980619	0.230635	-0.309751	0.0746521	0.889097	0.73363	1.07751	0.0384392
79	finn-b-N14_ENDOMETRIOSIS_PELVICPERITONEUM	ebi-a-GCST90000462	CXCL6 levels || id:ebi-a-GCST90000462	|| id:finn-b-N14_ENDOMETRIOSIS_PELVICPERITONEUM	Simple mode	22	-0.057048	0.196716	0.774659	-0.442611	0.328515	0.944549	0.642357	1.3889	0.12911
80	finn-b-N14_ENDOMETRIOSIS_PELVICPERITONEUM	ebi-a-GCST90000462	CXCL6 levels || id:ebi-a-GCST90000462	|| id:finn-b-N14_ENDOMETRIOSIS_PELVICPERITONEUM	Weighted mode	22	-0.0871816	0.186074	0.644232	-0.451887	0.277524	0.916511	0.636426	1.31986	0.107372
78	finn-b-N14_ENDOMETRIOSIS_PELVICPERITONEUM	ebi-a-GCST90000462	CXCL6 levels || id:ebi-a-GCST90000462	|| id:finn-b-N14_ENDOMETRIOSIS_PELVICPERITONEUM	Inverse variance weighted	22	-0.113853	0.0736053	0.12191	-0.25812	0.0304133	0.892389	0.772503	1.03088	0.0203183
81	finn-b-N14_ENDOMETRIOSIS_PELVICPERITONEUM	ebi-a-GCST90000463	CXCL9 levels || id:ebi-a-GCST90000463	|| id:finn-b-N14_ENDOMETRIOSIS_PELVICPERITONEUM	MR Egger	22	-0.185534	0.253585	0.472872	-0.68256	0.311492	0.830661	0.505322	1.36546	0.078812
82	finn-b-N14_ENDOMETRIOSIS_PELVICPERITONEUM	ebi-a-GCST90000463	CXCL9 levels || id:ebi-a-GCST90000463	|| id:finn-b-N14_ENDOMETRIOSIS_PELVICPERITONEUM	Weighted median	22	-0.0667252	0.101059	0.509087	-0.264801	0.13135	0.935452	0.767359	1.14037	0.0848479
84	finn-b-N14_ENDOMETRIOSIS_PELVICPERITONEUM	ebi-a-GCST90000463	CXCL9 levels || id:ebi-a-GCST90000463	|| id:finn-b-N14_ENDOMETRIOSIS_PELVICPERITONEUM	Simple mode	22	-0.121826	0.162271	0.461128	-0.439877	0.196225	0.885302	0.644115	1.2168	0.0768547
85	finn-b-N14_ENDOMETRIOSIS_PELVICPERITONEUM	ebi-a-GCST90000463	CXCL9 levels || id:ebi-a-GCST90000463	|| id:finn-b-N14_ENDOMETRIOSIS_PELVICPERITONEUM	Weighted mode	22	-0.100611	0.140254	0.481061	-0.375509	0.174286	0.904284	0.686939	1.1904	0.0801768
83	finn-b-N14_ENDOMETRIOSIS_PELVICPERITONEUM	ebi-a-GCST90000463	CXCL9 levels || id:ebi-a-GCST90000463	|| id:finn-b-N14_ENDOMETRIOSIS_PELVICPERITONEUM	Inverse variance weighted	22	0.0226358	0.0720586	0.753422	-0.118599	0.163871	1.02289	0.888164	1.17806	0.12557
21	finn-b-N14_ENDOMETRIOSIS_PELVICPERITONEUM	ebi-a-GCST004460	Eotaxin levels || id:ebi-a-GCST004460	|| id:finn-b-N14_ENDOMETRIOSIS_PELVICPERITONEUM	MR Egger	25	-0.085979	0.0788918	0.287073	-0.240607	0.068649	0.917613	0.786151	1.07106	0.287073
22	finn-b-N14_ENDOMETRIOSIS_PELVICPERITONEUM	ebi-a-GCST004460	Eotaxin levels || id:ebi-a-GCST004460	|| id:finn-b-N14_ENDOMETRIOSIS_PELVICPERITONEUM	Weighted median	25	-0.0109438	0.0326268	0.737306	-0.0748923	0.0530047	0.989116	0.927843	1.05443	0.737306
24	finn-b-N14_ENDOMETRIOSIS_PELVICPERITONEUM	ebi-a-GCST004460	Eotaxin levels || id:ebi-a-GCST004460	|| id:finn-b-N14_ENDOMETRIOSIS_PELVICPERITONEUM	Simple mode	25	0.00316368	0.0630533	0.960399	-0.120421	0.126748	1.00317	0.886547	1.13513	0.960399
25	finn-b-N14_ENDOMETRIOSIS_PELVICPERITONEUM	ebi-a-GCST004460	Eotaxin levels || id:ebi-a-GCST004460	|| id:finn-b-N14_ENDOMETRIOSIS_PELVICPERITONEUM	Weighted mode	25	0.0105204	0.0563956	0.853585	-0.100015	0.121056	1.01058	0.904824	1.12869	0.853585
23	finn-b-N14_ENDOMETRIOSIS_PELVICPERITONEUM	ebi-a-GCST004460	Eotaxin levels || id:ebi-a-GCST004460	|| id:finn-b-N14_ENDOMETRIOSIS_PELVICPERITONEUM	Inverse variance weighted	25	-0.0161735	0.0260002	0.533906	-0.0671339	0.0347868	0.983957	0.93507	1.0354	0.533906
246	finn-b-N14_ENDOMETRIOSIS_PELVICPERITONEUM	prot-c-4840_73_1	G-CSF || id:prot-c-4840_73_1	|| id:finn-b-N14_ENDOMETRIOSIS_PELVICPERITONEUM	MR Egger	4	0.03814	0.399086	0.932577	-0.744069	0.820349	1.03888	0.475176	2.27129	0.932577
247	finn-b-N14_ENDOMETRIOSIS_PELVICPERITONEUM	prot-c-4840_73_1	G-CSF || id:prot-c-4840_73_1	|| id:finn-b-N14_ENDOMETRIOSIS_PELVICPERITONEUM	Weighted median	4	0.0777504	0.164861	0.637204	-0.245377	0.400878	1.08085	0.78241	1.49313	0.637204
249	finn-b-N14_ENDOMETRIOSIS_PELVICPERITONEUM	prot-c-4840_73_1	G-CSF || id:prot-c-4840_73_1	|| id:finn-b-N14_ENDOMETRIOSIS_PELVICPERITONEUM	Simple mode	4	0.0667332	0.215588	0.777165	-0.35582	0.489286	1.06901	0.700599	1.63115	0.777165
250	finn-b-N14_ENDOMETRIOSIS_PELVICPERITONEUM	prot-c-4840_73_1	G-CSF || id:prot-c-4840_73_1	|| id:finn-b-N14_ENDOMETRIOSIS_PELVICPERITONEUM	Weighted mode	4	0.0719796	0.190452	0.730632	-0.301307	0.445266	1.07463	0.73985	1.56091	0.730632
248	finn-b-N14_ENDOMETRIOSIS_PELVICPERITONEUM	prot-c-4840_73_1	G-CSF || id:prot-c-4840_73_1	|| id:finn-b-N14_ENDOMETRIOSIS_PELVICPERITONEUM	Inverse variance weighted	4	0.118017	0.140876	0.402181	-0.158101	0.394134	1.12526	0.853763	1.4831	0.402181
96	finn-b-N14_ENDOMETRIOSIS_PELVICPERITONEUM	prot-a-1456	Immunoglobulin E || id:prot-a-1456	|| id:finn-b-N14_ENDOMETRIOSIS_PELVICPERITONEUM	MR Egger	33	0.088997	0.0862698	0.310235	-0.0800918	0.258086	1.09308	0.923032	1.29445	0.310235
97	finn-b-N14_ENDOMETRIOSIS_PELVICPERITONEUM	prot-a-1456	Immunoglobulin E || id:prot-a-1456	|| id:finn-b-N14_ENDOMETRIOSIS_PELVICPERITONEUM	Weighted median	33	0.0393763	0.0454925	0.386734	-0.0497891	0.128542	1.04016	0.95143	1.13717	0.386734
99	finn-b-N14_ENDOMETRIOSIS_PELVICPERITONEUM	prot-a-1456	Immunoglobulin E || id:prot-a-1456	|| id:finn-b-N14_ENDOMETRIOSIS_PELVICPERITONEUM	Simple mode	33	0.0377292	0.082893	0.65207	-0.124741	0.200199	1.03845	0.882726	1.22165	0.65207
100	finn-b-N14_ENDOMETRIOSIS_PELVICPERITONEUM	prot-a-1456	Immunoglobulin E || id:prot-a-1456	|| id:finn-b-N14_ENDOMETRIOSIS_PELVICPERITONEUM	Weighted mode	33	0.0492062	0.0704398	0.489875	-0.0888557	0.187268	1.05044	0.914978	1.20595	0.489875
98	finn-b-N14_ENDOMETRIOSIS_PELVICPERITONEUM	prot-a-1456	Immunoglobulin E || id:prot-a-1456	|| id:finn-b-N14_ENDOMETRIOSIS_PELVICPERITONEUM	Inverse variance weighted	33	0.0273903	0.0313283	0.381956	-0.0340132	0.0887938	1.02777	0.966559	1.09286	0.381956
143	finn-b-N14_ENDOMETRIOSIS_PELVICPERITONEUM	prot-a-1504	Interleukin-1 receptor antagonist protein || id:prot-a-1504	|| id:finn-b-N14_ENDOMETRIOSIS_PELVICPERITONEUM	Inverse variance weighted	33	-0.0338604	0.0316576	0.284808	-0.0959092	0.0281885	0.966706	0.908546	1.02859	0.00982096
141	finn-b-N14_ENDOMETRIOSIS_PELVICPERITONEUM	prot-a-1504	Interleukin-1 receptor antagonist protein || id:prot-a-1504	|| id:finn-b-N14_ENDOMETRIOSIS_PELVICPERITONEUM	MR Egger	33	-0.0551707	0.0884751	0.537469	-0.228582	0.118241	0.946324	0.795661	1.12551	0.0185334
142	finn-b-N14_ENDOMETRIOSIS_PELVICPERITONEUM	prot-a-1504	Interleukin-1 receptor antagonist protein || id:prot-a-1504	|| id:finn-b-N14_ENDOMETRIOSIS_PELVICPERITONEUM	Weighted median	33	-0.0724212	0.0451136	0.108426	-0.160844	0.0160015	0.930139	0.851425	1.01613	0.00373884
144	finn-b-N14_ENDOMETRIOSIS_PELVICPERITONEUM	prot-a-1504	Interleukin-1 receptor antagonist protein || id:prot-a-1504	|| id:finn-b-N14_ENDOMETRIOSIS_PELVICPERITONEUM	Simple mode	33	-0.0804633	0.0808679	0.327202	-0.238964	0.0780377	0.922689	0.787443	1.08116	0.0112828
145	finn-b-N14_ENDOMETRIOSIS_PELVICPERITONEUM	prot-a-1504	Interleukin-1 receptor antagonist protein || id:prot-a-1504	|| id:finn-b-N14_ENDOMETRIOSIS_PELVICPERITONEUM	Weighted mode	33	-0.09936	0.0733052	0.184771	-0.243038	0.0443182	0.905417	0.784241	1.04531	0.00637143
103	finn-b-N14_ENDOMETRIOSIS_PELVICPERITONEUM	prot-a-1466	Interleukin-11 || id:prot-a-1466	|| id:finn-b-N14_ENDOMETRIOSIS_PELVICPERITONEUM	Inverse variance weighted	33	0.025127	0.0335297	0.453619	-0.0405912	0.0908452	1.02545	0.960222	1.0951	0.015642
101	finn-b-N14_ENDOMETRIOSIS_PELVICPERITONEUM	prot-a-1466	Interleukin-11 || id:prot-a-1466	|| id:finn-b-N14_ENDOMETRIOSIS_PELVICPERITONEUM	MR Egger	33	-0.0208632	0.0933831	0.824678	-0.203894	0.162168	0.979353	0.815549	1.17606	0.0284372
102	finn-b-N14_ENDOMETRIOSIS_PELVICPERITONEUM	prot-a-1466	Interleukin-11 || id:prot-a-1466	|| id:finn-b-N14_ENDOMETRIOSIS_PELVICPERITONEUM	Weighted median	33	0.0593826	0.0459795	0.196531	-0.0307374	0.149502	1.06118	0.96973	1.16126	0.00677692
104	finn-b-N14_ENDOMETRIOSIS_PELVICPERITONEUM	prot-a-1466	Interleukin-11 || id:prot-a-1466	|| id:finn-b-N14_ENDOMETRIOSIS_PELVICPERITONEUM	Simple mode	33	-0.0782242	0.0958587	0.420512	-0.266107	0.109659	0.924757	0.766357	1.1159	0.0145004
105	finn-b-N14_ENDOMETRIOSIS_PELVICPERITONEUM	prot-a-1466	Interleukin-11 || id:prot-a-1466	|| id:finn-b-N14_ENDOMETRIOSIS_PELVICPERITONEUM	Weighted mode	33	-0.0682365	0.0907141	0.45742	-0.246036	0.109563	0.93404	0.781894	1.11579	0.0157731
108	finn-b-N14_ENDOMETRIOSIS_PELVICPERITONEUM	prot-a-1470	Interleukin-12 || id:prot-a-1470	|| id:finn-b-N14_ENDOMETRIOSIS_PELVICPERITONEUM	Inverse variance weighted	33	-0.0341115	0.0355399	0.337152	-0.10377	0.0355468	0.966464	0.901433	1.03619	0.0116259
106	finn-b-N14_ENDOMETRIOSIS_PELVICPERITONEUM	prot-a-1470	Interleukin-12 || id:prot-a-1470	|| id:finn-b-N14_ENDOMETRIOSIS_PELVICPERITONEUM	MR Egger	33	0.0448208	0.0982572	0.651456	-0.147763	0.237405	1.04584	0.862635	1.26795	0.022464
107	finn-b-N14_ENDOMETRIOSIS_PELVICPERITONEUM	prot-a-1470	Interleukin-12 || id:prot-a-1470	|| id:finn-b-N14_ENDOMETRIOSIS_PELVICPERITONEUM	Weighted median	33	-0.0815185	0.0488826	0.0953875	-0.177328	0.0142914	0.921716	0.837505	1.01439	0.00328923
109	finn-b-N14_ENDOMETRIOSIS_PELVICPERITONEUM	prot-a-1470	Interleukin-12 || id:prot-a-1470	|| id:finn-b-N14_ENDOMETRIOSIS_PELVICPERITONEUM	Simple mode	33	0.145369	0.115562	0.217516	-0.0811313	0.37187	1.15647	0.922073	1.45044	0.00750056
110	finn-b-N14_ENDOMETRIOSIS_PELVICPERITONEUM	prot-a-1470	Interleukin-12 || id:prot-a-1470	|| id:finn-b-N14_ENDOMETRIOSIS_PELVICPERITONEUM	Weighted mode	33	0.136672	0.113642	0.237934	-0.0860664	0.35941	1.14645	0.917533	1.43248	0.00820461
116	finn-b-N14_ENDOMETRIOSIS_PELVICPERITONEUM	prot-a-1475	Interleukin-13 || id:prot-a-1475	|| id:finn-b-N14_ENDOMETRIOSIS_PELVICPERITONEUM	MR Egger	33	0.0360784	0.087595	0.683263	-0.135608	0.207765	1.03674	0.873185	1.23092	0.0235608
117	finn-b-N14_ENDOMETRIOSIS_PELVICPERITONEUM	prot-a-1475	Interleukin-13 || id:prot-a-1475	|| id:finn-b-N14_ENDOMETRIOSIS_PELVICPERITONEUM	Weighted median	33	0.0246333	0.0444757	0.579676	-0.0625392	0.111806	1.02494	0.939376	1.1183	0.0199888
119	finn-b-N14_ENDOMETRIOSIS_PELVICPERITONEUM	prot-a-1475	Interleukin-13 || id:prot-a-1475	|| id:finn-b-N14_ENDOMETRIOSIS_PELVICPERITONEUM	Simple mode	33	0.0609729	0.0876093	0.491476	-0.110741	0.232687	1.06287	0.89517	1.26199	0.0169474
120	finn-b-N14_ENDOMETRIOSIS_PELVICPERITONEUM	prot-a-1475	Interleukin-13 || id:prot-a-1475	|| id:finn-b-N14_ENDOMETRIOSIS_PELVICPERITONEUM	Weighted mode	33	0.0554811	0.0767475	0.47499	-0.094944	0.205906	1.05705	0.909424	1.22864	0.0163789
118	finn-b-N14_ENDOMETRIOSIS_PELVICPERITONEUM	prot-a-1475	Interleukin-13 || id:prot-a-1475	|| id:finn-b-N14_ENDOMETRIOSIS_PELVICPERITONEUM	Inverse variance weighted	33	0.00328646	0.0314018	0.916647	-0.0582611	0.064834	1.00329	0.943404	1.06698	0.0316085
123	finn-b-N14_ENDOMETRIOSIS_PELVICPERITONEUM	prot-a-1479	Interleukin-16 || id:prot-a-1479	|| id:finn-b-N14_ENDOMETRIOSIS_PELVICPERITONEUM	Inverse variance weighted	33	-0.0747314	0.0313241	0.0170444	-0.136127	-0.0133362	0.927993	0.872732	0.986752	0.000587738
121	finn-b-N14_ENDOMETRIOSIS_PELVICPERITONEUM	prot-a-1479	Interleukin-16 || id:prot-a-1479	|| id:finn-b-N14_ENDOMETRIOSIS_PELVICPERITONEUM	MR Egger	33	0.000583432	0.0862522	0.994646	-0.168471	0.169638	1.00058	0.844956	1.18488	0.0342981
122	finn-b-N14_ENDOMETRIOSIS_PELVICPERITONEUM	prot-a-1479	Interleukin-16 || id:prot-a-1479	|| id:finn-b-N14_ENDOMETRIOSIS_PELVICPERITONEUM	Weighted median	33	-0.0675953	0.0442804	0.126879	-0.154385	0.0191944	0.934639	0.856942	1.01938	0.00437513
124	finn-b-N14_ENDOMETRIOSIS_PELVICPERITONEUM	prot-a-1479	Interleukin-16 || id:prot-a-1479	|| id:finn-b-N14_ENDOMETRIOSIS_PELVICPERITONEUM	Simple mode	33	-0.00689763	0.0880097	0.938019	-0.179397	0.165601	0.993126	0.835774	1.1801	0.0323455
125	finn-b-N14_ENDOMETRIOSIS_PELVICPERITONEUM	prot-a-1479	Interleukin-16 || id:prot-a-1479	|| id:finn-b-N14_ENDOMETRIOSIS_PELVICPERITONEUM	Weighted mode	33	-0.0243297	0.0799726	0.762926	-0.181076	0.132417	0.975964	0.834372	1.14158	0.0263078
1	finn-b-N14_ENDOMETRIOSIS_PELVICPERITONEUM	ebi-a-GCST004442	Interleukin-17 levels || id:ebi-a-GCST004442	|| id:finn-b-N14_ENDOMETRIOSIS_PELVICPERITONEUM	MR Egger	25	0.0115571	0.0708537	0.871855	-0.127316	0.15043	1.01162	0.880455	1.16233	0.030064
2	finn-b-N14_ENDOMETRIOSIS_PELVICPERITONEUM	ebi-a-GCST004442	Interleukin-17 levels || id:ebi-a-GCST004442	|| id:finn-b-N14_ENDOMETRIOSIS_PELVICPERITONEUM	Weighted median	25	-0.00459642	0.0327983	0.888548	-0.0688811	0.0596882	0.995414	0.933438	1.06151	0.0306396
4	finn-b-N14_ENDOMETRIOSIS_PELVICPERITONEUM	ebi-a-GCST004442	Interleukin-17 levels || id:ebi-a-GCST004442	|| id:finn-b-N14_ENDOMETRIOSIS_PELVICPERITONEUM	Simple mode	25	-0.02885	0.0570322	0.617574	-0.140633	0.0829331	0.971562	0.868808	1.08647	0.0212956
5	finn-b-N14_ENDOMETRIOSIS_PELVICPERITONEUM	ebi-a-GCST004442	Interleukin-17 levels || id:ebi-a-GCST004442	|| id:finn-b-N14_ENDOMETRIOSIS_PELVICPERITONEUM	Weighted mode	25	-0.0235901	0.0575232	0.685373	-0.136335	0.0891554	0.976686	0.87255	1.09325	0.0236335
3	finn-b-N14_ENDOMETRIOSIS_PELVICPERITONEUM	ebi-a-GCST004442	Interleukin-17 levels || id:ebi-a-GCST004442	|| id:finn-b-N14_ENDOMETRIOSIS_PELVICPERITONEUM	Inverse variance weighted	25	-0.00524664	0.0233068	0.821892	-0.0509279	0.0404346	0.994767	0.950347	1.04126	0.0283411
128	finn-b-N14_ENDOMETRIOSIS_PELVICPERITONEUM	prot-a-1480	Interleukin-17A || id:prot-a-1480	|| id:finn-b-N14_ENDOMETRIOSIS_PELVICPERITONEUM	Inverse variance weighted	33	0.0115354	0.0313244	0.712683	-0.0498604	0.0729312	1.0116	0.951362	1.07566	0.0245753
126	finn-b-N14_ENDOMETRIOSIS_PELVICPERITONEUM	prot-a-1480	Interleukin-17A || id:prot-a-1480	|| id:finn-b-N14_ENDOMETRIOSIS_PELVICPERITONEUM	MR Egger	33	-0.0614545	0.0862881	0.481666	-0.230579	0.10767	0.940396	0.794074	1.11368	0.0166092
127	finn-b-N14_ENDOMETRIOSIS_PELVICPERITONEUM	prot-a-1480	Interleukin-17A || id:prot-a-1480	|| id:finn-b-N14_ENDOMETRIOSIS_PELVICPERITONEUM	Weighted median	33	0.00248584	0.0440782	0.955026	-0.0839074	0.0888791	1.00249	0.919516	1.09295	0.0329319
129	finn-b-N14_ENDOMETRIOSIS_PELVICPERITONEUM	prot-a-1480	Interleukin-17A || id:prot-a-1480	|| id:finn-b-N14_ENDOMETRIOSIS_PELVICPERITONEUM	Simple mode	33	0.0598412	0.0823183	0.472542	-0.101503	0.221185	1.06167	0.903479	1.24755	0.0162946
130	finn-b-N14_ENDOMETRIOSIS_PELVICPERITONEUM	prot-a-1480	Interleukin-17A || id:prot-a-1480	|| id:finn-b-N14_ENDOMETRIOSIS_PELVICPERITONEUM	Weighted mode	33	-0.00367038	0.0767701	0.962165	-0.15414	0.146799	0.996336	0.857152	1.15812	0.0331781
131	finn-b-N14_ENDOMETRIOSIS_PELVICPERITONEUM	prot-a-1483	Interleukin-17C || id:prot-a-1483	|| id:finn-b-N14_ENDOMETRIOSIS_PELVICPERITONEUM	MR Egger	33	0.10734	0.0862527	0.222647	-0.0617148	0.276396	1.11331	0.940151	1.31837	0.00767749
132	finn-b-N14_ENDOMETRIOSIS_PELVICPERITONEUM	prot-a-1483	Interleukin-17C || id:prot-a-1483	|| id:finn-b-N14_ENDOMETRIOSIS_PELVICPERITONEUM	Weighted median	33	-0.023573	0.0428806	0.582501	-0.107619	0.060473	0.976703	0.89797	1.06234	0.0200862
134	finn-b-N14_ENDOMETRIOSIS_PELVICPERITONEUM	prot-a-1483	Interleukin-17C || id:prot-a-1483	|| id:finn-b-N14_ENDOMETRIOSIS_PELVICPERITONEUM	Simple mode	33	-0.0340025	0.0868903	0.698149	-0.204308	0.136303	0.966569	0.815212	1.14603	0.0240741
135	finn-b-N14_ENDOMETRIOSIS_PELVICPERITONEUM	prot-a-1483	Interleukin-17C || id:prot-a-1483	|| id:finn-b-N14_ENDOMETRIOSIS_PELVICPERITONEUM	Weighted mode	33	-0.0154329	0.0768464	0.842104	-0.166052	0.135186	0.984686	0.847002	1.14475	0.0290381
133	finn-b-N14_ENDOMETRIOSIS_PELVICPERITONEUM	prot-a-1483	Interleukin-17C || id:prot-a-1483	|| id:finn-b-N14_ENDOMETRIOSIS_PELVICPERITONEUM	Inverse variance weighted	33	-0.00266364	0.0313304	0.932247	-0.0640711	0.0587439	0.99734	0.937938	1.0605	0.0321465
138	finn-b-N14_ENDOMETRIOSIS_PELVICPERITONEUM	prot-a-1485	Interleukin-17F || id:prot-a-1485	|| id:finn-b-N14_ENDOMETRIOSIS_PELVICPERITONEUM	Inverse variance weighted	33	-0.0342573	0.0313341	0.274266	-0.0956721	0.0271576	0.966323	0.908762	1.02753	0.00945746
136	finn-b-N14_ENDOMETRIOSIS_PELVICPERITONEUM	prot-a-1485	Interleukin-17F || id:prot-a-1485	|| id:finn-b-N14_ENDOMETRIOSIS_PELVICPERITONEUM	MR Egger	33	-0.105322	0.0862685	0.231342	-0.274409	0.0637641	0.900034	0.760021	1.06584	0.00797731
137	finn-b-N14_ENDOMETRIOSIS_PELVICPERITONEUM	prot-a-1485	Interleukin-17F || id:prot-a-1485	|| id:finn-b-N14_ENDOMETRIOSIS_PELVICPERITONEUM	Weighted median	33	-0.0607528	0.0438217	0.165637	-0.146643	0.0251378	0.941056	0.863602	1.02546	0.0057116
139	finn-b-N14_ENDOMETRIOSIS_PELVICPERITONEUM	prot-a-1485	Interleukin-17F || id:prot-a-1485	|| id:finn-b-N14_ENDOMETRIOSIS_PELVICPERITONEUM	Simple mode	33	-0.0996746	0.0832491	0.239982	-0.262843	0.0634935	0.905132	0.768863	1.06555	0.00827523
140	finn-b-N14_ENDOMETRIOSIS_PELVICPERITONEUM	prot-a-1485	Interleukin-17F || id:prot-a-1485	|| id:finn-b-N14_ENDOMETRIOSIS_PELVICPERITONEUM	Weighted mode	33	-0.0971226	0.0811005	0.239885	-0.25608	0.0618345	0.907445	0.77408	1.06379	0.0082719
93	finn-b-N14_ENDOMETRIOSIS_PELVICPERITONEUM	ebi-a-GCST90012024	Interleukin-18 levels || id:ebi-a-GCST90012024	|| id:finn-b-N14_ENDOMETRIOSIS_PELVICPERITONEUM	Inverse variance weighted	36	-0.00943966	0.0129046	0.464475	-0.0347326	0.0158533	0.990605	0.965864	1.01598	0.0160164
91	finn-b-N14_ENDOMETRIOSIS_PELVICPERITONEUM	ebi-a-GCST90012024	Interleukin-18 levels || id:ebi-a-GCST90012024	|| id:finn-b-N14_ENDOMETRIOSIS_PELVICPERITONEUM	MR Egger	36	-0.0366969	0.0253926	0.157561	-0.0864664	0.0130725	0.963968	0.917166	1.01316	0.00543313
92	finn-b-N14_ENDOMETRIOSIS_PELVICPERITONEUM	ebi-a-GCST90012024	Interleukin-18 levels || id:ebi-a-GCST90012024	|| id:finn-b-N14_ENDOMETRIOSIS_PELVICPERITONEUM	Weighted median	36	-0.0167508	0.018075	0.354062	-0.0521778	0.0186762	0.983389	0.94916	1.01885	0.012209
94	finn-b-N14_ENDOMETRIOSIS_PELVICPERITONEUM	ebi-a-GCST90012024	Interleukin-18 levels || id:ebi-a-GCST90012024	|| id:finn-b-N14_ENDOMETRIOSIS_PELVICPERITONEUM	Simple mode	36	-0.019296	0.0308103	0.535193	-0.0796842	0.0410922	0.980889	0.923408	1.04195	0.0184549
95	finn-b-N14_ENDOMETRIOSIS_PELVICPERITONEUM	ebi-a-GCST90012024	Interleukin-18 levels || id:ebi-a-GCST90012024	|| id:finn-b-N14_ENDOMETRIOSIS_PELVICPERITONEUM	Weighted mode	36	-0.0171481	0.024143	0.482243	-0.0644684	0.0301723	0.982998	0.937566	1.03063	0.0166291
163	finn-b-N14_ENDOMETRIOSIS_PELVICPERITONEUM	prot-a-1518	Interleukin-2 receptor subunit alpha || id:prot-a-1518	|| id:finn-b-N14_ENDOMETRIOSIS_PELVICPERITONEUM	Inverse variance weighted	33	-0.0148499	0.0313321	0.635535	-0.0762608	0.046561	0.98526	0.926575	1.04766	0.021915
161	finn-b-N14_ENDOMETRIOSIS_PELVICPERITONEUM	prot-a-1518	Interleukin-2 receptor subunit alpha || id:prot-a-1518	|| id:finn-b-N14_ENDOMETRIOSIS_PELVICPERITONEUM	MR Egger	33	0.0349855	0.0862704	0.687871	-0.134105	0.204076	1.0356	0.874499	1.22639	0.0237197
162	finn-b-N14_ENDOMETRIOSIS_PELVICPERITONEUM	prot-a-1518	Interleukin-2 receptor subunit alpha || id:prot-a-1518	|| id:finn-b-N14_ENDOMETRIOSIS_PELVICPERITONEUM	Weighted median	33	0.0062767	0.044324	0.887389	-0.0805983	0.0931517	1.0063	0.922564	1.09763	0.0305996
164	finn-b-N14_ENDOMETRIOSIS_PELVICPERITONEUM	prot-a-1518	Interleukin-2 receptor subunit alpha || id:prot-a-1518	|| id:finn-b-N14_ENDOMETRIOSIS_PELVICPERITONEUM	Simple mode	33	-0.00268794	0.0839872	0.974668	-0.167303	0.161927	0.997316	0.845943	1.17577	0.0336092
165	finn-b-N14_ENDOMETRIOSIS_PELVICPERITONEUM	prot-a-1518	Interleukin-2 receptor subunit alpha || id:prot-a-1518	|| id:finn-b-N14_ENDOMETRIOSIS_PELVICPERITONEUM	Weighted mode	33	0.00713775	0.0823691	0.931485	-0.154306	0.168581	1.00716	0.85701	1.18362	0.0321202
146	finn-b-N14_ENDOMETRIOSIS_PELVICPERITONEUM	prot-a-1506	Interleukin-21 || id:prot-a-1506	|| id:finn-b-N14_ENDOMETRIOSIS_PELVICPERITONEUM	MR Egger	33	-0.149269	0.0942341	0.123338	-0.333968	0.0354296	0.861337	0.716077	1.03606	0.00425303
147	finn-b-N14_ENDOMETRIOSIS_PELVICPERITONEUM	prot-a-1506	Interleukin-21 || id:prot-a-1506	|| id:finn-b-N14_ENDOMETRIOSIS_PELVICPERITONEUM	Weighted median	33	-0.0515201	0.0464162	0.267016	-0.142496	0.0394556	0.949785	0.867191	1.04024	0.00920745
148	finn-b-N14_ENDOMETRIOSIS_PELVICPERITONEUM	prot-a-1506	Interleukin-21 || id:prot-a-1506	|| id:finn-b-N14_ENDOMETRIOSIS_PELVICPERITONEUM	Inverse variance weighted	33	-0.00434829	0.0351318	0.901497	-0.0732066	0.06451	0.995661	0.929409	1.06664	0.0310861
149	finn-b-N14_ENDOMETRIOSIS_PELVICPERITONEUM	prot-a-1506	Interleukin-21 || id:prot-a-1506	|| id:finn-b-N14_ENDOMETRIOSIS_PELVICPERITONEUM	Simple mode	33	-0.106437	0.0905886	0.248683	-0.283991	0.0711164	0.899032	0.752774	1.07371	0.00857528
150	finn-b-N14_ENDOMETRIOSIS_PELVICPERITONEUM	prot-a-1506	Interleukin-21 || id:prot-a-1506	|| id:finn-b-N14_ENDOMETRIOSIS_PELVICPERITONEUM	Weighted mode	33	-0.0872842	0.0847772	0.310931	-0.253448	0.0788792	0.916417	0.77612	1.08207	0.0107218
113	finn-b-N14_ENDOMETRIOSIS_PELVICPERITONEUM	prot-a-1472	Interleukin-23 || id:prot-a-1472	|| id:finn-b-N14_ENDOMETRIOSIS_PELVICPERITONEUM	Inverse variance weighted	33	-0.0274331	0.0349941	0.433078	-0.0960215	0.0411553	0.97294	0.908444	1.04201	0.0149337
111	finn-b-N14_ENDOMETRIOSIS_PELVICPERITONEUM	prot-a-1472	Interleukin-23 || id:prot-a-1472	|| id:finn-b-N14_ENDOMETRIOSIS_PELVICPERITONEUM	MR Egger	33	-0.0670211	0.0975952	0.497361	-0.258308	0.124265	0.935175	0.772358	1.13232	0.0171504
112	finn-b-N14_ENDOMETRIOSIS_PELVICPERITONEUM	prot-a-1472	Interleukin-23 || id:prot-a-1472	|| id:finn-b-N14_ENDOMETRIOSIS_PELVICPERITONEUM	Weighted median	33	-0.00269028	0.0464727	0.953837	-0.0937768	0.0883962	0.997313	0.910486	1.09242	0.0328909
114	finn-b-N14_ENDOMETRIOSIS_PELVICPERITONEUM	prot-a-1472	Interleukin-23 || id:prot-a-1472	|| id:finn-b-N14_ENDOMETRIOSIS_PELVICPERITONEUM	Simple mode	33	0.0349638	0.092189	0.706998	-0.145727	0.215654	1.03558	0.864394	1.24067	0.0243792
115	finn-b-N14_ENDOMETRIOSIS_PELVICPERITONEUM	prot-a-1472	Interleukin-23 || id:prot-a-1472	|| id:finn-b-N14_ENDOMETRIOSIS_PELVICPERITONEUM	Weighted mode	33	0.031672	0.086897	0.717899	-0.138646	0.20199	1.03218	0.870536	1.22384	0.0247551
153	finn-b-N14_ENDOMETRIOSIS_PELVICPERITONEUM	prot-a-1515	Interleukin-25 || id:prot-a-1515	|| id:finn-b-N14_ENDOMETRIOSIS_PELVICPERITONEUM	Inverse variance weighted	33	0.0147373	0.0313326	0.638104	-0.0466745	0.0761492	1.01485	0.954398	1.07912	0.0220036
151	finn-b-N14_ENDOMETRIOSIS_PELVICPERITONEUM	prot-a-1515	Interleukin-25 || id:prot-a-1515	|| id:finn-b-N14_ENDOMETRIOSIS_PELVICPERITONEUM	MR Egger	33	0.0420535	0.0862596	0.629318	-0.127015	0.211122	1.04295	0.88072	1.23506	0.0217006
152	finn-b-N14_ENDOMETRIOSIS_PELVICPERITONEUM	prot-a-1515	Interleukin-25 || id:prot-a-1515	|| id:finn-b-N14_ENDOMETRIOSIS_PELVICPERITONEUM	Weighted median	33	0.0599035	0.0422955	0.156685	-0.0229957	0.142803	1.06173	0.977267	1.1535	0.00540293
154	finn-b-N14_ENDOMETRIOSIS_PELVICPERITONEUM	prot-a-1515	Interleukin-25 || id:prot-a-1515	|| id:finn-b-N14_ENDOMETRIOSIS_PELVICPERITONEUM	Simple mode	33	0.0763281	0.0764353	0.325481	-0.0734851	0.226141	1.07932	0.92915	1.25375	0.0112235
155	finn-b-N14_ENDOMETRIOSIS_PELVICPERITONEUM	prot-a-1515	Interleukin-25 || id:prot-a-1515	|| id:finn-b-N14_ENDOMETRIOSIS_PELVICPERITONEUM	Weighted mode	33	0.0763281	0.0712102	0.291796	-0.0632439	0.2159	1.07932	0.938715	1.24098	0.0100619
158	finn-b-N14_ENDOMETRIOSIS_PELVICPERITONEUM	prot-a-1516	Interleukin-27 || id:prot-a-1516	|| id:finn-b-N14_ENDOMETRIOSIS_PELVICPERITONEUM	Inverse variance weighted	33	-0.0300458	0.0322446	0.351436	-0.0932453	0.0331537	0.970401	0.91097	1.03371	0.0121185
156	finn-b-N14_ENDOMETRIOSIS_PELVICPERITONEUM	prot-a-1516	Interleukin-27 || id:prot-a-1516	|| id:finn-b-N14_ENDOMETRIOSIS_PELVICPERITONEUM	MR Egger	33	-0.144317	0.0874807	0.109102	-0.315779	0.0271451	0.865613	0.72922	1.02752	0.00376214
157	finn-b-N14_ENDOMETRIOSIS_PELVICPERITONEUM	prot-a-1516	Interleukin-27 || id:prot-a-1516	|| id:finn-b-N14_ENDOMETRIOSIS_PELVICPERITONEUM	Weighted median	33	-0.0743528	0.04566	0.10344	-0.163846	0.0151408	0.928344	0.848872	1.01526	0.00356689
159	finn-b-N14_ENDOMETRIOSIS_PELVICPERITONEUM	prot-a-1516	Interleukin-27 || id:prot-a-1516	|| id:finn-b-N14_ENDOMETRIOSIS_PELVICPERITONEUM	Simple mode	33	-0.13177	0.0908954	0.156875	-0.309925	0.0463847	0.876542	0.733502	1.04748	0.0054095
160	finn-b-N14_ENDOMETRIOSIS_PELVICPERITONEUM	prot-a-1516	Interleukin-27 || id:prot-a-1516	|| id:finn-b-N14_ENDOMETRIOSIS_PELVICPERITONEUM	Weighted mode	33	-0.123856	0.0856973	0.158104	-0.291823	0.0441109	0.883507	0.746901	1.0451	0.00545187
183	finn-b-N14_ENDOMETRIOSIS_PELVICPERITONEUM	prot-a-1525	Interleukin-3 || id:prot-a-1525	|| id:finn-b-N14_ENDOMETRIOSIS_PELVICPERITONEUM	Inverse variance weighted	33	0.0112828	0.0313302	0.718754	-0.0501245	0.07269	1.01135	0.951111	1.0754	0.0247846
181	finn-b-N14_ENDOMETRIOSIS_PELVICPERITONEUM	prot-a-1525	Interleukin-3 || id:prot-a-1525	|| id:finn-b-N14_ENDOMETRIOSIS_PELVICPERITONEUM	MR Egger	33	0.0403837	0.0862564	0.64293	-0.128679	0.209446	1.04121	0.879256	1.23299	0.02217
182	finn-b-N14_ENDOMETRIOSIS_PELVICPERITONEUM	prot-a-1525	Interleukin-3 || id:prot-a-1525	|| id:finn-b-N14_ENDOMETRIOSIS_PELVICPERITONEUM	Weighted median	33	0.0198632	0.0461584	0.666958	-0.0706073	0.110334	1.02006	0.931828	1.11665	0.0229985
184	finn-b-N14_ENDOMETRIOSIS_PELVICPERITONEUM	prot-a-1525	Interleukin-3 || id:prot-a-1525	|| id:finn-b-N14_ENDOMETRIOSIS_PELVICPERITONEUM	Simple mode	33	-0.0560449	0.0912729	0.543532	-0.23494	0.12285	0.945497	0.790618	1.13071	0.0187425
185	finn-b-N14_ENDOMETRIOSIS_PELVICPERITONEUM	prot-a-1525	Interleukin-3 || id:prot-a-1525	|| id:finn-b-N14_ENDOMETRIOSIS_PELVICPERITONEUM	Weighted mode	33	0.00271367	0.0784434	0.972618	-0.151035	0.156463	1.00272	0.859817	1.16937	0.0335386
168	finn-b-N14_ENDOMETRIOSIS_PELVICPERITONEUM	prot-a-1521	Interleukin-31 || id:prot-a-1521	|| id:finn-b-N14_ENDOMETRIOSIS_PELVICPERITONEUM	Inverse variance weighted	33	0.0398991	0.0316634	0.207633	-0.0221612	0.101959	1.04071	0.978083	1.10734	0.00715975
166	finn-b-N14_ENDOMETRIOSIS_PELVICPERITONEUM	prot-a-1521	Interleukin-31 || id:prot-a-1521	|| id:finn-b-N14_ENDOMETRIOSIS_PELVICPERITONEUM	MR Egger	33	-0.0118646	0.0880166	0.893642	-0.184377	0.160648	0.988206	0.831622	1.17427	0.0308152
167	finn-b-N14_ENDOMETRIOSIS_PELVICPERITONEUM	prot-a-1521	Interleukin-31 || id:prot-a-1521	|| id:finn-b-N14_ENDOMETRIOSIS_PELVICPERITONEUM	Weighted median	33	0.0450323	0.0468167	0.336107	-0.0467283	0.136793	1.04606	0.954347	1.14659	0.0115899
169	finn-b-N14_ENDOMETRIOSIS_PELVICPERITONEUM	prot-a-1521	Interleukin-31 || id:prot-a-1521	|| id:finn-b-N14_ENDOMETRIOSIS_PELVICPERITONEUM	Simple mode	33	0.106305	0.103676	0.312883	-0.0968998	0.309509	1.11216	0.907647	1.36276	0.0107891
170	finn-b-N14_ENDOMETRIOSIS_PELVICPERITONEUM	prot-a-1521	Interleukin-31 || id:prot-a-1521	|| id:finn-b-N14_ENDOMETRIOSIS_PELVICPERITONEUM	Weighted mode	33	0.112129	0.104463	0.291126	-0.0926183	0.316876	1.11866	0.911541	1.37283	0.0100388
173	finn-b-N14_ENDOMETRIOSIS_PELVICPERITONEUM	prot-a-1523	Interleukin-32 || id:prot-a-1523	|| id:finn-b-N14_ENDOMETRIOSIS_PELVICPERITONEUM	Inverse variance weighted	33	0.0263094	0.0318739	0.409132	-0.0361634	0.0887821	1.02666	0.964483	1.09284	0.014108
171	finn-b-N14_ENDOMETRIOSIS_PELVICPERITONEUM	prot-a-1523	Interleukin-32 || id:prot-a-1523	|| id:finn-b-N14_ENDOMETRIOSIS_PELVICPERITONEUM	MR Egger	33	-0.0309272	0.0884889	0.729075	-0.204365	0.142511	0.969546	0.815164	1.15317	0.0251405
172	finn-b-N14_ENDOMETRIOSIS_PELVICPERITONEUM	prot-a-1523	Interleukin-32 || id:prot-a-1523	|| id:finn-b-N14_ENDOMETRIOSIS_PELVICPERITONEUM	Weighted median	33	-0.0137488	0.0450768	0.760359	-0.102099	0.0746016	0.986345	0.90294	1.07745	0.0262193
174	finn-b-N14_ENDOMETRIOSIS_PELVICPERITONEUM	prot-a-1523	Interleukin-32 || id:prot-a-1523	|| id:finn-b-N14_ENDOMETRIOSIS_PELVICPERITONEUM	Simple mode	33	-0.0700023	0.100402	0.490698	-0.26679	0.126785	0.932392	0.765834	1.13517	0.0169206
175	finn-b-N14_ENDOMETRIOSIS_PELVICPERITONEUM	prot-a-1523	Interleukin-32 || id:prot-a-1523	|| id:finn-b-N14_ENDOMETRIOSIS_PELVICPERITONEUM	Weighted mode	33	-0.0867227	0.0830938	0.304457	-0.249587	0.0761411	0.916931	0.779123	1.07911	0.0104985
178	finn-b-N14_ENDOMETRIOSIS_PELVICPERITONEUM	prot-a-1524	Interleukin-34 || id:prot-a-1524	|| id:finn-b-N14_ENDOMETRIOSIS_PELVICPERITONEUM	Inverse variance weighted	33	-0.0670511	0.031337	0.032381	-0.128472	-0.00563051	0.935147	0.879438	0.994385	0.00111659
176	finn-b-N14_ENDOMETRIOSIS_PELVICPERITONEUM	prot-a-1524	Interleukin-34 || id:prot-a-1524	|| id:finn-b-N14_ENDOMETRIOSIS_PELVICPERITONEUM	MR Egger	33	-0.117433	0.086286	0.183335	-0.286554	0.0516876	0.8892	0.750847	1.05305	0.00632188
177	finn-b-N14_ENDOMETRIOSIS_PELVICPERITONEUM	prot-a-1524	Interleukin-34 || id:prot-a-1524	|| id:finn-b-N14_ENDOMETRIOSIS_PELVICPERITONEUM	Weighted median	33	-0.0732736	0.0459058	0.11045	-0.163249	0.0167018	0.929346	0.84938	1.01684	0.00380863
179	finn-b-N14_ENDOMETRIOSIS_PELVICPERITONEUM	prot-a-1524	Interleukin-34 || id:prot-a-1524	|| id:finn-b-N14_ENDOMETRIOSIS_PELVICPERITONEUM	Simple mode	33	-0.127733	0.0958125	0.191893	-0.315526	0.0600592	0.880088	0.729405	1.0619	0.00661701
180	finn-b-N14_ENDOMETRIOSIS_PELVICPERITONEUM	prot-a-1524	Interleukin-34 || id:prot-a-1524	|| id:finn-b-N14_ENDOMETRIOSIS_PELVICPERITONEUM	Weighted mode	33	-0.107326	0.094298	0.263505	-0.29215	0.0774983	0.898233	0.746657	1.08058	0.00908639
188	finn-b-N14_ENDOMETRIOSIS_PELVICPERITONEUM	prot-a-1526	Interleukin-36 alpha || id:prot-a-1526	|| id:finn-b-N14_ENDOMETRIOSIS_PELVICPERITONEUM	Inverse variance weighted	33	-0.0940568	0.0313367	0.00268665	-0.155477	-0.0326368	0.910231	0.856007	0.96789	9.26432e-05
186	finn-b-N14_ENDOMETRIOSIS_PELVICPERITONEUM	prot-a-1526	Interleukin-36 alpha || id:prot-a-1526	|| id:finn-b-N14_ENDOMETRIOSIS_PELVICPERITONEUM	MR Egger	33	-0.0625708	0.0862871	0.473801	-0.231694	0.106552	0.939347	0.793189	1.11244	0.0163379
187	finn-b-N14_ENDOMETRIOSIS_PELVICPERITONEUM	prot-a-1526	Interleukin-36 alpha || id:prot-a-1526	|| id:finn-b-N14_ENDOMETRIOSIS_PELVICPERITONEUM	Weighted median	33	-0.108594	0.0448543	0.015476	-0.196509	-0.0206798	0.897094	0.821594	0.979533	0.000533657
189	finn-b-N14_ENDOMETRIOSIS_PELVICPERITONEUM	prot-a-1526	Interleukin-36 alpha || id:prot-a-1526	|| id:finn-b-N14_ENDOMETRIOSIS_PELVICPERITONEUM	Simple mode	33	-0.121368	0.0784217	0.131545	-0.275074	0.0323385	0.885708	0.759516	1.03287	0.00453603
190	finn-b-N14_ENDOMETRIOSIS_PELVICPERITONEUM	prot-a-1526	Interleukin-36 alpha || id:prot-a-1526	|| id:finn-b-N14_ENDOMETRIOSIS_PELVICPERITONEUM	Weighted mode	33	-0.106955	0.0740868	0.158557	-0.252165	0.0382549	0.898566	0.777116	1.039	0.0054675
193	finn-b-N14_ENDOMETRIOSIS_PELVICPERITONEUM	prot-a-1527	Interleukin-36 beta || id:prot-a-1527	|| id:finn-b-N14_ENDOMETRIOSIS_PELVICPERITONEUM	Inverse variance weighted	33	0.00749316	0.0374571	0.841444	-0.0659228	0.0809091	1.00752	0.936203	1.08427	0.0290153
191	finn-b-N14_ENDOMETRIOSIS_PELVICPERITONEUM	prot-a-1527	Interleukin-36 beta || id:prot-a-1527	|| id:finn-b-N14_ENDOMETRIOSIS_PELVICPERITONEUM	MR Egger	33	-0.0248998	0.104619	0.813443	-0.229952	0.180153	0.975408	0.794571	1.1974	0.0280498
192	finn-b-N14_ENDOMETRIOSIS_PELVICPERITONEUM	prot-a-1527	Interleukin-36 beta || id:prot-a-1527	|| id:finn-b-N14_ENDOMETRIOSIS_PELVICPERITONEUM	Weighted median	33	0.0343519	0.0449091	0.444319	-0.05367	0.122374	1.03495	0.947745	1.13018	0.0153214
194	finn-b-N14_ENDOMETRIOSIS_PELVICPERITONEUM	prot-a-1527	Interleukin-36 beta || id:prot-a-1527	|| id:finn-b-N14_ENDOMETRIOSIS_PELVICPERITONEUM	Simple mode	33	0.0233919	0.091244	0.799309	-0.155446	0.20223	1.02367	0.856033	1.22413	0.0275624
195	finn-b-N14_ENDOMETRIOSIS_PELVICPERITONEUM	prot-a-1527	Interleukin-36 beta || id:prot-a-1527	|| id:finn-b-N14_ENDOMETRIOSIS_PELVICPERITONEUM	Weighted mode	33	0.0360655	0.0841665	0.671156	-0.128901	0.201032	1.03672	0.879061	1.22266	0.0231433
198	finn-b-N14_ENDOMETRIOSIS_PELVICPERITONEUM	prot-a-1528	Interleukin-36 gamma || id:prot-a-1528	|| id:finn-b-N14_ENDOMETRIOSIS_PELVICPERITONEUM	Inverse variance weighted	33	-0.020169	0.0397224	0.611629	-0.0980248	0.0576868	0.980033	0.906626	1.05938	0.0210907
196	finn-b-N14_ENDOMETRIOSIS_PELVICPERITONEUM	prot-a-1528	Interleukin-36 gamma || id:prot-a-1528	|| id:finn-b-N14_ENDOMETRIOSIS_PELVICPERITONEUM	MR Egger	33	-0.12542	0.109232	0.25967	-0.339513	0.0886742	0.882127	0.712117	1.09272	0.00895412
197	finn-b-N14_ENDOMETRIOSIS_PELVICPERITONEUM	prot-a-1528	Interleukin-36 gamma || id:prot-a-1528	|| id:finn-b-N14_ENDOMETRIOSIS_PELVICPERITONEUM	Weighted median	33	-0.0226886	0.0466407	0.626645	-0.114104	0.0687272	0.977567	0.892165	1.07114	0.0216084
199	finn-b-N14_ENDOMETRIOSIS_PELVICPERITONEUM	prot-a-1528	Interleukin-36 gamma || id:prot-a-1528	|| id:finn-b-N14_ENDOMETRIOSIS_PELVICPERITONEUM	Simple mode	33	-0.0209828	0.091091	0.819286	-0.199521	0.157555	0.979236	0.819123	1.17065	0.0282512
200	finn-b-N14_ENDOMETRIOSIS_PELVICPERITONEUM	prot-a-1528	Interleukin-36 gamma || id:prot-a-1528	|| id:finn-b-N14_ENDOMETRIOSIS_PELVICPERITONEUM	Weighted mode	33	-0.0172758	0.078058	0.826249	-0.17027	0.135718	0.982873	0.843437	1.14536	0.0284913
18	finn-b-N14_ENDOMETRIOSIS_PELVICPERITONEUM	ebi-a-GCST004453	Interleukin-4 levels || id:ebi-a-GCST004453	|| id:finn-b-N14_ENDOMETRIOSIS_PELVICPERITONEUM	Inverse variance weighted	25	-0.0116061	0.0228222	0.611072	-0.0563376	0.0331254	0.988461	0.94522	1.03368	0.0210714
16	finn-b-N14_ENDOMETRIOSIS_PELVICPERITONEUM	ebi-a-GCST004453	Interleukin-4 levels || id:ebi-a-GCST004453	|| id:finn-b-N14_ENDOMETRIOSIS_PELVICPERITONEUM	MR Egger	25	-0.0260051	0.0691913	0.710477	-0.16162	0.10961	0.97433	0.850764	1.11584	0.0244992
17	finn-b-N14_ENDOMETRIOSIS_PELVICPERITONEUM	ebi-a-GCST004453	Interleukin-4 levels || id:ebi-a-GCST004453	|| id:finn-b-N14_ENDOMETRIOSIS_PELVICPERITONEUM	Weighted median	25	-0.00714461	0.0306756	0.815832	-0.0672688	0.0529796	0.992881	0.934944	1.05441	0.0281322
19	finn-b-N14_ENDOMETRIOSIS_PELVICPERITONEUM	ebi-a-GCST004453	Interleukin-4 levels || id:ebi-a-GCST004453	|| id:finn-b-N14_ENDOMETRIOSIS_PELVICPERITONEUM	Simple mode	25	-0.0198268	0.0537338	0.715376	-0.125145	0.0854914	0.980368	0.882369	1.08925	0.0246681
20	finn-b-N14_ENDOMETRIOSIS_PELVICPERITONEUM	ebi-a-GCST004453	Interleukin-4 levels || id:ebi-a-GCST004453	|| id:finn-b-N14_ENDOMETRIOSIS_PELVICPERITONEUM	Weighted mode	25	-0.0144508	0.0513654	0.780866	-0.115127	0.0862255	0.985653	0.891253	1.09005	0.0269264
203	finn-b-N14_ENDOMETRIOSIS_PELVICPERITONEUM	prot-a-1535	Interleukin-5 || id:prot-a-1535	|| id:finn-b-N14_ENDOMETRIOSIS_PELVICPERITONEUM	Inverse variance weighted	33	0.00553061	0.0313365	0.859908	-0.055889	0.0669503	1.00555	0.945644	1.06924	0.029652
201	finn-b-N14_ENDOMETRIOSIS_PELVICPERITONEUM	prot-a-1535	Interleukin-5 || id:prot-a-1535	|| id:finn-b-N14_ENDOMETRIOSIS_PELVICPERITONEUM	MR Egger	33	0.0834696	0.086283	0.340835	-0.0856451	0.252584	1.08705	0.91792	1.28735	0.0117529
202	finn-b-N14_ENDOMETRIOSIS_PELVICPERITONEUM	prot-a-1535	Interleukin-5 || id:prot-a-1535	|| id:finn-b-N14_ENDOMETRIOSIS_PELVICPERITONEUM	Weighted median	33	0.0340992	0.0459638	0.458166	-0.0559898	0.124188	1.03469	0.945549	1.13223	0.0157988
204	finn-b-N14_ENDOMETRIOSIS_PELVICPERITONEUM	prot-a-1535	Interleukin-5 || id:prot-a-1535	|| id:finn-b-N14_ENDOMETRIOSIS_PELVICPERITONEUM	Simple mode	33	0.04321	0.0859214	0.618478	-0.125196	0.211616	1.04416	0.882324	1.23567	0.0213268
205	finn-b-N14_ENDOMETRIOSIS_PELVICPERITONEUM	prot-a-1535	Interleukin-5 || id:prot-a-1535	|| id:finn-b-N14_ENDOMETRIOSIS_PELVICPERITONEUM	Weighted mode	33	0.0485038	0.0745412	0.519886	-0.0975968	0.194605	1.0497	0.907014	1.21483	0.0179271
88	finn-b-N14_ENDOMETRIOSIS_PELVICPERITONEUM	ebi-a-GCST90012005	Interleukin-6 levels || id:ebi-a-GCST90012005	|| id:finn-b-N14_ENDOMETRIOSIS_PELVICPERITONEUM	Inverse variance weighted	36	-0.015068	0.0158686	0.342343	-0.0461704	0.0160345	0.985045	0.954879	1.01616	0.0118049
86	finn-b-N14_ENDOMETRIOSIS_PELVICPERITONEUM	ebi-a-GCST90012005	Interleukin-6 levels || id:ebi-a-GCST90012005	|| id:finn-b-N14_ENDOMETRIOSIS_PELVICPERITONEUM	MR Egger	36	-0.0314473	0.0308044	0.314525	-0.0918239	0.0289293	0.969042	0.912266	1.02935	0.0108457
87	finn-b-N14_ENDOMETRIOSIS_PELVICPERITONEUM	ebi-a-GCST90012005	Interleukin-6 levels || id:ebi-a-GCST90012005	|| id:finn-b-N14_ENDOMETRIOSIS_PELVICPERITONEUM	Weighted median	36	-0.0404594	0.0229178	0.0774939	-0.0853783	0.00445943	0.960348	0.918165	1.00447	0.0026722
89	finn-b-N14_ENDOMETRIOSIS_PELVICPERITONEUM	ebi-a-GCST90012005	Interleukin-6 levels || id:ebi-a-GCST90012005	|| id:finn-b-N14_ENDOMETRIOSIS_PELVICPERITONEUM	Simple mode	36	-0.0216083	0.0394455	0.587305	-0.0989214	0.0557048	0.978624	0.905814	1.05729	0.0202519
90	finn-b-N14_ENDOMETRIOSIS_PELVICPERITONEUM	ebi-a-GCST90012005	Interleukin-6 levels || id:ebi-a-GCST90012005	|| id:finn-b-N14_ENDOMETRIOSIS_PELVICPERITONEUM	Weighted mode	36	-0.0448511	0.0299115	0.142721	-0.103478	0.0137755	0.95614	0.901696	1.01387	0.00492143
208	finn-b-N14_ENDOMETRIOSIS_PELVICPERITONEUM	prot-a-1540	Interleukin-6 receptor subunit alpha || id:prot-a-1540	|| id:finn-b-N14_ENDOMETRIOSIS_PELVICPERITONEUM	Inverse variance weighted	33	-0.0282239	0.0313323	0.367699	-0.0896353	0.0331875	0.972171	0.914265	1.03374	0.0126793
206	finn-b-N14_ENDOMETRIOSIS_PELVICPERITONEUM	prot-a-1540	Interleukin-6 receptor subunit alpha || id:prot-a-1540	|| id:finn-b-N14_ENDOMETRIOSIS_PELVICPERITONEUM	MR Egger	33	-0.00638557	0.0862767	0.941476	-0.175488	0.162717	0.993635	0.839048	1.1767	0.0324647
207	finn-b-N14_ENDOMETRIOSIS_PELVICPERITONEUM	prot-a-1540	Interleukin-6 receptor subunit alpha || id:prot-a-1540	|| id:finn-b-N14_ENDOMETRIOSIS_PELVICPERITONEUM	Weighted median	33	-0.00356366	0.0430551	0.934035	-0.0879517	0.0808244	0.996443	0.915805	1.08418	0.0322081
209	finn-b-N14_ENDOMETRIOSIS_PELVICPERITONEUM	prot-a-1540	Interleukin-6 receptor subunit alpha || id:prot-a-1540	|| id:finn-b-N14_ENDOMETRIOSIS_PELVICPERITONEUM	Simple mode	33	0.0218364	0.0809558	0.789098	-0.136837	0.18051	1.02208	0.872112	1.19783	0.0272103
210	finn-b-N14_ENDOMETRIOSIS_PELVICPERITONEUM	prot-a-1540	Interleukin-6 receptor subunit alpha || id:prot-a-1540	|| id:finn-b-N14_ENDOMETRIOSIS_PELVICPERITONEUM	Weighted mode	33	0.0308782	0.0751143	0.683751	-0.116346	0.178102	1.03136	0.890167	1.19495	0.0235776
13	finn-b-N14_ENDOMETRIOSIS_PELVICPERITONEUM	ebi-a-GCST004451	Interleukin-7 levels || id:ebi-a-GCST004451	|| id:finn-b-N14_ENDOMETRIOSIS_PELVICPERITONEUM	Inverse variance weighted	24	-0.00217708	0.0390621	0.955554	-0.0787388	0.0743846	0.997825	0.924281	1.07722	0.0329501
11	finn-b-N14_ENDOMETRIOSIS_PELVICPERITONEUM	ebi-a-GCST004451	Interleukin-7 levels || id:ebi-a-GCST004451	|| id:finn-b-N14_ENDOMETRIOSIS_PELVICPERITONEUM	MR Egger	24	-0.0123569	0.123248	0.921046	-0.253924	0.22921	0.987719	0.775751	1.25761	0.0317602
12	finn-b-N14_ENDOMETRIOSIS_PELVICPERITONEUM	ebi-a-GCST004451	Interleukin-7 levels || id:ebi-a-GCST004451	|| id:finn-b-N14_ENDOMETRIOSIS_PELVICPERITONEUM	Weighted median	24	0.000154841	0.0488922	0.997473	-0.0956739	0.0959835	1.00015	0.90876	1.10074	0.0343956
14	finn-b-N14_ENDOMETRIOSIS_PELVICPERITONEUM	ebi-a-GCST004451	Interleukin-7 levels || id:ebi-a-GCST004451	|| id:finn-b-N14_ENDOMETRIOSIS_PELVICPERITONEUM	Simple mode	24	-0.00558708	0.099188	0.955567	-0.199996	0.188821	0.994429	0.818734	1.20783	0.0329506
15	finn-b-N14_ENDOMETRIOSIS_PELVICPERITONEUM	ebi-a-GCST004451	Interleukin-7 levels || id:ebi-a-GCST004451	|| id:finn-b-N14_ENDOMETRIOSIS_PELVICPERITONEUM	Weighted mode	24	-0.00295314	0.0859975	0.972902	-0.171508	0.165602	0.997051	0.842393	1.1801	0.0335484
8	finn-b-N14_ENDOMETRIOSIS_PELVICPERITONEUM	ebi-a-GCST004445	Interleukin-8 levels || id:ebi-a-GCST004445	|| id:finn-b-N14_ENDOMETRIOSIS_PELVICPERITONEUM	Inverse variance weighted	24	-0.0453625	0.0347091	0.191236	-0.113392	0.0226674	0.955651	0.8928	1.02293	0.00659434
6	finn-b-N14_ENDOMETRIOSIS_PELVICPERITONEUM	ebi-a-GCST004445	Interleukin-8 levels || id:ebi-a-GCST004445	|| id:finn-b-N14_ENDOMETRIOSIS_PELVICPERITONEUM	MR Egger	24	-0.152613	0.107108	0.168234	-0.362546	0.0573194	0.858462	0.695903	1.05899	0.00580118
7	finn-b-N14_ENDOMETRIOSIS_PELVICPERITONEUM	ebi-a-GCST004445	Interleukin-8 levels || id:ebi-a-GCST004445	|| id:finn-b-N14_ENDOMETRIOSIS_PELVICPERITONEUM	Weighted median	24	-0.0401119	0.0476622	0.400019	-0.13353	0.053306	0.960682	0.875001	1.05475	0.0137938
9	finn-b-N14_ENDOMETRIOSIS_PELVICPERITONEUM	ebi-a-GCST004445	Interleukin-8 levels || id:ebi-a-GCST004445	|| id:finn-b-N14_ENDOMETRIOSIS_PELVICPERITONEUM	Simple mode	24	-0.117815	0.0853579	0.180778	-0.285117	0.0494861	0.88886	0.751926	1.05073	0.00623373
10	finn-b-N14_ENDOMETRIOSIS_PELVICPERITONEUM	ebi-a-GCST004445	Interleukin-8 levels || id:ebi-a-GCST004445	|| id:finn-b-N14_ENDOMETRIOSIS_PELVICPERITONEUM	Weighted mode	24	-0.112728	0.0772439	0.157986	-0.264126	0.0386702	0.893394	0.767877	1.03943	0.00544778
213	finn-b-N14_ENDOMETRIOSIS_PELVICPERITONEUM	prot-a-1546	Interleukin-9 || id:prot-a-1546	|| id:finn-b-N14_ENDOMETRIOSIS_PELVICPERITONEUM	Inverse variance weighted	33	-0.0246664	0.0313365	0.431196	-0.0860859	0.0367531	0.975635	0.917515	1.03744	0.0148688
211	finn-b-N14_ENDOMETRIOSIS_PELVICPERITONEUM	prot-a-1546	Interleukin-9 || id:prot-a-1546	|| id:finn-b-N14_ENDOMETRIOSIS_PELVICPERITONEUM	MR Egger	33	-0.127432	0.0862794	0.149773	-0.296539	0.0416761	0.880354	0.743386	1.04256	0.00516459
212	finn-b-N14_ENDOMETRIOSIS_PELVICPERITONEUM	prot-a-1546	Interleukin-9 || id:prot-a-1546	|| id:finn-b-N14_ENDOMETRIOSIS_PELVICPERITONEUM	Weighted median	33	-0.0265357	0.0425678	0.533039	-0.109969	0.0568973	0.973813	0.895862	1.05855	0.0183807
214	finn-b-N14_ENDOMETRIOSIS_PELVICPERITONEUM	prot-a-1546	Interleukin-9 || id:prot-a-1546	|| id:finn-b-N14_ENDOMETRIOSIS_PELVICPERITONEUM	Simple mode	33	-0.0575954	0.0829636	0.49255	-0.220204	0.105013	0.944032	0.802355	1.11073	0.0169845
215	finn-b-N14_ENDOMETRIOSIS_PELVICPERITONEUM	prot-a-1546	Interleukin-9 || id:prot-a-1546	|| id:finn-b-N14_ENDOMETRIOSIS_PELVICPERITONEUM	Weighted mode	33	-0.0669374	0.0733805	0.368487	-0.210763	0.0768883	0.935254	0.809966	1.07992	0.0127064
223	finn-b-N14_ENDOMETRIOSIS_PELVICPERITONEUM	prot-c-2578_67_2	MCP-1 || id:prot-c-2578_67_2	|| id:finn-b-N14_ENDOMETRIOSIS_PELVICPERITONEUM	Inverse variance weighted	4	-0.123835	0.139481	0.374634	-0.397218	0.149548	0.883526	0.672188	1.16131	0.374634
221	finn-b-N14_ENDOMETRIOSIS_PELVICPERITONEUM	prot-c-2578_67_2	MCP-1 || id:prot-c-2578_67_2	|| id:finn-b-N14_ENDOMETRIOSIS_PELVICPERITONEUM	MR Egger	4	0.0883678	0.395596	0.843981	-0.687	0.863735	1.09239	0.503083	2.372	0.843981
222	finn-b-N14_ENDOMETRIOSIS_PELVICPERITONEUM	prot-c-2578_67_2	MCP-1 || id:prot-c-2578_67_2	|| id:finn-b-N14_ENDOMETRIOSIS_PELVICPERITONEUM	Weighted median	4	-0.091461	0.168677	0.587663	-0.422068	0.239146	0.912597	0.65569	1.27016	0.587663
224	finn-b-N14_ENDOMETRIOSIS_PELVICPERITONEUM	prot-c-2578_67_2	MCP-1 || id:prot-c-2578_67_2	|| id:finn-b-N14_ENDOMETRIOSIS_PELVICPERITONEUM	Simple mode	4	-0.0823734	0.229022	0.742919	-0.531256	0.366509	0.920928	0.587866	1.44269	0.742919
225	finn-b-N14_ENDOMETRIOSIS_PELVICPERITONEUM	prot-c-2578_67_2	MCP-1 || id:prot-c-2578_67_2	|| id:finn-b-N14_ENDOMETRIOSIS_PELVICPERITONEUM	Weighted mode	4	-0.0749311	0.203595	0.737279	-0.473978	0.324116	0.927807	0.622521	1.38281	0.737279
251	finn-b-N14_ENDOMETRIOSIS_PELVICPERITONEUM	prot-c-5356_2_3	MIF || id:prot-c-5356_2_3	|| id:finn-b-N14_ENDOMETRIOSIS_PELVICPERITONEUM	MR Egger	4	0.166603	0.392663	0.712636	-0.603016	0.936221	1.18128	0.547159	2.55033	0.712636
252	finn-b-N14_ENDOMETRIOSIS_PELVICPERITONEUM	prot-c-5356_2_3	MIF || id:prot-c-5356_2_3	|| id:finn-b-N14_ENDOMETRIOSIS_PELVICPERITONEUM	Weighted median	4	0.0376356	0.165356	0.819954	-0.286461	0.361733	1.03835	0.750916	1.43581	0.819954
254	finn-b-N14_ENDOMETRIOSIS_PELVICPERITONEUM	prot-c-5356_2_3	MIF || id:prot-c-5356_2_3	|| id:finn-b-N14_ENDOMETRIOSIS_PELVICPERITONEUM	Simple mode	4	0.0546993	0.213967	0.814752	-0.364676	0.474075	1.05622	0.694422	1.60653	0.814752
255	finn-b-N14_ENDOMETRIOSIS_PELVICPERITONEUM	prot-c-5356_2_3	MIF || id:prot-c-5356_2_3	|| id:finn-b-N14_ENDOMETRIOSIS_PELVICPERITONEUM	Weighted mode	4	0.0635511	0.199279	0.770712	-0.327035	0.454137	1.06561	0.721058	1.57481	0.770712
253	finn-b-N14_ENDOMETRIOSIS_PELVICPERITONEUM	prot-c-5356_2_3	MIF || id:prot-c-5356_2_3	|| id:finn-b-N14_ENDOMETRIOSIS_PELVICPERITONEUM	Inverse variance weighted	4	-0.00630904	0.138462	0.963657	-0.277695	0.265077	0.993711	0.757528	1.30353	0.963657
228	finn-b-N14_ENDOMETRIOSIS_PELVICPERITONEUM	prot-c-3722_49_2	TNF-a || id:prot-c-3722_49_2	|| id:finn-b-N14_ENDOMETRIOSIS_PELVICPERITONEUM	Inverse variance weighted	4	-0.0947983	0.153593	0.537099	-0.39584	0.206243	0.909556	0.673114	1.22905	0.537099
226	finn-b-N14_ENDOMETRIOSIS_PELVICPERITONEUM	prot-c-3722_49_2	TNF-a || id:prot-c-3722_49_2	|| id:finn-b-N14_ENDOMETRIOSIS_PELVICPERITONEUM	MR Egger	4	-0.0539413	0.533047	0.928627	-1.09871	0.990831	0.947488	0.3333	2.69347	0.928627
227	finn-b-N14_ENDOMETRIOSIS_PELVICPERITONEUM	prot-c-3722_49_2	TNF-a || id:prot-c-3722_49_2	|| id:finn-b-N14_ENDOMETRIOSIS_PELVICPERITONEUM	Weighted median	4	-0.156997	0.171562	0.360137	-0.493258	0.179264	0.854707	0.610634	1.19634	0.360137
229	finn-b-N14_ENDOMETRIOSIS_PELVICPERITONEUM	prot-c-3722_49_2	TNF-a || id:prot-c-3722_49_2	|| id:finn-b-N14_ENDOMETRIOSIS_PELVICPERITONEUM	Simple mode	4	-0.238568	0.260322	0.427018	-0.7488	0.271663	0.787755	0.472934	1.31214	0.427018
230	finn-b-N14_ENDOMETRIOSIS_PELVICPERITONEUM	prot-c-3722_49_2	TNF-a || id:prot-c-3722_49_2	|| id:finn-b-N14_ENDOMETRIOSIS_PELVICPERITONEUM	Weighted mode	4	-0.218568	0.23936	0.428503	-0.687714	0.250578	0.803669	0.502724	1.28477	0.428503
243	finn-b-N14_ENDOMETRIOSIS_PELVICPERITONEUM	prot-c-4703_87_2	TNF-b || id:prot-c-4703_87_2	|| id:finn-b-N14_ENDOMETRIOSIS_PELVICPERITONEUM	Inverse variance weighted	4	0.28162	0.156499	0.0719402	-0.0251187	0.588358	1.32527	0.975194	1.80103	0.0719402
241	finn-b-N14_ENDOMETRIOSIS_PELVICPERITONEUM	prot-c-4703_87_2	TNF-b || id:prot-c-4703_87_2	|| id:finn-b-N14_ENDOMETRIOSIS_PELVICPERITONEUM	MR Egger	4	0.717408	0.432581	0.23909	-0.130451	1.56527	2.04911	0.8777	4.78395	0.23909
242	finn-b-N14_ENDOMETRIOSIS_PELVICPERITONEUM	prot-c-4703_87_2	TNF-b || id:prot-c-4703_87_2	|| id:finn-b-N14_ENDOMETRIOSIS_PELVICPERITONEUM	Weighted median	4	0.339362	0.180638	0.0602867	-0.0146875	0.693412	1.40405	0.98542	2.00053	0.0602867
244	finn-b-N14_ENDOMETRIOSIS_PELVICPERITONEUM	prot-c-4703_87_2	TNF-b || id:prot-c-4703_87_2	|| id:finn-b-N14_ENDOMETRIOSIS_PELVICPERITONEUM	Simple mode	4	0.410893	0.286197	0.246598	-0.150053	0.971839	1.50816	0.860663	2.6428	0.246598
245	finn-b-N14_ENDOMETRIOSIS_PELVICPERITONEUM	prot-c-4703_87_2	TNF-b || id:prot-c-4703_87_2	|| id:finn-b-N14_ENDOMETRIOSIS_PELVICPERITONEUM	Weighted mode	4	0.439076	0.244897	0.170891	-0.0409219	0.919073	1.55127	0.959904	2.50697	0.170891
218	finn-b-N14_ENDOMETRIOSIS_PELVICPERITONEUM	prot-a-2990	Toll-like receptor 4 || id:prot-a-2990	|| id:finn-b-N14_ENDOMETRIOSIS_PELVICPERITONEUM	Inverse variance weighted	33	-0.00326084	0.0343713	0.924417	-0.0706286	0.0641069	0.996744	0.931808	1.06621	0.924417
216	finn-b-N14_ENDOMETRIOSIS_PELVICPERITONEUM	prot-a-2990	Toll-like receptor 4 || id:prot-a-2990	|| id:finn-b-N14_ENDOMETRIOSIS_PELVICPERITONEUM	MR Egger	33	0.0134286	0.0961057	0.88978	-0.174939	0.201796	1.01352	0.839509	1.2236	0.88978
217	finn-b-N14_ENDOMETRIOSIS_PELVICPERITONEUM	prot-a-2990	Toll-like receptor 4 || id:prot-a-2990	|| id:finn-b-N14_ENDOMETRIOSIS_PELVICPERITONEUM	Weighted median	33	0.0043503	0.0445643	0.922235	-0.0829957	0.0916963	1.00436	0.920355	1.09603	0.922235
219	finn-b-N14_ENDOMETRIOSIS_PELVICPERITONEUM	prot-a-2990	Toll-like receptor 4 || id:prot-a-2990	|| id:finn-b-N14_ENDOMETRIOSIS_PELVICPERITONEUM	Simple mode	33	-0.053038	0.0916958	0.567034	-0.232762	0.126686	0.948344	0.792342	1.13506	0.567034
220	finn-b-N14_ENDOMETRIOSIS_PELVICPERITONEUM	prot-a-2990	Toll-like receptor 4 || id:prot-a-2990	|| id:finn-b-N14_ENDOMETRIOSIS_PELVICPERITONEUM	Weighted mode	33	-0.0272442	0.0820539	0.742033	-0.18807	0.133582	0.973124	0.828557	1.14291	0.742033

## Sheet: Table9
	id.exposure	id.outcome	outcome	exposure	method	nsnp	b	se	pval	lo_ci	up_ci	or	or_lci95	or_uci95	Bonferroni p
8	ebi-a-GCST90000445	finn-b-N14_ENDOMETRIOSIS_FALLOPIAN_TUBE	Endometriosis of fallopian tube || id:finn-b-N14_ENDOMETRIOSIS_FALLOPIAN_TUBE	CCL23 levels || id:ebi-a-GCST90000445	Wald ratio	1	-0.383658	0.296815	0.196156	-0.965416	0.1981	0.681365	0.380825	1.21908	0.0490391
9	ebi-a-GCST90000446	finn-b-N14_ENDOMETRIOSIS_FALLOPIAN_TUBE	Endometriosis of fallopian tube || id:finn-b-N14_ENDOMETRIOSIS_FALLOPIAN_TUBE	CCL25 levels || id:ebi-a-GCST90000446	Inverse variance weighted	2	0.180649	0.24102	0.453545	-0.29175	0.653048	1.19799	0.746955	1.92139	0.113386
10	ebi-a-GCST90000449	finn-b-N14_ENDOMETRIOSIS_FALLOPIAN_TUBE	Endometriosis of fallopian tube || id:finn-b-N14_ENDOMETRIOSIS_FALLOPIAN_TUBE	CCL4 levels || id:ebi-a-GCST90000449	Wald ratio	1	-0.0492695	0.506039	0.922438	-1.04111	0.942567	0.951925	0.353064	2.56656	0.23061
11	ebi-a-GCST90000462	finn-b-N14_ENDOMETRIOSIS_FALLOPIAN_TUBE	Endometriosis of fallopian tube || id:finn-b-N14_ENDOMETRIOSIS_FALLOPIAN_TUBE	CXCL6 levels || id:ebi-a-GCST90000462	Wald ratio	1	-0.220778	0.35314	0.53185	-0.912932	0.471377	0.801895	0.401346	1.6022	0.132963
3	ebi-a-GCST004460	finn-b-N14_ENDOMETRIOSIS_FALLOPIAN_TUBE	Endometriosis of fallopian tube || id:finn-b-N14_ENDOMETRIOSIS_FALLOPIAN_TUBE	Eotaxin levels || id:ebi-a-GCST004460	MR Egger	4	-0.219383	1.08431	0.858376	-2.34462	1.90586	0.803014	0.0958834	6.72517	0.858376
4	ebi-a-GCST004460	finn-b-N14_ENDOMETRIOSIS_FALLOPIAN_TUBE	Endometriosis of fallopian tube || id:finn-b-N14_ENDOMETRIOSIS_FALLOPIAN_TUBE	Eotaxin levels || id:ebi-a-GCST004460	Weighted median	4	-0.537661	0.484158	0.26678	-1.48661	0.411288	0.584113	0.226138	1.50876	0.26678
5	ebi-a-GCST004460	finn-b-N14_ENDOMETRIOSIS_FALLOPIAN_TUBE	Endometriosis of fallopian tube || id:finn-b-N14_ENDOMETRIOSIS_FALLOPIAN_TUBE	Eotaxin levels || id:ebi-a-GCST004460	Inverse variance weighted	4	-0.772157	0.435894	0.0764887	-1.62651	0.0821953	0.462016	0.196615	1.08567	0.0764887
6	ebi-a-GCST004460	finn-b-N14_ENDOMETRIOSIS_FALLOPIAN_TUBE	Endometriosis of fallopian tube || id:finn-b-N14_ENDOMETRIOSIS_FALLOPIAN_TUBE	Eotaxin levels || id:ebi-a-GCST004460	Simple mode	4	-0.610922	0.699532	0.44676	-1.982	0.760161	0.54285	0.137793	2.13862	0.44676
7	ebi-a-GCST004460	finn-b-N14_ENDOMETRIOSIS_FALLOPIAN_TUBE	Endometriosis of fallopian tube || id:finn-b-N14_ENDOMETRIOSIS_FALLOPIAN_TUBE	Eotaxin levels || id:ebi-a-GCST004460	Weighted mode	4	-0.543679	0.517503	0.370611	-1.55798	0.470626	0.580608	0.21056	1.601	0.370611
33	prot-c-4840_73_1	finn-b-N14_ENDOMETRIOSIS_FALLOPIAN_TUBE	Endometriosis of fallopian tube || id:finn-b-N14_ENDOMETRIOSIS_FALLOPIAN_TUBE	G-CSF || id:prot-c-4840_73_1	Wald ratio	1	0.0521612	0.178895	0.770613	-0.298474	0.402796	1.05355	0.74195	1.496	0.770613
19	prot-a-1504	finn-b-N14_ENDOMETRIOSIS_FALLOPIAN_TUBE	Endometriosis of fallopian tube || id:finn-b-N14_ENDOMETRIOSIS_FALLOPIAN_TUBE	Interleukin-1 receptor antagonist protein || id:prot-a-1504	Inverse variance weighted	2	0.074068	1.04269	0.94337	-1.96961	2.11774	1.07688	0.139512	8.31234	0.0673835
18	prot-a-1479	finn-b-N14_ENDOMETRIOSIS_FALLOPIAN_TUBE	Endometriosis of fallopian tube || id:finn-b-N14_ENDOMETRIOSIS_FALLOPIAN_TUBE	Interleukin-16 || id:prot-a-1479	Inverse variance weighted	2	0.322016	0.421225	0.444584	-0.503585	1.14762	1.37991	0.60436	3.15068	0.031756
1	ebi-a-GCST004442	finn-b-N14_ENDOMETRIOSIS_FALLOPIAN_TUBE	Endometriosis of fallopian tube || id:finn-b-N14_ENDOMETRIOSIS_FALLOPIAN_TUBE	Interleukin-17 levels || id:ebi-a-GCST004442	Wald ratio	1	-0.961111	1.28056	0.452928	-3.471	1.54878	0.382468	0.0310859	4.70572	0.032352
13	ebi-a-GCST90012024	finn-b-N14_ENDOMETRIOSIS_FALLOPIAN_TUBE	Endometriosis of fallopian tube || id:finn-b-N14_ENDOMETRIOSIS_FALLOPIAN_TUBE	Interleukin-18 levels || id:ebi-a-GCST90012024	MR Egger	7	0.291102	0.95558	0.772917	-1.58183	2.16404	1.3379	0.205598	8.70623	0.0552083
14	ebi-a-GCST90012024	finn-b-N14_ENDOMETRIOSIS_FALLOPIAN_TUBE	Endometriosis of fallopian tube || id:finn-b-N14_ENDOMETRIOSIS_FALLOPIAN_TUBE	Interleukin-18 levels || id:ebi-a-GCST90012024	Weighted median	7	0.0598877	0.508366	0.906223	-0.936509	1.05628	1.06172	0.391994	2.87567	0.0647302
15	ebi-a-GCST90012024	finn-b-N14_ENDOMETRIOSIS_FALLOPIAN_TUBE	Endometriosis of fallopian tube || id:finn-b-N14_ENDOMETRIOSIS_FALLOPIAN_TUBE	Interleukin-18 levels || id:ebi-a-GCST90012024	Inverse variance weighted	7	-0.0331344	0.426375	0.938057	-0.86883	0.802561	0.967408	0.419442	2.23125	0.0670041
16	ebi-a-GCST90012024	finn-b-N14_ENDOMETRIOSIS_FALLOPIAN_TUBE	Endometriosis of fallopian tube || id:finn-b-N14_ENDOMETRIOSIS_FALLOPIAN_TUBE	Interleukin-18 levels || id:ebi-a-GCST90012024	Simple mode	7	0.366555	0.727202	0.632187	-1.05876	1.79187	1.44276	0.346886	6.00067	0.0451562
17	ebi-a-GCST90012024	finn-b-N14_ENDOMETRIOSIS_FALLOPIAN_TUBE	Endometriosis of fallopian tube || id:finn-b-N14_ENDOMETRIOSIS_FALLOPIAN_TUBE	Interleukin-18 levels || id:ebi-a-GCST90012024	Weighted mode	7	0.132992	0.542421	0.814486	-0.930153	1.19614	1.14224	0.394493	3.30732	0.0581776
20	prot-a-1506	finn-b-N14_ENDOMETRIOSIS_FALLOPIAN_TUBE	Endometriosis of fallopian tube || id:finn-b-N14_ENDOMETRIOSIS_FALLOPIAN_TUBE	Interleukin-21 || id:prot-a-1506	MR Egger	3	0.113523	1.28977	0.94411	-2.41442	2.64147	1.12022	0.0894191	14.0338	0.0674364
21	prot-a-1506	finn-b-N14_ENDOMETRIOSIS_FALLOPIAN_TUBE	Endometriosis of fallopian tube || id:finn-b-N14_ENDOMETRIOSIS_FALLOPIAN_TUBE	Interleukin-21 || id:prot-a-1506	Weighted median	3	-0.456042	0.395965	0.249435	-1.23213	0.32005	0.633787	0.29167	1.3772	0.0178168
22	prot-a-1506	finn-b-N14_ENDOMETRIOSIS_FALLOPIAN_TUBE	Endometriosis of fallopian tube || id:finn-b-N14_ENDOMETRIOSIS_FALLOPIAN_TUBE	Interleukin-21 || id:prot-a-1506	Inverse variance weighted	3	-0.382105	0.365646	0.296017	-1.09877	0.334562	0.682424	0.33328	1.39733	0.0211441
23	prot-a-1506	finn-b-N14_ENDOMETRIOSIS_FALLOPIAN_TUBE	Endometriosis of fallopian tube || id:finn-b-N14_ENDOMETRIOSIS_FALLOPIAN_TUBE	Interleukin-21 || id:prot-a-1506	Simple mode	3	-0.819106	0.51397	0.252033	-1.82649	0.188275	0.440826	0.160978	1.20716	0.0180023
24	prot-a-1506	finn-b-N14_ENDOMETRIOSIS_FALLOPIAN_TUBE	Endometriosis of fallopian tube || id:finn-b-N14_ENDOMETRIOSIS_FALLOPIAN_TUBE	Interleukin-21 || id:prot-a-1506	Weighted mode	3	-0.782857	0.539305	0.283729	-1.8399	0.274181	0.457098	0.158834	1.31545	0.0202663
25	prot-a-1515	finn-b-N14_ENDOMETRIOSIS_FALLOPIAN_TUBE	Endometriosis of fallopian tube || id:finn-b-N14_ENDOMETRIOSIS_FALLOPIAN_TUBE	Interleukin-25 || id:prot-a-1515	Wald ratio	1	-0.427578	0.196461	0.0295255	-0.812642	-0.0425137	0.652087	0.443684	0.958377	0.00210897
26	prot-a-1516	finn-b-N14_ENDOMETRIOSIS_FALLOPIAN_TUBE	Endometriosis of fallopian tube || id:finn-b-N14_ENDOMETRIOSIS_FALLOPIAN_TUBE	Interleukin-27 || id:prot-a-1516	Wald ratio	1	-0.870094	0.737424	0.238036	-2.31544	0.575257	0.418912	0.0987222	1.77759	0.0170026
29	prot-a-1525	finn-b-N14_ENDOMETRIOSIS_FALLOPIAN_TUBE	Endometriosis of fallopian tube || id:finn-b-N14_ENDOMETRIOSIS_FALLOPIAN_TUBE	Interleukin-3 || id:prot-a-1525	Wald ratio	1	0.251704	1.17235	0.83	-2.0461	2.5495	1.28622	0.129239	12.8007	0.0592857
27	prot-a-1521	finn-b-N14_ENDOMETRIOSIS_FALLOPIAN_TUBE	Endometriosis of fallopian tube || id:finn-b-N14_ENDOMETRIOSIS_FALLOPIAN_TUBE	Interleukin-31 || id:prot-a-1521	Wald ratio	1	0.218632	0.298195	0.463446	-0.36583	0.803093	1.24437	0.693621	2.23244	0.0331033
28	prot-a-1524	finn-b-N14_ENDOMETRIOSIS_FALLOPIAN_TUBE	Endometriosis of fallopian tube || id:finn-b-N14_ENDOMETRIOSIS_FALLOPIAN_TUBE	Interleukin-34 || id:prot-a-1524	Inverse variance weighted	2	0.465786	0.362951	0.199376	-0.245598	1.17717	1.59327	0.782237	3.24518	0.0142412
30	prot-a-1526	finn-b-N14_ENDOMETRIOSIS_FALLOPIAN_TUBE	Endometriosis of fallopian tube || id:finn-b-N14_ENDOMETRIOSIS_FALLOPIAN_TUBE	Interleukin-36 alpha || id:prot-a-1526	Inverse variance weighted	2	0.47772	0.307686	0.120513	-0.125344	1.08078	1.61239	0.882193	2.94699	0.00860807
31	prot-a-1535	finn-b-N14_ENDOMETRIOSIS_FALLOPIAN_TUBE	Endometriosis of fallopian tube || id:finn-b-N14_ENDOMETRIOSIS_FALLOPIAN_TUBE	Interleukin-5 || id:prot-a-1535	Inverse variance weighted	2	-0.697519	0.551656	0.206083	-1.77876	0.383726	0.497819	0.168847	1.46774	0.0147202
12	ebi-a-GCST90012005	finn-b-N14_ENDOMETRIOSIS_FALLOPIAN_TUBE	Endometriosis of fallopian tube || id:finn-b-N14_ENDOMETRIOSIS_FALLOPIAN_TUBE	Interleukin-6 levels || id:ebi-a-GCST90012005	Inverse variance weighted	2	-0.221999	0.750376	0.767344	-1.69274	1.24874	0.800916	0.184015	3.48594	0.0548103
32	prot-a-1540	finn-b-N14_ENDOMETRIOSIS_FALLOPIAN_TUBE	Endometriosis of fallopian tube || id:finn-b-N14_ENDOMETRIOSIS_FALLOPIAN_TUBE	Interleukin-6 receptor subunit alpha || id:prot-a-1540	Inverse variance weighted	2	-0.0614338	0.128292	0.632038	-0.312886	0.190018	0.940415	0.731334	1.20927	0.0451456
2	ebi-a-GCST004451	finn-b-N14_ENDOMETRIOSIS_FALLOPIAN_TUBE	Endometriosis of fallopian tube || id:finn-b-N14_ENDOMETRIOSIS_FALLOPIAN_TUBE	Interleukin-7 levels || id:ebi-a-GCST004451	Wald ratio	1	0.0964561	0.411094	0.814494	-0.709288	0.9022	1.10126	0.491994	2.46502	0.0581781
34	prot-c-5356_2_3	finn-b-N14_ENDOMETRIOSIS_FALLOPIAN_TUBE	Endometriosis of fallopian tube || id:finn-b-N14_ENDOMETRIOSIS_FALLOPIAN_TUBE	MIF || id:prot-c-5356_2_3	Wald ratio	1	0.849885	0.477325	0.0749914	-0.0856716	1.78544	2.33938	0.917896	5.96221	0.0749914

[truncated: 7 more sheets: Table10, Table11, Table12, Table13, Table14, Table15, Table16]
